# Supplementary material for: Integrative omics analysis on phytohormones involved in oil palm seed germination
Source: BMC Plant Biol. 2019 Aug 19;19:363. doi: 10.1186/s12870-019-1970-0 (PMC6700987; doi:10.1186/s12870-019-1970-0)
Supplement: Supplementary file 2 — Table S1. Summary of reads mapped to reference genome. (XLS 25 kb) [file 12870_2019_1970_MOESM2_ESM.xls]

## Sheet: Summary of mapping result 
Table S1. Summary of reads mapped to reference genome
Samples	Total reads	Total base pairs	Total mapped reads	Perfect match	Mismatch	Unique match	Multi-position match	Total unmapped reads
0d-1	12166999 (100%)	596182951 (100%)	10512015 (86.4%)	8698661 (71.49%)	1813354 (14.9%)	10247285 (84.22%)	264730 (2.18%)	1654984 (13.6%)
0d-2	12166916 (100%)	596178884 (100%)	10513304 (86.41%)	8654187 (71.13%)	1859117 (15.28%)	10242672 (84.18%)	270632 (2.22%)	1653612 (13.59%)
0d-3	12169525 (100%)	596306725 (100%)	10549081 (86.68%)	8697580 (71.47%)	1851501 (15.21%)	10273108 (84.42%)	275973 (2.27%)	1620444 (13.32%)
70d-1	12164198 (100%)	596045702 (100%)	10380493 (85.34%)	8549821 (70.29%)	1830672 (15.05%)	10040944 (82.55%)	339549 (2.79%)	1783705 (14.66%)
70d-2	12163812 (100%)	596026788 (100%)	10415741 (85.63%)	8585127 (70.58%)	1830614 (15.05%)	10093982 (82.98%)	321759 (2.65%)	1748071 (14.37%)
70d-3	12085991 (100%)	592213559 (100%)	10292892 (85.16%)	8447513 (69.9%)	1845379 (15.27%)	9974241 (82.53%)	318651 (2.64%)	1793099 (14.84%)
75d-1	12167256 (100%)	596195544 (100%)	10376478 (85.28%)	8518841 (70.01%)	1857637 (15.27%)	10054491 (82.64%)	321987 (2.65%)	1790778 (14.72%)
75d-2	12164927 (100%)	596081423 (100%)	10457180 (85.96%)	8634081 (70.98%)	1823099 (14.99%)	10134782 (83.31%)	322398 (2.65%)	1707747 (14.04%)
75d-3	12076225 (100%)	591735025 (100%)	10312171 (85.39%)	8459259 (70.05%)	1852912 (15.34%)	9984595 (82.68%)	327576 (2.71%)	1764054 (14.61%)
Note: 0d, Control; 70d and 75d, Germinated embryos. “1, 2 and 3” represents 3 replicates.
