# Supplementary material for: Integrative omics analysis on phytohormones involved in oil palm seed germination
Source: BMC Plant Biol. 2019 Aug 19;19:363. doi: 10.1186/s12870-019-1970-0 (PMC6700987; doi:10.1186/s12870-019-1970-0)
Supplement: Supplementary file 3 — Table S2. The quantification of gene expression. (XLSX 4617 kb) [file 12870_2019_1970_MOESM3_ESM.xlsx]

## Sheet: Table S2
Table S2. The quantification of gene expression
gene_id	transcript_id(s)	70d-1_FPKM	70d-2_FPKM	70d-3_FPKM	75d-1_FPKM	75d-2_FPKM	75d-3_FPKM	0d-1_FPKM	0d-2_FPKM	0d-3_FPKM	KEGG Orthology	GO Component	GO Function	GO Process	Blast nr
p5_sc11290.V1.gene1	p5_sc11290.V1.gene1	19898.4	16330.7	17619.8	19056.3	18206.2	19543.4	33.81	33.06	30.83	-	-	-	-	gi|56068184|gb|AAV70492.1|/7.29886e-48/mannose-binding lectin precursor [Zingiber officinale]
p5_sc00069.V1.gene13	p5_sc00069.V1.gene13	15675	13410.9	14173.4	14398.2	14186.4	15268.7	18.04	19.26	23.59	-	-	-	-	gi|56068184|gb|AAV70492.1|/8.62189e-49/mannose-binding lectin precursor [Zingiber officinale]
p5_sc00069.V1.gene288	p5_sc00069.V1.gene288	8425.47	7823.97	7848.96	10856.4	8996.25	8610.82	164.66	198.78	140.51	-	-	GO:0043169//cation binding	-	gi|387940888|gb|AFK13198.1|/1.66433e-29/metallothionein type 2a-FL [Elaeis guineensis]
p5_sc00184.V1.gene176	p5_sc00184.V1.gene176	6222.1	5932.85	5931.02	6847.19	6401.3	6237.78	2236.58	2370	2142.69	-	GO:0044424//intracellular part	-	-	gi|374256059|gb|AEZ00891.1|/4.70915e-85/putative controlled tumor protein [Elaeis guineensis]
p5_sc00674.V1.gene39	p5_sc00674.V1.gene39	5181.24	4998.42	4884.98	3263.22	3478.49	3567.37	4.29	5.72	5.97	K15718|1|0.0|685|rcu:RCOM_0677750|linoleate 9S-lipoxygenase [EC:1.13.11.58]	-	GO:0046914//transition metal ion binding;GO:0016702//oxidoreductase activity, acting on single donors with incorporation of molecular oxygen, incorporation of two atoms of oxygen	GO:0006633//fatty acid biosynthetic process	gi|462403740|gb|EMJ09297.1|/0/hypothetical protein PRUPE_ppa001293mg [Prunus persica]
p5_sc00028.V1.gene562	p5_sc00028.V1.gene562	3518.56	3598.16	3501.5	3677.23	3720.58	3643.03	1449.24	1344.01	1373.18	-	-	-	-	gi|357135169|ref|XP_003569184.1|/5.00095e-85/PREDICTED: uncharacterized protein LOC100825605 [Brachypodium distachyon]
p5_sc00148.V1.gene7	p5_sc00148.V1.gene7	3420.06	3606.2	3538.38	3350.07	3948.48	3820.42	12.93	11.15	12.07	K00789|1|0.0|741|rcu:RCOM_1436370|S-adenosylmethionine synthetase [EC:2.5.1.6]	GO:0044424//intracellular part	GO:0046872//metal ion binding;GO:0016765//transferase activity, transferring alkyl or aryl (other than methyl) groups;GO:0032559	GO:0044237//cellular metabolic process	gi|379047208|gb|AFC88125.1|/0/S-adenosylmethionine synthetase [Lycoris radiata]
p5_sc00011.V1.gene554	p5_sc00011.V1.gene554	3277.21	3189.11	3190.76	3308.72	3367.64	3513.8	30.89	33.88	28.02	K07374|1|0.0|845|mtr:MTR_3g110720|tubulin alpha	GO:0032991//macromolecular complex;GO:0015630//microtubule cytoskeleton	GO:0017111//nucleoside-triphosphatase activity;GO:0032561//guanyl ribonucleotide binding	GO:0043623//cellular protein complex assembly;GO:0009207;GO:0007017//microtubule-based process	gi|357466771|ref|XP_003603670.1|/0/Tubulin alpha-7 chain [Medicago truncatula]
p5_sc00011.V1.gene489	p5_sc00011.V1.gene489	3266	3142.44	3182.66	3241	3182.12	3019.38	2593.47	3199.66	2425.49	K13195|1|2e-35|145|pop:POPTR_712972|cold-inducible RNA-binding protein;K02965|2|6e-15|77.8|ath:AT5G47320|small subunit ribosomal protein S19;K11294|3|6e-13|71.2|smo:SELMODRAFT_15428|nucleolin;K14411|5|8e-13|70.9|cme:CMR392C|RNA-binding protein Musashi	-	GO:0005488//binding	-	gi|297741463|emb|CBI32594.3|/1.36788e-37/unnamed protein product [Vitis vinifera]
p5_sc27941.V1.gene1	p5_sc27941.V1.gene1	3249.56	3201.18	3108.19	2382.33	2669.62	2793.52	16.74	21.7	15.23	-	-	-	-	gi|448872676|gb|AGE46023.1|/2.97113e-140/dehydration-responsive protein RD22-like isoform 2 [Elaeis guineensis]
p5_sc00099.V1.gene148	p5_sc00099.V1.gene148	3165.44	2974.46	3008.09	4916.01	4378.54	4636.28	460.31	651.31	632.29	-	-	-	-	gi|387940888|gb|AFK13198.1|/2.62908e-14/metallothionein type 2a-FL [Elaeis guineensis]
p5_sc00027.V1.gene215	p5_sc00027.V1.gene215	2995.6	2842.66	2782.81	1104.47	1118.37	1187.06	2.74	2.19	1.55	-	-	GO:0048029//monosaccharide binding	-	gi|224132934|ref|XP_002327915.1|/5.78637e-42/predicted protein [Populus trichocarpa]
p5_sc00007.V1.gene748	p5_sc00007.V1.gene748	2689.71	2709.22	2690.32	2797.54	3121.39	3118.84	71.64	93.53	83.76	K00789|1|0.0|743|sbi:SORBI_03g011930|S-adenosylmethionine synthetase [EC:2.5.1.6]	GO:0044424//intracellular part	GO:0046872//metal ion binding;GO:0016765//transferase activity, transferring alkyl or aryl (other than methyl) groups;GO:0032559	GO:0044237//cellular metabolic process	gi|305689744|gb|ADM64331.1|/0/S-adenosyl-L-methionine synthase [Musa acuminata AAA Group]
p5_sc00114.V1.gene53	p5_sc00114.V1.gene53	2234.09	2139.09	2134.16	2392.08	2177.99	2270.84	126.39	136.29	118	K00799|1|4e-71|265|gmx:547936|glutathione S-transferase [EC:2.5.1.18]	-	GO:0016829//lyase activity	-	gi|332629593|dbj|BAK22528.1|/6.20304e-90/tau glutathione S-transferase [Allium cepa]
p5_sc00070.V1.gene334	p5_sc00070.V1.gene334	1907.91	1651.31	1768.86	2138.72	1842.17	1761.97	415.4	509.46	455.57	-	GO:0044424//intracellular part	-	-	gi|75222628|sp|Q5J907.1|TCTP_ELAGV/3.65121e-61/RecName: Full=Translationally-controlled tumor protein homolog; Short=TCTP
p5_sc00003.V1.gene485	p5_sc00003.V1.gene485	1907.5	1737.43	1833.47	1853.06	1677.61	1712.08	604.73	760.33	656.41	K03231|1|0.0|870|rcu:RCOM_1101130|elongation factor 1-alpha	GO:0044424//intracellular part	GO:0016772//transferase activity, transferring phosphorus-containing groups;GO:0017111//nucleoside-triphosphatase activity;GO:0008135//translation factor activity, nucleic acid binding;GO:0032561//guanyl ribonucleotide binding	GO:0006412//translation;GO:0009207	gi|48527431|gb|AAT45847.1|/0/elongation factor 1-alpha 1 [Elaeis guineensis]
p5_sc00071.V1.gene323	p5_sc00071.V1.gene323	1894.77	1934.33	1863.22	1887.92	2128.12	2102.12	11.11	14.18	13.37	K10775|1|0.0|1140|vvi:100241377|phenylalanine ammonia-lyase [EC:4.3.1.24]	GO:0044424//intracellular part	GO:0016840	GO:0006558//L-phenylalanine metabolic process	gi|195931989|gb|ACG56648.1|/0/phenylalanine ammonia lyase [Musa acuminata AAA Group]
p5_sc00128.V1.gene64	p5_sc00128.V1.gene64	1840.4	1867.22	1854.25	1882.02	2006.03	1940.96	27.34	41.49	26.08	K01626|1|1e-134|477|pop:POPTR_559072|3-deoxy-7-phosphoheptulonate synthase [EC:2.5.1.54]	GO:0043231//intracellular membrane-bounded organelle	GO:0016765//transferase activity, transferring alkyl or aryl (other than methyl) groups	GO:0008652//cellular amino acid biosynthetic process;GO:0043650;GO:0019632//shikimate metabolic process	gi|224084626|ref|XP_002307364.1|/1.60497e-133/2-dehydro-3-deoxyphosphoheptonate aldolase/ 3-deoxy-d-arabino-heptulosonate 7-phosphate synthetase [Populus trichocarpa]
p5_sc00030.V1.gene523	p5_sc00030.V1.gene523	1818.38	1897.17	1836.5	1886.52	2086.85	2189.33	37.47	41.32	43.08	K07374|1|0.0|839|mtr:MTR_3g110720|tubulin alpha	GO:0032991//macromolecular complex;GO:0015630//microtubule cytoskeleton	GO:0017111//nucleoside-triphosphatase activity;GO:0032561//guanyl ribonucleotide binding	GO:0043623//cellular protein complex assembly;GO:0009207;GO:0007017//microtubule-based process	gi|464849|sp|P33629.1|TBA_PRUDU/0/RecName: Full=Tubulin alpha chain
p5_sc00184.V1.gene46	p5_sc00184.V1.gene46	1790.79	1823.49	1801.79	1667.31	1750.74	1678.96	2905.8	3517.92	2701.52	-	GO:0043231//intracellular membrane-bounded organelle	-	GO:0009725//response to hormone stimulus;GO:0006950//response to stress;GO:0007275//multicellular organismal development	gi|462424310|gb|EMJ28573.1|/4.57504e-11/hypothetical protein PRUPE_ppa027021mg, partial [Prunus persica]
p5_sc00027.V1.gene211	p5_sc00027.V1.gene211	1774.99	1741.58	1774.49	1362.13	1279.09	1316.97	9.86	6.89	8.95	-	-	GO:0048029//monosaccharide binding	-	gi|413920473|gb|AFW60405.1|/5.01237e-25/putative protein kinase superfamily protein [Zea mays]
p5_sc00217.V1.gene21	p5_sc00217.V1.gene21	1753.28	1641.2	1673.4	1735.54	1640.83	1653.11	7280.04	8466.97	7198.36	-	-	-	-	gi|225435800|ref|XP_002285750.1|/0/PREDICTED: uncharacterized protein LOC100253534 [Vitis vinifera]
p5_sc00006.V1.gene677	p5_sc00006.V1.gene677	1712.46	1808.29	1780.28	1202.19	1489.69	1394.72	3.75	5.44	1.18	K01183|1|4e-38|155|vvi:100250948|chitinase [EC:3.2.1.14]	-	-	GO:0005975//carbohydrate metabolic process;GO:0043170;GO:0009056//catabolic process	gi|226441623|gb|ACO57438.1|/2.66234e-62/class IV chitinase [Elaeis oleifera]
p5_sc00095.V1.gene132	p5_sc00095.V1.gene132	1609.69	1609.21	1653.7	1967.78	1861.23	1919.87	19.73	22.06	20.44	K13379|1|0.0|711|rcu:RCOM_1468610|reversibly glycosylated polypeptide / UDP-arabinopyranose mutase [EC:2.4.1.- 5.4.99.30]	GO:0005911//cell-cell junction;GO:0043231//intracellular membrane-bounded organelle;GO:0030312//external encapsulating structure	GO:0035251//UDP-glucosyltransferase activity	GO:0045229//external encapsulating structure organization;GO:0009250//glucan biosynthetic process	gi|448872690|gb|AGE46030.1|/0/alpha-1,4-glucan-protein synthase [Elaeis guineensis]
p5_sc00356.V1.gene55	p5_sc00356.V1.gene55	1608.82	1669.79	1656.7	1371.95	1642.72	1587.8	2.28	2.1	2.67	K06041|1|1e-128|457|pop:POPTR_715189|arabinose-5-phosphate isomerase [EC:5.3.1.13]	-	GO:0030246//carbohydrate binding;GO:0016861//intramolecular oxidoreductase activity, interconverting aldoses and ketoses	GO:0044238//primary metabolic process	gi|224082832|ref|XP_002306858.1|/1.62803e-127/predicted protein [Populus trichocarpa]
p5_sc00033.V1.gene8	p5_sc00033.V1.gene8	1528.96	1420.31	1439.9	1397.68	1361.63	1480.63	1170.39	1427.22	1265.26	K03231|1|0.0|867|rcu:RCOM_1019100|elongation factor 1-alpha	GO:0044424//intracellular part	GO:0016772//transferase activity, transferring phosphorus-containing groups;GO:0017111//nucleoside-triphosphatase activity;GO:0008135//translation factor activity, nucleic acid binding;GO:0032561//guanyl ribonucleotide binding	GO:0006412//translation;GO:0009207	gi|48527431|gb|AAT45847.1|/0/elongation factor 1-alpha 1 [Elaeis guineensis]
p5_sc00007.V1.gene787	p5_sc00007.V1.gene787	1475.57	1321.89	1296.68	1420.52	1569.77	1623.47	559.07	655.12	555.39	K02977|1|2e-69|259|vvi:100258943|small subunit ribosomal protein S27Ae	GO:0030529//ribonucleoprotein complex	GO:0005198//structural molecule activity	GO:0010467//gene expression	gi|225437695|ref|XP_002279878.1|/1.671e-68/PREDICTED: ubiquitin-40S ribosomal protein S27a isoform 1 [Vitis vinifera]
p5_sc00033.V1.gene543	p5_sc00033.V1.gene543	1434.67	1505.73	1445.83	1160.12	1447.17	1377.88	8.3	7.18	3.64	-	-	GO:0016740//transferase activity	GO:0008152//metabolic process	gi|357131950|ref|XP_003567596.1|/4.18193e-97/PREDICTED: putative methyltransferase DDB_G0268948-like [Brachypodium distachyon]
p5_sc00009.V1.gene177	p5_sc00009.V1.gene177	1434.34	1225.86	1172.2	1377.06	1234.17	1283.34	812.8	861.38	713.74	K02885|1|5e-48|187|gmx:100499920|large subunit ribosomal protein L19e	-	-	-	gi|449469060|ref|XP_004152239.1|/5.11546e-47/PREDICTED: 60S ribosomal protein L19-2-like [Cucumis sativus]
p5_sc00049.V1.gene334	p5_sc00049.V1.gene334	1430.02	1562.8	1550.53	1462.18	1645.69	1645.05	2.17	4.01	4.36	K01626|1|3e-143|505|osa:4345872|3-deoxy-7-phosphoheptulonate synthase [EC:2.5.1.54]	GO:0009536//plastid	GO:0016765//transferase activity, transferring alkyl or aryl (other than methyl) groups	GO:0008652//cellular amino acid biosynthetic process	gi|115476972|ref|NP_001062082.1|/4.30643e-142/Os08g0484500 [Oryza sativa Japonica Group]
p5_sc00064.V1.gene70	p5_sc00064.V1.gene70	1409.92	1424.96	1387.62	1431.89	1528.81	1580.82	2.24	2.07	2.25	-	-	GO:0016787//hydrolase activity	-	gi|409994626|gb|AFV50601.1|/1.32555e-165/lipase [Elaeis guineensis]
p5_sc00270.V1.gene3	p5_sc00270.V1.gene3	1390.18	1288.13	1349.83	1519.04	1385.73	1473.89	98.1	94.54	86.94	K05692|1|2e-85|312|mtr:MTR_7g026230|actin beta/gamma 1;K10355|3|2e-85|312|osa:4349863|actin, other eukaryote	GO:0043232	GO:0032559	-	gi|449533733|ref|XP_004173826.1|/6.18113e-85/PREDICTED: actin-7-like, partial [Cucumis sativus]
p5_sc00020.V1.gene744	p5_sc00020.V1.gene744	1386.05	1222.07	1238.53	1252.28	1276.72	1500.84	5428.39	6186.01	5316.72	K06689|1|2e-81|298|zma:100192813|ubiquitin-conjugating enzyme E2 D/E [EC:6.3.2.19]	-	GO:0016879//ligase activity, forming carbon-nitrogen bonds;GO:0032559	GO:0006464//cellular protein modification process	gi|116779737|gb|ABK21411.1|/3.25742e-81/unknown [Picea sitchensis]
p5_sc00128.V1.gene84	p5_sc00128.V1.gene84	1385.32	1498.77	1443.68	1110.69	1434.92	1480.52	35.85	35.99	26.47	-	GO:0005618//cell wall	-	-	gi|224084630|ref|XP_002307366.1|/2.19074e-97/predicted protein [Populus trichocarpa]
p5_sc00043.V1.gene70	p5_sc00043.V1.gene70	1318.58	1402.73	1341.75	1045.67	1429.97	1393.2	53	56.82	63.19	-	GO:0031410//cytoplasmic vesicle	-	-	gi|225464742|ref|XP_002264442.1|/2.31349e-26/PREDICTED: uncharacterized protein LOC100260368 [Vitis vinifera]
p5_sc04312.V1.gene5	p5_sc04312.V1.gene5	1299.2	1129.2	1158.69	1275.79	1037.52	1135.11	426.46	548.23	391.12	K00134|1|4e-42|167|mtr:MTR_3g085850|glyceraldehyde 3-phosphate dehydrogenase [EC:1.2.1.12]	GO:0044424//intracellular part	GO:0000166//nucleotide binding	GO:0006007//glucose catabolic process	gi|82400215|gb|ABB72846.1|/2.87652e-45/glyceraldehyde 3-phosphate dehydrogenase [Elaeis guineensis]
p5_sc00042.V1.gene97	p5_sc00042.V1.gene97	1268.65	1347.79	1272	1105.71	1247.96	1266.48	459.95	523.61	441.6	-	GO:0016020//membrane;GO:0031410//cytoplasmic vesicle	-	-	gi|380719865|gb|AFD63133.1|/4.85689e-104/senescence-associated protein [Vitis quinquangularis]
p5_sc00032.V1.gene589	p5_sc00032.V1.gene589	1251.1	1168.91	1169.86	1199.39	1166.46	1282.85	48.78	55.29	54.5	K04565|1|6e-47|183|zma:542722|Cu/Zn superoxide dismutase [EC:1.15.1.1]	GO:0044424//intracellular part	GO:0003824//catalytic activity;GO:0016209//antioxidant activity;GO:0043169//cation binding	GO:0072593//reactive oxygen species metabolic process	gi|13431904|sp|Q9SQL5.1|SODC_ANACO/9.48745e-49/RecName: Full=Superoxide dismutase [Cu-Zn]
p5_sc00454.V1.gene41	p5_sc00454.V1.gene41	1246.09	1168.46	1152.81	1115.21	1058.75	1121.91	787.12	961.82	845.13	K03231|1|0.0|830|rcu:RCOM_1101130|elongation factor 1-alpha	GO:0044424//intracellular part	GO:0016772//transferase activity, transferring phosphorus-containing groups;GO:0017111//nucleoside-triphosphatase activity;GO:0008135//translation factor activity, nucleic acid binding;GO:0032561//guanyl ribonucleotide binding	GO:0006412//translation;GO:0009207	gi|48527431|gb|AAT45847.1|/0/elongation factor 1-alpha 1 [Elaeis guineensis]
p5_sc00009.V1.gene431	p5_sc00009.V1.gene431	1244.3	1231.57	1129.89	1537.88	1527.84	1503.66	335.67	522.42	403.59	K08770|1|1e-37|152|mtr:MTR_8g018230|ubiquitin C	GO:0043231//intracellular membrane-bounded organelle	-	-	gi|449479671|ref|XP_004155670.1|/1.27656e-37/PREDICTED: LOW QUALITY PROTEIN: ubiquitin-40S ribosomal protein S27a-like [Cucumis sativus]
p5_sc02490.V1.gene7	p5_sc02490.V1.gene7	1211.03	1318.84	1378.68	1199.26	1042.34	1014.28	88.38	99.66	84.68	-	GO:0071944//cell periphery	-	-	gi|24306004|gb|AAN52490.1|AF322914_1/2.02564e-14/defensin EGAD1 [Elaeis guineensis]
p5_sc00183.V1.gene77	p5_sc00183.V1.gene77	1201.22	1245.47	1208.09	2056.42	1987.77	1746.41	11.99	14.22	12.02	-	-	-	-	gi|50251331|dbj|BAD28307.1|/1.24487e-17/putative LIP9 [Oryza sativa Japonica Group]
p5_sc00019.V1.gene757	p5_sc00019.V1.gene757	1191.19	1123.1	1143.13	1488.99	1302.17	1303.76	1619.14	1610.03	1459.76	K07232|1|2e-19|91.7|osa:4335982|cation transport protein ChaC	-	-	GO:0010038//response to metal ion	gi|353441176|gb|AEQ94172.1|/2.82252e-32/ChaC-like family protein [Elaeis guineensis]
p5_sc00209.V1.gene98	p5_sc00209.V1.gene98	1177.05	1108.65	1167.02	1334.8	1135.48	1200.13	2343.63	2685.22	2339.73	K03240|1|4e-10|62.4|osa:4331104|translation initiation factor eIF-2B subunit epsilon	GO:0044464//cell part	GO:0008135//translation factor activity, nucleic acid binding	GO:0006413//translational initiation	gi|224128908|ref|XP_002328996.1|/2.0078e-75/predicted protein [Populus trichocarpa]
p5_sc00716.V1.gene31	p5_sc00716.V1.gene31	1174.58	1221	1236.64	1121.92	1367.03	1282.25	27.33	39.26	25.89	K01251|1|0.0|864|vvi:100253872|adenosylhomocysteinase [EC:3.3.1.1]	GO:0044424//intracellular part	GO:0016802	GO:0044237//cellular metabolic process;GO:0050896//response to stimulus	gi|1710841|sp|P50249.1|SAHH_PHASS/0/RecName: Full=Adenosylhomocysteinase; Short=AdoHcyase; AltName: Full=S-adenosyl-L-homocysteine hydrolase
p5_sc00423.V1.gene61	p5_sc00423.V1.gene61	1172.56	1069.23	1083.54	1033.09	967.06	1039.43	210.82	240.25	234.93	K03781|1|0.0|838|osa:4328073|catalase [EC:1.11.1.6]	GO:0005777//peroxisome	GO:0005506//iron ion binding;GO:0004601//peroxidase activity	GO:0042743//hydrogen peroxide metabolic process;GO:0006950//response to stress	gi|406870051|gb|AFS65099.1|/0/catalase 2 [Elaeis guineensis]
p5_sc21486.V1.gene1	p5_sc21486.V1.gene1	1171.57	1156.84	1100.52	794.13	1034.11	982.97	3.85	0	1.29	-	GO:0031410//cytoplasmic vesicle	-	-	gi|119352642|gb|ABL63911.1|/1.30135e-21/Bowman-Birk serine proteinase inhibitor [Musa acuminata AAA Group]
p5_sc00059.V1.gene246	p5_sc00059.V1.gene246	1161.02	980.73	1160.63	2462.87	1570.76	1607.88	39.71	35.55	45.67	-	-	GO:0043169//cation binding	-	gi|5731773|emb|CAB52585.1|/7.85168e-35/metallothionein-like protein [Elaeis guineensis]
p5_sc00076.V1.gene87	p5_sc00076.V1.gene87	1149.01	1210.14	1149.28	1422.68	1585.12	1596.93	0.56	1.21	2.25	K10775|1|0.0|1185|vvi:100241377|phenylalanine ammonia-lyase [EC:4.3.1.24]	GO:0044424//intracellular part	GO:0016840	GO:0006558//L-phenylalanine metabolic process	gi|199601698|dbj|BAG70992.1|/0/phenylalanine ammonia-lyase [Musa balbisiana]
p5_sc00128.V1.gene65	p5_sc00128.V1.gene65	1096.41	1182.63	1139.62	1040.36	1267.57	1275.42	17.19	19.48	19.69	K01626|1|4e-102|369|vvi:100258475|3-deoxy-7-phosphoheptulonate synthase [EC:2.5.1.54]	-	GO:0016765//transferase activity, transferring alkyl or aryl (other than methyl) groups	GO:0008652//cellular amino acid biosynthetic process	gi|359496691|ref|XP_003635302.1|/5.19589e-101/PREDICTED: phospho-2-dehydro-3-deoxyheptonate aldolase 1, chloroplastic [Vitis vinifera]
p5_sc00029.V1.gene425	p5_sc00029.V1.gene425	1091.05	1091.66	1117.38	1069.28	1127.4	1199.24	134.27	175.85	139.11	K07374|1|0.0|840|rcu:RCOM_1584620|tubulin alpha	GO:0032991//macromolecular complex;GO:0015630//microtubule cytoskeleton	GO:0017111//nucleoside-triphosphatase activity;GO:0032561//guanyl ribonucleotide binding	GO:0043623//cellular protein complex assembly;GO:0009207;GO:0007017//microtubule-based process	gi|470103758|ref|XP_004288297.1|/0/PREDICTED: tubulin alpha-3 chain-like [Fragaria vesca subsp. vesca]
p5_sc00049.V1.gene333	p5_sc00049.V1.gene333	1077.45	1162.84	1065.63	1017.62	1259.22	1236.44	4.53	4.92	3.18	K01626|1|1e-100|364|vvi:100258475|3-deoxy-7-phosphoheptulonate synthase [EC:2.5.1.54]	GO:0009536//plastid	GO:0016765//transferase activity, transferring alkyl or aryl (other than methyl) groups	GO:0008652//cellular amino acid biosynthetic process	gi|359496691|ref|XP_003635302.1|/1.44956e-99/PREDICTED: phospho-2-dehydro-3-deoxyheptonate aldolase 1, chloroplastic [Vitis vinifera]
p5_sc00529.V1.gene27	p5_sc00529.V1.gene27	1069.83	990.61	1034.6	1295.33	1050.76	1047.8	945.49	1044.06	957.38	K01689|1|0.0|646|bdi:100840157|enolase [EC:4.2.1.11]	GO:0043234//protein complex;GO:0044424//intracellular part	GO:0046872//metal ion binding;GO:0016836//hydro-lyase activity	GO:0006007//glucose catabolic process	gi|365200115|gb|AEW69686.1|/0/enolase1 [Guzmania wittmackii x Guzmania lingulata]
p5_sc00233.V1.gene63	p5_sc00233.V1.gene63	1067.12	1176.45	1168.66	989.94	1155.86	1158.61	11.78	8.74	13.61	K08150|1|8e-43|173|vvi:100268023|MFS transporter, SP family, solute carrier family 2 (myo-inositol transporter), member 13	GO:0031224//intrinsic to membrane	GO:0016628//oxidoreductase activity, acting on the CH-CH group of donors, NAD or NADP as acceptor;GO:0005356	GO:0008152//metabolic process;GO:0071702	gi|242036483|ref|XP_002465636.1|/0/hypothetical protein SORBIDRAFT_01g042690 [Sorghum bicolor]
p5_sc08684.V1.gene2	p5_sc08684.V1.gene2	1063.18	996.5	989.08	549.23	530.77	504.77	1.76	0.41	0.88	K14496|1|3e-06|49.3|aly:ARALYDRAFT_901300|abscisic acid receptor PYR/PYL family	-	-	GO:0050896//response to stimulus	gi|359840826|gb|AEV89264.1|/3.45753e-56/pathogenesis-related protein [Musa acuminata AAA Group]
p5_sc00076.V1.gene341	p5_sc00076.V1.gene341	1062	1045.02	1045.28	896.85	886.54	825.39	471.26	417.75	411.02	K02894|1|2e-68|254|zma:100303995|large subunit ribosomal protein L23e	GO:0015934//large ribosomal subunit	GO:0005198//structural molecule activity	GO:0003006//developmental process involved in reproduction;GO:0010467//gene expression	gi|242034221|ref|XP_002464505.1|/3.4545e-67/hypothetical protein SORBIDRAFT_01g019770 [Sorghum bicolor]
p5_sc00081.V1.gene251	p5_sc00081.V1.gene251	1059.11	1056.36	1027.76	922.21	1121.73	1142.29	3.3	2.36	2.57	-	-	-	-	gi|225454682|ref|XP_002269871.1|/5.56287e-110/PREDICTED: uncharacterized protein LOC100264930 isoform 2 [Vitis vinifera]
p5_sc00054.V1.gene83	p5_sc00054.V1.gene83	1052.38	997.6	1095.31	1035.07	862.86	912.86	41.76	45.17	52.56	-	-	GO:0005543//phospholipid binding;GO:0046872//metal ion binding	-	gi|115448739|ref|NP_001048149.1|/4.93775e-125/Os02g0753800 [Oryza sativa Japonica Group]
p5_sc00184.V1.gene77	p5_sc00184.V1.gene77	1034.97	1146.31	1071.36	1058.5	1346.22	1311.05	7.89	8.12	10.04	K01710|1|6e-112|402|cme:CME136C|dTDP-glucose 4,6-dehydratase [EC:4.2.1.46];K10046|2|2e-24|111|smo:SELMODRAFT_157784|GDP-D-mannose 3', 5'-epimerase [EC:5.1.3.18 5.1.3.-];K12450|3|5e-24|110|pop:POPTR_583125|UDP-glucose 4,6-dehydratase [EC:4.2.1.76]	GO:0012505//endomembrane system;GO:0031090//organelle membrane;GO:0043231//intracellular membrane-bounded organelle	GO:0016831//carboxy-lyase activity;GO:0048037//cofactor binding;GO:0016836//hydro-lyase activity	GO:0019321//pentose metabolic process;GO:0009226//nucleotide-sugar biosynthetic process	gi|225437374|ref|XP_002268787.1|/0/PREDICTED: UDP-glucuronic acid decarboxylase 1-like [Vitis vinifera]
p5_sc00099.V1.gene107	p5_sc00099.V1.gene107	1033.27	1100.51	1074.64	786.49	893.59	990.26	3.47	0	0	K07025|1|2e-68|256|bdi:100831886|putative hydrolase of the HAD superfamily	-	-	-	gi|297740356|emb|CBI30538.3|/6.97695e-68/unnamed protein product [Vitis vinifera]
p5_sc00254.V1.gene109	p5_sc00254.V1.gene109	1020.82	997.05	1112.27	1485.42	1299.09	1288.91	1690.53	2083.92	1692.31	-	-	-	-	gi|470115327|ref|XP_004293854.1|/1.71074e-47/PREDICTED: protein DEHYDRATION-INDUCED 19-like isoform 1 [Fragaria vesca subsp. vesca]
p5_sc00194.V1.gene123	p5_sc00194.V1.gene123	1020.18	1006.67	1052.31	1124.66	1037.08	1022.82	544.96	627.51	536.97	K05863|1|9e-163|571|vvi:100262663|solute carrier family 25 (mitochondrial adenine nucleotide translocator), member 4/5/6/31	GO:0019866//organelle inner membrane;GO:0009526//plastid envelope;GO:0031224//intrinsic to membrane	-	GO:0006862//nucleotide transport;GO:0046907//intracellular transport	gi|147802592|emb|CAN66307.1|/1.15688e-161/hypothetical protein VITISV_009087 [Vitis vinifera]
p5_sc00005.V1.gene1	p5_sc00005.V1.gene1	1013.08	1029.58	999.68	585.91	720.34	770.87	12.71	12.9	8.92	-	GO:0031410//cytoplasmic vesicle	-	GO:0010876//lipid localization	gi|1531756|emb|CAA57810.1|/2.49298e-32/proline-rich-like protein [Asparagus officinalis]
p5_sc04517.V1.gene2	p5_sc04517.V1.gene2	1008.98	1010.1	940.72	804.02	847.08	866.29	2.38	6.79	10.59	K13030|1|2e-33|134|sbi:SORBI_01g001220|cyanohydrin beta-glucosyltransferase [EC:2.4.1.85];K13692|3|4e-06|48.5|rcu:RCOM_1154190|UDP-glucose:(indol-3-yl)acetate beta-D-glucosyltransferase [EC:2.4.1.121];K12930|4|7e-06|42.4|vvi:100233099|anthocyanidin 3-O-glucosyltransferase [EC:2.4.1.115]	-	GO:0016757//transferase activity, transferring glycosyl groups	-	gi|224060411|ref|XP_002300186.1|/3.30277e-43/predicted protein [Populus trichocarpa]
p5_sc00288.V1.gene37	p5_sc00288.V1.gene37	1007.3	972.09	968.77	994.2	944.75	990.59	1274.01	1259.51	1135.16	K14771|1|2e-08|57.8|vcn:VOLCADRAFT_116880|U3 small nucleolar RNA-associated protein 19	-	-	-	gi|225440145|ref|XP_002283240.1|/3.94661e-79/PREDICTED: uncharacterized protein LOC100251643 [Vitis vinifera]
p5_sc00181.V1.gene36	p5_sc00181.V1.gene36	994.47	994.49	1005.27	1033.55	1140.67	1157.98	573.73	697	636.57	K14504|1|6e-136|481|vvi:100256520|xyloglucan:xyloglucosyl transferase TCH4 [EC:2.4.1.207];K08235|2|4e-135|478|vvi:100252949|xyloglucan:xyloglucosyl transferase [EC:2.4.1.207]	GO:0005576//extracellular region;GO:0030312//external encapsulating structure	GO:0016798//hydrolase activity, acting on glycosyl bonds;GO:0016758//transferase activity, transferring hexosyl groups	GO:0044042//glucan metabolic process	gi|225446097|ref|XP_002270182.1|/6.80772e-135/PREDICTED: probable xyloglucan endotransglucosylase/hydrolase protein 23-like [Vitis vinifera]
p5_sc00033.V1.gene585	p5_sc00033.V1.gene585	989.85	1005.89	1003.67	1039	1052.17	1075.33	2.76	3.3	4.73	K00789|1|0.0|739|sbi:SORBI_03g011930|S-adenosylmethionine synthetase [EC:2.5.1.6]	GO:0044424//intracellular part	GO:0046872//metal ion binding;GO:0016765//transferase activity, transferring alkyl or aryl (other than methyl) groups;GO:0032559	GO:0044237//cellular metabolic process	gi|242057119|ref|XP_002457705.1|/0/hypothetical protein SORBIDRAFT_03g011930 [Sorghum bicolor]
p5_sc00042.V1.gene312	p5_sc00042.V1.gene312	981.82	1101.72	1014.3	1057.23	1296.05	1276.89	26.75	18.98	18.57	K01904|1|5e-28|120|vvi:100254698|4-coumarate--CoA ligase [EC:6.2.1.12]	-	GO:0003824//catalytic activity	-	gi|242081643|ref|XP_002445590.1|/4.51593e-27/hypothetical protein SORBIDRAFT_07g022040 [Sorghum bicolor]
p5_sc00257.V1.gene91	p5_sc00257.V1.gene91	962.22	869.73	902.85	771.58	807.87	780.96	465.6	478.34	446.91	-	GO:0043231//intracellular membrane-bounded organelle	GO:0003676//nucleic acid binding;GO:0042623//ATPase activity, coupled;GO:0032559	-	gi|7211427|gb|AAF40306.1|AF156667_1/4.83947e-16/RNA helicase [Vigna radiata]
p5_sc00047.V1.gene35	p5_sc00047.V1.gene35	957.64	843.64	925.88	956.4	756.75	792.28	35.11	43.19	35.2	-	-	-	-	gi|226493948|ref|NP_001145528.1|/1.15309e-37/uncharacterized protein LOC100278952 [Zea mays]
p5_sc00024.V1.gene457	p5_sc00024.V1.gene457	953.76	938.17	896.5	810.03	682	629.85	425.63	420.92	375.58	-	-	-	-	gi|225426154|ref|XP_002278542.1|/4.78841e-40/PREDICTED: uncharacterized protein LOC100258716 [Vitis vinifera]
p5_sc00014.V1.gene559	p5_sc00014.V1.gene559	950.35	1037.26	966.97	872.64	988.02	1031.84	0	2.76	3	-	GO:0031410//cytoplasmic vesicle	GO:0016787//hydrolase activity	GO:0044238//primary metabolic process	gi|413923402|gb|AFW63334.1|/2.12518e-40/GSDL-motif protein lipase [Zea mays]
p5_sc00126.V1.gene32	p5_sc00126.V1.gene32	948.63	851.38	893.81	1018.2	860.06	939.72	553.88	670.96	604.7	K00053|1|0.0|930|pop:POPTR_817858|ketol-acid reductoisomerase [EC:1.1.1.86]	GO:0043231//intracellular membrane-bounded organelle	GO:0043169//cation binding;GO:0016616//oxidoreductase activity, acting on the CH-OH group of donors, NAD or NADP as acceptor;GO:0048037//cofactor binding	GO:0008652//cellular amino acid biosynthetic process	gi|224079219|ref|XP_002305797.1|/0/predicted protein [Populus trichocarpa]
p5_sc00018.V1.gene7	p5_sc00018.V1.gene7	941.12	941.88	941.46	940.71	924.97	914.76	28.21	29.51	25.86	K12450|1|0.0|1228|vvi:100260586|UDP-glucose 4,6-dehydratase [EC:4.2.1.76]	-	GO:0048037//cofactor binding;GO:0016616//oxidoreductase activity, acting on the CH-OH group of donors, NAD or NADP as acceptor	GO:0033692//cellular polysaccharide biosynthetic process	gi|225461808|ref|XP_002285634.1|/0/PREDICTED: probable rhamnose biosynthetic enzyme 1 [Vitis vinifera]
p5_sc00039.V1.gene199	p5_sc00039.V1.gene199	930.89	939.27	930.42	967.85	1004.11	988.48	28.23	41.23	35.64	K15397|1|0.0|874|vvi:100266256|3-ketoacyl-CoA synthase [EC:2.3.1.-]	GO:0044464//cell part	GO:0016747//transferase activity, transferring acyl groups other than amino-acyl groups	GO:0006631//fatty acid metabolic process	gi|225445394|ref|XP_002284986.1|/0/PREDICTED: 3-ketoacyl-CoA synthase 11 [Vitis vinifera]
p5_sc00055.V1.gene111	p5_sc00055.V1.gene111	928.25	993.33	1033.71	875.22	848.71	819.72	1.27	1.85	0.7	K05863|1|4e-173|605|vvi:100260298|solute carrier family 25 (mitochondrial adenine nucleotide translocator), member 4/5/6/31	GO:0019866//organelle inner membrane;GO:0043231//intracellular membrane-bounded organelle;GO:0031224//intrinsic to membrane	-	GO:0006810//transport	gi|225435480|ref|XP_002285503.1|/4.75795e-172/PREDICTED: ADP,ATP carrier protein, mitochondrial-like [Vitis vinifera]
p5_sc00034.V1.gene316	p5_sc00034.V1.gene316	917.17	900.85	959.95	952.77	833.03	857.37	2.8	2.74	3.55	K05894|1|4e-162|569|gmx:100803381|12-oxophytodienoic acid reductase [EC:1.3.1.42]	-	GO:0000166//nucleotide binding;GO:0016628//oxidoreductase activity, acting on the CH-CH group of donors, NAD or NADP as acceptor	GO:0008152//metabolic process	gi|462420306|gb|EMJ24569.1|/3.94674e-164/hypothetical protein PRUPE_ppa007488mg [Prunus persica]
p5_sc00067.V1.gene38	p5_sc00067.V1.gene38	911.37	941.31	960.55	869.16	920.4	932.97	71.88	84.45	70.84	K08488|1|1e-21|100|ath:AT1G32270|syntaxin 7	-	-	-	gi|255583568|ref|XP_002532540.1|/2.94361e-47/syntaxin, plant, putative [Ricinus communis]
p5_sc00170.V1.gene27	p5_sc00170.V1.gene27	895.58	910.35	899.35	877	838.74	855.44	131.4	156.62	131.79	K00549|1|0.0|682|osa:4352832|5-methyltetrahydropteroyltriglutamate--homocysteine methyltransferase [EC:2.1.1.14]	-	GO:0046914//transition metal ion binding;GO:0008172	GO:0006730//one-carbon metabolic process;GO:0000097//sulfur amino acid biosynthetic process	gi|115489652|ref|NP_001067313.1|/0/Os12g0623900 [Oryza sativa Japonica Group]
p5_sc00003.V1.gene119	p5_sc00003.V1.gene119	892.57	965.77	952.84	690.23	944.27	940.82	124.01	151.73	131.1	-	GO:0031410//cytoplasmic vesicle	GO:0043167//ion binding;GO:0008422//beta-glucosidase activity	GO:0044238//primary metabolic process	gi|226493029|ref|NP_001151227.1|/9.73205e-136/glucan endo-1,3-beta-glucosidase precursor [Zea mays]
p5_sc00788.V1.gene5	p5_sc00788.V1.gene5	889.05	856.17	882.13	996.56	796.52	853.25	899.31	1012.09	947.32	K01689|1|8e-155|544|zma:542316|enolase [EC:4.2.1.11]	GO:0043234//protein complex;GO:0044424//intracellular part	GO:0046872//metal ion binding;GO:0016836//hydro-lyase activity	GO:0006007//glucose catabolic process	gi|365200115|gb|AEW69686.1|/4.00656e-155/enolase1 [Guzmania wittmackii x Guzmania lingulata]
p5_sc00935.V1.gene31	p5_sc00935.V1.gene31	881.43	925.86	914	808.3	1021.4	967.72	37.87	47.11	44.02	K01583|1|0.0|877|osa:4340008|arginine decarboxylase [EC:4.1.1.19]	-	GO:0016831//carboxy-lyase activity	GO:0044106	gi|115466192|ref|NP_001056695.1|/0/Os06g0131300 [Oryza sativa Japonica Group]
p5_sc00495.V1.gene21	p5_sc00495.V1.gene21	874.3	786.3	817.76	945.31	738.91	797.79	297.32	386.8	318.93	K00134|1|3e-132|469|vvi:100264789|glyceraldehyde 3-phosphate dehydrogenase [EC:1.2.1.12]	GO:0044424//intracellular part	GO:0000166//nucleotide binding	GO:0006007//glucose catabolic process	gi|357528279|gb|AET80378.1|/4.27132e-132/GAPDH2 [x Doritaenopsis hybrid cultivar]
p5_sc00017.V1.gene630	p5_sc00017.V1.gene630	860.75	796.03	800.89	940.4	805.97	849.29	90.94	110.65	93.09	K06185|1|0.0|1015|vvi:100251610|ATP-binding cassette, subfamily F, member 2	GO:0043231//intracellular membrane-bounded organelle	GO:0042626//ATPase activity, coupled to transmembrane movement of substances;GO:0032559	GO:0009207	gi|397770484|gb|AFO64340.1|/0/ABC transporter GCN1 [Hevea brasiliensis]
p5_sc00071.V1.gene84	p5_sc00071.V1.gene84	848.42	836.95	785.9	974.91	880.53	824.78	176.99	235.73	209.95	-	-	-	-	gi|242091862|ref|XP_002436421.1|/4.29713e-09/hypothetical protein SORBIDRAFT_10g002170 [Sorghum bicolor]
p5_sc00078.V1.gene239	p5_sc00078.V1.gene239	846.22	817.79	831.6	975.72	946.44	949.79	1295.1	1635.18	1339.13	K03921|1|2e-157|553|sbi:SORBI_03g043970|acyl-[acyl-carrier-protein] desaturase [EC:1.14.19.2]	GO:0009536//plastid	GO:0046872//metal ion binding;GO:0016717//oxidoreductase activity, acting on paired donors, with oxidation of a pair of donors resulting in the reduction of molecular oxygen to two molecules of water	GO:0006631//fatty acid metabolic process	gi|1785862|gb|AAB41041.1|/2.54611e-170/stearoyl-Acyl-carrier protein desaturase, partial [Elaeis guineensis]
p5_sc00006.V1.gene1062	p5_sc00006.V1.gene1062	843.54	955.88	917.26	726.78	650.64	628.22	0	0	1.24	K05894|1|2e-66|250|sbi:SORBI_10g007330|12-oxophytodienoic acid reductase [EC:1.3.1.42]	-	GO:0000166//nucleotide binding;GO:0003824//catalytic activity	-	gi|326528891|dbj|BAJ97467.1|/2.27122e-68/predicted protein [Hordeum vulgare subsp. vulgare]
p5_sc00175.V1.gene255	p5_sc00175.V1.gene255	835.34	808.92	805.78	911.81	978.36	965.64	1.06	1.23	0.53	K01592|1|0.0|668|vvi:100263224|tyrosine decarboxylase [EC:4.1.1.25]	-	GO:0016831//carboxy-lyase activity;GO:0048037//cofactor binding	GO:0019752//carboxylic acid metabolic process	gi|295812495|gb|ADG34844.1|/0/putative phenylacetaldehyde synthase [Vanda hybrid cultivar]
p5_sc00003.V1.gene1417	p5_sc00003.V1.gene1417	831.34	829.46	841.08	740.89	774.39	705.63	118.2	125.01	116.55	-	-	GO:0003676//nucleic acid binding	-	gi|82400209|gb|ABB72843.1|/0/NAC protein 1 splice variant 1 [Elaeis guineensis]
p5_sc00004.V1.gene747	p5_sc00004.V1.gene747	827.36	774.39	802.89	817.21	677.56	704.89	294.98	303.21	261.99	K02985|1|4e-58|221|vvi:100266287|small subunit ribosomal protein S3e	GO:0030529//ribonucleoprotein complex	GO:0003676//nucleic acid binding;GO:0005198//structural molecule activity	GO:0010467//gene expression	gi|462397970|gb|EMJ03638.1|/3.30073e-57/hypothetical protein PRUPE_ppa009932mg [Prunus persica]
p5_sc00023.V1.gene71	p5_sc00023.V1.gene71	824	759.8	809.09	534.73	624.9	657.98	2.66	2.45	3.2	-	GO:0031410//cytoplasmic vesicle	-	-	gi|326487782|dbj|BAK05563.1|/3.45996e-24/predicted protein [Hordeum vulgare subsp. vulgare]
p5_sc00032.V1.gene564	p5_sc00032.V1.gene564	823.2	692.75	759.08	926.97	706.99	697.09	280.03	346.45	304.11	K03232|1|7e-43|171|vvi:100261522|elongation factor 1-beta	-	-	GO:0006412//translation	gi|406870043|gb|AFS65095.1|/2.08325e-52/translation elongation factor EF-1 betachain [Elaeis guineensis]
p5_sc01071.V1.gene33	p5_sc01071.V1.gene33	822.27	902.41	921.34	953.34	958.13	1005.64	146.25	227.94	188.85	-	GO:0031410//cytoplasmic vesicle	-	-	gi|356572886|ref|XP_003554596.1|/9.43601e-17/PREDICTED: hydrophobic protein LTI6A-like [Glycine max]
p5_sc00038.V1.gene310	p5_sc00038.V1.gene310	817.99	753	701.38	871.81	732.73	828.41	1361.26	1664.53	1409.3	-	-	-	-	gi|357133119|ref|XP_003568175.1|/7.30111e-127/PREDICTED: uncharacterized protein LOC100827773 [Brachypodium distachyon]
p5_sc00606.V1.gene29	p5_sc00606.V1.gene29	817.55	807.77	795.6	663.58	738.01	784.33	4.58	4.92	6.12	K01626|1|9e-87|317|rcu:RCOM_1036940|3-deoxy-7-phosphoheptulonate synthase [EC:2.5.1.54]	GO:0043231//intracellular membrane-bounded organelle	GO:0016765//transferase activity, transferring alkyl or aryl (other than methyl) groups	GO:0008652//cellular amino acid biosynthetic process;GO:0043650;GO:0019632//shikimate metabolic process	gi|255545782|ref|XP_002513951.1|/1.01965e-85/Phospho-2-dehydro-3-deoxyheptonate aldolase 1, chloroplast precursor, putative [Ricinus communis]
p5_sc00335.V1.gene3	p5_sc00335.V1.gene3	812.42	826.53	825.04	750.3	854.54	873.58	36.14	45.79	40.66	K01376|1|1e-173|607|aly:ARALYDRAFT_473866|[EC:3.4.22.-];K01365|4|6e-114|409|smo:SELMODRAFT_428615|cathepsin L [EC:3.4.22.15]	-	GO:0016628//oxidoreductase activity, acting on the CH-CH group of donors, NAD or NADP as acceptor;GO:0004175//endopeptidase activity	GO:0019538//protein metabolic process	gi|148927382|gb|ABR19827.1|/0/cysteine proteinase [Elaeis guineensis]
p5_sc14434.V1.gene1	p5_sc14434.V1.gene1	811.25	892.65	826.66	2029.31	2329.45	2503.42	1.92	1.18	2.56	-	-	-	-	gi|297740912|emb|CBI31094.3|/1.22721e-23/unnamed protein product [Vitis vinifera]
p5_sc00003.V1.gene1066	p5_sc00003.V1.gene1066	808.14	744.5	717.22	551.86	662.12	650.27	80.15	106.09	90.84	-	-	-	-	gi|914029|gb|AAB32995.1|/1.60712e-24/basic protein 1A, WBP1A=lipid transfer protein homolog [Triticum aestivum=wheat, germ, Peptide Partial, 94 aa]
p5_sc00887.V1.gene20	p5_sc00887.V1.gene20	800.42	903.35	839.78	681.37	913.83	921.41	1.11	0	1.12	-	-	-	-	gi|225454682|ref|XP_002269871.1|/3.96413e-107/PREDICTED: uncharacterized protein LOC100264930 isoform 2 [Vitis vinifera]
p5_sc00035.V1.gene534	p5_sc00035.V1.gene534	796.25	820.22	871.97	904.44	868.13	852.28	171.83	236.4	205.53	K00695|1|2e-18|89.0|bdi:100840503|sucrose synthase [EC:2.4.1.13]	-	GO:0035251//UDP-glucosyltransferase activity	GO:0005984//disaccharide metabolic process	gi|353441130|gb|AEQ94149.1|/7.36128e-25/sucrose synthase1 [Elaeis guineensis]
p5_sc00020.V1.gene683	p5_sc00020.V1.gene683	791.49	791.06	777.98	919.74	757.83	778.23	12.23	15.28	9.87	K05863|1|5e-172|602|vvi:100260298|solute carrier family 25 (mitochondrial adenine nucleotide translocator), member 4/5/6/31	GO:0019866//organelle inner membrane;GO:0043231//intracellular membrane-bounded organelle;GO:0031224//intrinsic to membrane	-	GO:0006810//transport	gi|225435480|ref|XP_002285503.1|/6.2139e-171/PREDICTED: ADP,ATP carrier protein, mitochondrial-like [Vitis vinifera]
p5_sc00032.V1.gene565	p5_sc00032.V1.gene565	770.84	690.63	725.89	798.35	699.22	763.97	311.1	346.81	231.78	K03232|1|2e-23|105|rcu:RCOM_0783980|elongation factor 1-beta	GO:0043234//protein complex	GO:0008135//translation factor activity, nucleic acid binding	GO:0006412//translation	gi|406870043|gb|AFS65095.1|/1.23835e-32/translation elongation factor EF-1 betachain [Elaeis guineensis]
p5_sc00008.V1.gene114	p5_sc00008.V1.gene114	767.45	776.92	787.31	780.61	687.38	678.41	10.07	5.63	6.73	K05929|1|0.0|724|vvi:100254279|phosphoethanolamine N-methyltransferase [EC:2.1.1.103]	GO:0044424//intracellular part	GO:0008170//N-methyltransferase activity;GO:0016410//N-acyltransferase activity	GO:0048868//pollen tube development;GO:0006498//N-terminal protein lipidation;GO:0048229//gametophyte development;GO:0046470//phosphatidylcholine metabolic process;GO:0006730//one-carbon metabolic process;GO:0019695//choline metabolic process;GO:0009791//post-embryonic development;GO:0000904//cell morphogenesis involved in differentiation	gi|225456147|ref|XP_002282182.1|/0/PREDICTED: phosphoethanolamine N-methyltransferase [Vitis vinifera]
p5_sc00072.V1.gene157	p5_sc00072.V1.gene157	765.94	775.25	796.09	820.85	676.06	650.86	8.84	8.47	8.14	K10046|1|0.0|746|rcu:RCOM_0484660|GDP-D-mannose 3', 5'-epimerase [EC:5.1.3.18 5.1.3.-]	-	GO:0048037//cofactor binding;GO:0016857//racemase and epimerase activity, acting on carbohydrates and derivatives	GO:0008152//metabolic process	gi|255580957|ref|XP_002531297.1|/0/dtdp-glucose 4-6-dehydratase, putative [Ricinus communis]
p5_sc00197.V1.gene54	p5_sc00197.V1.gene54	760.67	847.27	805.8	657.86	847.94	810.73	120.46	133.22	110.05	K01904|1|7e-52|203|sbi:SORBI_01g016420|4-coumarate--CoA ligase [EC:6.2.1.12]	GO:0005576//extracellular region;GO:0009536//plastid	GO:0016405//CoA-ligase activity;GO:0032559	GO:0010038//response to metal ion	gi|225470747|ref|XP_002267459.1|/0/PREDICTED: putative peroxisomal-coenzyme A synthetase-like [Vitis vinifera]
p5_sc00001.V1.gene2142	p5_sc00001.V1.gene2142	751.18	812.74	756.72	580.2	748.48	745.82	338.01	326.64	341.47	K13424|1|2e-22|105|pop:POPTR_577093|WRKY transcription factor 33	-	-	-	gi|359485613|ref|XP_002269696.2|/3.85176e-141/PREDICTED: WRKY transcription factor 6-like [Vitis vinifera]
p5_sc00078.V1.gene150	p5_sc00078.V1.gene150	748.82	661.08	693.83	546.38	545.22	581.27	265.89	288.43	252.58	K02880|1|1e-18|89.4|gmx:100305777|large subunit ribosomal protein L17e	GO:0030529//ribonucleoprotein complex	GO:0016787//hydrolase activity;GO:0005198//structural molecule activity	GO:0019538//protein metabolic process;GO:0010467//gene expression	gi|313586529|gb|ADR71275.1|/8.59496e-18/60S ribosomal protein L17B [Hevea brasiliensis]
p5_sc00004.V1.gene748	p5_sc00004.V1.gene748	746.88	687.49	734.87	663.35	619.13	662.25	239.42	258.71	269.22	K02985|1|2e-52|201|gmx:100795045|small subunit ribosomal protein S3e	GO:0030529//ribonucleoprotein complex	GO:0003676//nucleic acid binding;GO:0005198//structural molecule activity	GO:0010467//gene expression	gi|356559953|ref|XP_003548260.1|/2.07982e-51/PREDICTED: 40S ribosomal protein S3-3-like [Glycine max]
p5_sc00173.V1.gene213	p5_sc00173.V1.gene213	745.71	763.09	757.3	501.23	542.92	545.28	3.59	3.9	5.51	K00430|1|2e-79|295|vvi:100261461|peroxidase [EC:1.11.1.7]	-	GO:0005506//iron ion binding;GO:0003824//catalytic activity;GO:0016209//antioxidant activity	GO:0008152//metabolic process;GO:0006950//response to stress	gi|255559368|ref|XP_002520704.1|/4.94191e-174/peroxidase, putative [Ricinus communis]
p5_sc00081.V1.gene36	p5_sc00081.V1.gene36	745.31	693.91	695.64	1034.55	986.1	1028.72	11.17	18.25	24.65	K08762|1|5e-15|77.4|osa:4333305|diazepam-binding inhibitor (GABA receptor modulator, acyl-CoA-binding protein)	-	-	-	gi|125544605|gb|EAY90744.1|/2.52218e-17/hypothetical protein OsI_12344 [Oryza sativa Indica Group]
p5_sc00012.V1.gene440	p5_sc00012.V1.gene440	740	717.42	683.9	548.26	582.82	659.94	402.72	455.46	341.58	K02975|1|1e-38|155|rcu:RCOM_1281730|small subunit ribosomal protein S25e	GO:0030529//ribonucleoprotein complex	-	-	gi|255565659|ref|XP_002523819.1|/1.66578e-37/40S ribosomal protein S25, putative [Ricinus communis]
p5_sc00335.V1.gene40	p5_sc00335.V1.gene40	738.16	780.46	782.03	718.33	845.2	850.32	2.87	2.65	2.88	K09284|1|3e-62|236|vvi:100268051|AP2-like factor, euAP2 lineage	-	-	-	gi|226377504|gb|ACO52508.1|/1.1076e-61/transcription factor APETALA2 [Vitis vinifera]
p5_sc00028.V1.gene391	p5_sc00028.V1.gene391	738.03	806.72	806.8	585.33	733.06	736.09	6.43	6.42	7.52	-	-	-	-	gi|225429544|ref|XP_002279406.1|/6.65175e-20/PREDICTED: uncharacterized protein LOC100249297 [Vitis vinifera]
p5_sc00069.V1.gene408	p5_sc00069.V1.gene408	737.11	796.25	804.49	796.53	795.32	813.89	3.53	4.07	5.3	K01507|1|5e-75|277|bdi:100821202|inorganic pyrophosphatase [EC:3.6.1.1]	GO:0044424//intracellular part	GO:0046872//metal ion binding;GO:0016462//pyrophosphatase activity	GO:0006793//phosphorus metabolic process;GO:0010038//response to metal ion	gi|374255979|gb|AEZ00851.1|/3.55317e-77/putative soluble inorganic pyrophosphatase, partial [Elaeis guineensis]
p5_sc00007.V1.gene643	p5_sc00007.V1.gene643	731.28	609.21	674.83	886.81	725.69	742.01	33.14	45.87	29.17	-	-	-	-	gi|222637703|gb|EEE67835.1|/1.86648e-49/hypothetical protein OsJ_25614 [Oryza sativa Japonica Group]
p5_sc00036.V1.gene169	p5_sc00036.V1.gene169	715.05	758.97	743.6	774.79	858.29	855.68	962.49	1061.41	1013.83	K13201|1|2e-54|210|gmx:100781227|nucleolysin TIA-1/TIAR	-	GO:0005488//binding	-	gi|356519889|ref|XP_003528601.1|/1.86688e-53/PREDICTED: nucleolysin TIAR-like [Glycine max]
p5_sc00209.V1.gene97	p5_sc00209.V1.gene97	709.65	617.1	615.03	719.83	574.45	615.15	1406.08	1751.13	1503.35	-	-	GO:0008135//translation factor activity, nucleic acid binding	GO:0006412//translation	gi|255547564|ref|XP_002514839.1|/2.02678e-102/translation initiation factor, putative [Ricinus communis]
p5_sc00105.V1.gene424	p5_sc00105.V1.gene424	704.9	885.5	839.84	676.6	1055.64	937.85	144.81	195.54	163.34	-	-	-	-	gi|334263614|gb|AEG74553.1|/3.68867e-35/hypothetical protein [Phoenix dactylifera]
p5_sc00043.V1.gene424	p5_sc00043.V1.gene424	698.93	727.81	671.78	356.99	457.29	411.88	0	0	0	K00430|1|7e-42|167|vvi:100854817|peroxidase [EC:1.11.1.7]	-	GO:0005506//iron ion binding;GO:0003824//catalytic activity;GO:0016209//antioxidant activity	GO:0008152//metabolic process;GO:0006950//response to stress	gi|359493149|ref|XP_003634522.1|/6.84354e-41/PREDICTED: peroxidase 12-like [Vitis vinifera]
p5_sc00128.V1.gene295	p5_sc00128.V1.gene295	697.96	670.89	695.82	588.85	715.28	715.3	100.74	123.49	89	-	GO:0031410//cytoplasmic vesicle	-	-	gi|357163900|ref|XP_003579884.1|/3.81502e-63/PREDICTED: uncharacterized protein LOC100841793 [Brachypodium distachyon]
p5_sc00082.V1.gene407	p5_sc00082.V1.gene407	697.78	682.31	705.85	694.99	646.96	652.79	241.71	217.8	242.15	K02995|1|2e-76|283|rcu:RCOM_0046320|small subunit ribosomal protein S8e	GO:0030529//ribonucleoprotein complex;GO:0009536//plastid	GO:0003723//RNA binding;GO:0005198//structural molecule activity	GO:0010467//gene expression	gi|255576278|ref|XP_002529032.1|/2.43089e-75/40S ribosomal protein S8, putative [Ricinus communis]
p5_sc00023.V1.gene15	p5_sc00023.V1.gene15	697.31	591.34	621.77	952.98	829.44	953.91	1.05	1.94	1.06	-	-	-	-	gi|448872676|gb|AGE46023.1|/4.54395e-56/dehydration-responsive protein RD22-like isoform 2 [Elaeis guineensis]
p5_sc00001.V1.gene951	p5_sc00001.V1.gene951	696.13	608.09	629.38	877.66	860.09	802.71	54.38	58.42	42.58	-	-	-	-	gi|326489267|dbj|BAK01617.1|/7.34499e-42/predicted protein [Hordeum vulgare subsp. vulgare]
p5_sc00099.V1.gene228	p5_sc00099.V1.gene228	692.74	694.26	681.1	670.24	695.46	674.18	518.33	559.95	526.25	K11252|1|3e-46|181|gmx:100305866|histone H2B	GO:0000785//chromatin;GO:0031981//nuclear lumen	GO:0003676//nucleic acid binding	GO:0034728//nucleosome organization	gi|158053020|dbj|BAF81889.1|/5.96469e-46/histone H2B [Nicotiana tabacum]
p5_sc00037.V1.gene526	p5_sc00037.V1.gene526	687.71	711.48	705.96	661.92	877.05	839.45	2.04	2.96	2.74	K10256|1|0.0|632|osa:4330523|omega-6 fatty acid desaturase (delta-12 desaturase) [EC:1.14.19.-]	-	GO:0016705//oxidoreductase activity, acting on paired donors, with incorporation or reduction of molecular oxygen	GO:0044238//primary metabolic process	gi|456722712|gb|AGG38092.1|/0/omega-6 fatty acid desaturase 2 endoplasmic reticulum isozyme 2c [Musa AB Group]
p5_sc00004.V1.gene499	p5_sc00004.V1.gene499	685.41	675.35	682.64	692.83	636.26	698.32	203.46	270.31	218.4	K01623|1|0.0|647|sbi:SORBI_04g019020|fructose-bisphosphate aldolase, class I [EC:4.1.2.13]	GO:0044424//intracellular part	GO:0016832//aldehyde-lyase activity	GO:0006007//glucose catabolic process	gi|242065066|ref|XP_002453822.1|/0/hypothetical protein SORBIDRAFT_04g019020 [Sorghum bicolor]
p5_sc00356.V1.gene39	p5_sc00356.V1.gene39	682.76	622.62	634.43	498.47	491.82	541.87	197.33	218.02	177.72	K02875|1|6e-64|240|vvi:100264927|large subunit ribosomal protein L14e	GO:0030529//ribonucleoprotein complex	GO:0005198//structural molecule activity	GO:0010467//gene expression	gi|296083677|emb|CBI23666.3|/6.73743e-63/unnamed protein product [Vitis vinifera]
p5_sc00246.V1.gene56	p5_sc00246.V1.gene56	681.49	622.31	667.4	631.31	565.03	616.59	68.09	82.14	93.21	K02989|1|4e-52|200|osa:4350516|small subunit ribosomal protein S5e	GO:0030529//ribonucleoprotein complex	GO:0003676//nucleic acid binding;GO:0005198//structural molecule activity	GO:0010467//gene expression	gi|115485513|ref|NP_001067900.1|/6.03063e-51/Os11g0482000 [Oryza sativa Japonica Group]
p5_sc00094.V1.gene280	p5_sc00094.V1.gene280	677.67	679.73	678.09	806.2	694.53	619.22	62.65	59.18	39.79	K02183|1|4e-59|224|vvi:100232908|calmodulin	GO:0031090//organelle membrane	GO:0046872//metal ion binding	GO:0019932//second-messenger-mediated signaling;GO:0009640//photomorphogenesis;GO:0009593//detection of chemical stimulus	gi|30683369|ref|NP_850097.1|/2.16871e-59/calmodulin 5 [Arabidopsis thaliana]
p5_sc00017.V1.gene542	p5_sc00017.V1.gene542	670.68	736.02	700.48	554.85	734.7	725.08	100.3	104.75	82.54	-	-	-	-	gi|195609076|gb|ACG26368.1|/8.63964e-62/SRC2 [Zea mays]
p5_sc00043.V1.gene226	p5_sc00043.V1.gene226	665.82	608.42	616.43	658.8	648.02	665.67	854.78	1064.93	886.68	K10355|1|0.0|701|osa:4337566|actin, other eukaryote;K05692|2|0.0|700|bdi:100834364|actin beta/gamma 1	GO:0043232	GO:0032559	-	gi|48527433|gb|AAT45848.1|/0/actine [Elaeis guineensis]
p5_sc00048.V1.gene113	p5_sc00048.V1.gene113	662.31	638.87	633.69	542.64	485.86	539.67	301.66	315.98	321.64	K02873|1|2e-76|283|rcu:RCOM_1318700|large subunit ribosomal protein L13e	GO:0030529//ribonucleoprotein complex	GO:0005198//structural molecule activity	GO:0010467//gene expression	gi|255576756|ref|XP_002529265.1|/2.25107e-75/60S ribosomal protein L13, putative [Ricinus communis]
p5_sc01679.V1.gene8	p5_sc01679.V1.gene8	658	688.08	640.35	581.21	754.3	727.44	713.78	818.56	710.81	K09286|1|1e-19|95.1|aly:ARALYDRAFT_494572|EREBP-like factor	GO:0044464//cell part	GO:0003676//nucleic acid binding;GO:0001071//nucleic acid binding transcription factor activity	GO:0000160//two-component signal transduction system (phosphorelay);GO:0006351//transcription, DNA-dependent	gi|147844573|emb|CAN80071.1|/1.62438e-20/hypothetical protein VITISV_019032 [Vitis vinifera]
p5_sc00050.V1.gene617	p5_sc00050.V1.gene617	655.55	613.52	667.46	792.25	804.94	791.65	326.54	503	304.59	K03236|1|1e-53|206|rcu:RCOM_0510890|translation initiation factor 1A	-	GO:0008135//translation factor activity, nucleic acid binding	GO:0006412//translation	gi|255576103|ref|XP_002528946.1|/1.08228e-52/eif-1a, putative [Ricinus communis]
p5_sc00033.V1.gene6	p5_sc00033.V1.gene6	650.86	622.65	640.92	509.68	477.43	497.22	196.29	236.52	202.47	K03231|1|0.0|863|rcu:RCOM_1019100|elongation factor 1-alpha	GO:0044424//intracellular part	GO:0016772//transferase activity, transferring phosphorus-containing groups;GO:0017111//nucleoside-triphosphatase activity;GO:0008135//translation factor activity, nucleic acid binding;GO:0032561//guanyl ribonucleotide binding	GO:0006412//translation;GO:0009207	gi|48527431|gb|AAT45847.1|/0/elongation factor 1-alpha 1 [Elaeis guineensis]
p5_sc00177.V1.gene16	p5_sc00177.V1.gene16	648.84	598.73	605.67	551.33	656.11	616.46	2.03	2.19	1.7	K00660|1|0.0|682|zma:100274415|chalcone synthase [EC:2.3.1.74]	-	GO:0016747//transferase activity, transferring acyl groups other than amino-acyl groups	GO:0009699//phenylpropanoid biosynthetic process	gi|222079848|dbj|BAH16615.1|/0/chalcone synthase [Tricyrtis hirta]
p5_sc00121.V1.gene254	p5_sc00121.V1.gene254	647.86	643.76	644.67	749.78	690.16	687.33	11.13	15.56	10.84	K00434|1|4e-106|382|pop:POPTR_1103794|L-ascorbate peroxidase [EC:1.11.1.11]	-	GO:0005506//iron ion binding;GO:0004601//peroxidase activity	GO:0008152//metabolic process;GO:0006950//response to stress	gi|374256065|gb|AEZ00894.1|/3.64885e-122/putative cytosolic ascorbate peroxidase protein [Elaeis guineensis]
p5_sc00064.V1.gene31	p5_sc00064.V1.gene31	645.96	732.86	732.38	657.24	842.01	800	60.42	70.94	63.88	K13464|1|2e-22|102|sbi:SORBI_06g031060|jasmonate ZIM domain-containing protein	GO:0043231//intracellular membrane-bounded organelle	-	-	gi|293332317|ref|NP_001170674.1|/1.00373e-21/uncharacterized protein LOC100384736 [Zea mays]
p5_sc00001.V1.gene2506	p5_sc00001.V1.gene2506	639.15	629.03	638.25	518.13	539.94	554.19	0	0.96	2.45	-	GO:0043231//intracellular membrane-bounded organelle	GO:0016491//oxidoreductase activity;GO:0005488//binding;GO:0016740//transferase activity	-	gi|115445881|ref|NP_001046720.1|/8.78308e-138/Os02g0330200 [Oryza sativa Japonica Group]
p5_sc00076.V1.gene112	p5_sc00076.V1.gene112	638.68	636.55	595.42	578.56	656.41	643.87	95.65	87.08	100.32	K09422|1|5e-32|135|vvi:100240829|myb proto-oncogene protein, plant	-	-	-	gi|1732247|gb|AAB41101.1|/1.76241e-33/transcription factor Myb1 [Nicotiana tabacum]
p5_sc00004.V1.gene674	p5_sc00004.V1.gene674	636.45	663.89	622.91	668.84	669.98	659.62	0	1.01	2.2	K13464|1|5e-16|80.9|osa:4333065|jasmonate ZIM domain-containing protein	-	-	-	gi|125544248|gb|EAY90387.1|/2.3946e-15/hypothetical protein OsI_11965 [Oryza sativa Indica Group]
p5_sc00181.V1.gene32	p5_sc00181.V1.gene32	631.07	701.32	636.87	751.75	761.5	678.74	70.4	90.11	63.02	K14504|1|2e-51|198|vvi:100256520|xyloglucan:xyloglucosyl transferase TCH4 [EC:2.4.1.207];K08235|2|3e-51|198|vvi:100246166|xyloglucan:xyloglucosyl transferase [EC:2.4.1.207]	GO:0005576//extracellular region;GO:0030312//external encapsulating structure	GO:0016798//hydrolase activity, acting on glycosyl bonds;GO:0016758//transferase activity, transferring hexosyl groups	GO:0044042//glucan metabolic process	gi|8886867|gb|AAF80591.1|AF223420_1/4.06574e-53/xyloglucan endotransglycosylase XET2 [Asparagus officinalis]
p5_sc00100.V1.gene321	p5_sc00100.V1.gene321	627.13	635.33	652.6	785.84	650.97	682.21	0.55	0.5	1.65	K01366|1|1e-121|433|osa:4347180|cathepsin H [EC:3.4.22.16]	GO:0031410//cytoplasmic vesicle;GO:0043231//intracellular membrane-bounded organelle	GO:0004175//endopeptidase activity	GO:0019538//protein metabolic process	gi|148927396|gb|ABR19829.1|/1.47117e-141/cysteine proteinase [Elaeis guineensis]
p5_sc00002.V1.gene1450	p5_sc00002.V1.gene1450	623.81	678.88	644.22	648.61	845.31	810.99	146.01	183.5	147.15	K02155|1|4e-54|208|gmx:100776231|V-type H+-transporting ATPase 16kDa proteolipid subunit [EC:3.6.3.14]	GO:0043231//intracellular membrane-bounded organelle;GO:0044425//membrane part	-	GO:0006811//ion transport	gi|356516847|ref|XP_003527104.1|/7.5657e-55/PREDICTED: V-type proton ATPase 16 kDa proteolipid subunit-like isoform 2 [Glycine max]
p5_sc00013.V1.gene3	p5_sc00013.V1.gene3	623.55	585.75	644.89	644.39	592.18	577.31	172.42	200.93	180.45	K02953|1|5e-57|216|vvi:100242146|small subunit ribosomal protein S13e	GO:0030529//ribonucleoprotein complex	GO:0005198//structural molecule activity	GO:0010467//gene expression	gi|225453951|ref|XP_002280012.1|/8.01998e-56/PREDICTED: 40S ribosomal protein S13 [Vitis vinifera]
p5_sc00238.V1.gene77	p5_sc00238.V1.gene77	622.38	600.66	634.14	542.72	567.34	591.55	392.34	339.98	325.92	K02966|1|3e-69|258|gmx:100305587|small subunit ribosomal protein S19e	GO:0030529//ribonucleoprotein complex	GO:0005198//structural molecule activity	GO:0010467//gene expression	gi|351722849|ref|NP_001237514.1|/3.12241e-68/uncharacterized protein LOC100305587 [Glycine max]
p5_sc00606.V1.gene30	p5_sc00606.V1.gene30	620	575.74	578.56	451.47	514.62	539.19	2.08	5.12	4.18	K01626|1|2e-100|362|rcu:RCOM_1036940|3-deoxy-7-phosphoheptulonate synthase [EC:2.5.1.54]	-	GO:0016765//transferase activity, transferring alkyl or aryl (other than methyl) groups	GO:0008652//cellular amino acid biosynthetic process	gi|76782190|gb|ABA54865.1|/1.39283e-100/putative 3-deoxy-D-arabino-heptulosonate 7-phosphate synthase 3 [Fagus sylvatica]
p5_sc00001.V1.gene2939	p5_sc00001.V1.gene2939	615.91	548.22	613.96	546.72	584.07	591.85	111.18	165.55	125.01	K02898|1|3e-51|199|vvi:100267018|large subunit ribosomal protein L26e	GO:0030529//ribonucleoprotein complex	GO:0005198//structural molecule activity	GO:0010467//gene expression	gi|225452120|ref|XP_002284266.1|/3.75112e-50/PREDICTED: 60S ribosomal protein L26-1 [Vitis vinifera]
p5_sc00123.V1.gene198	p5_sc00123.V1.gene198	615.86	572.93	580.68	549.49	567.01	574.87	0.72	1.76	1.18	K07374|1|0.0|833|ppp:PHYPADRAFT_211478|tubulin alpha	GO:0032991//macromolecular complex;GO:0015630//microtubule cytoskeleton	GO:0017111//nucleoside-triphosphatase activity;GO:0032561//guanyl ribonucleotide binding	GO:0043623//cellular protein complex assembly;GO:0009207;GO:0007017//microtubule-based process	gi|168024396|ref|XP_001764722.1|/0/predicted protein [Physcomitrella patens subsp. patens]
p5_sc00023.V1.gene75	p5_sc00023.V1.gene75	611.19	616.93	589.5	623.18	667.82	694.86	1243.74	1521.83	1221.55	-	GO:0031410//cytoplasmic vesicle	GO:0005488//binding	GO:0010876//lipid localization	gi|193848563|gb|ACF22748.1|/5.19597e-37/proline-rich protein [Brachypodium distachyon]
p5_sc00003.V1.gene118	p5_sc00003.V1.gene118	608.49	700.58	616.71	522.31	679.54	683.66	100.73	115.02	113.41	K14489|1|1e-08|57.4|vvi:100263145|arabidopsis histidine kinase 2/3/4 (cytokinin receptor) [EC:2.7.13.3]	GO:0031410//cytoplasmic vesicle	GO:0004553//hydrolase activity, hydrolyzing O-glycosyl compounds	GO:0008152//metabolic process	gi|296086239|emb|CBI31680.3|/5.32609e-24/unnamed protein product [Vitis vinifera]
p5_sc00001.V1.gene491	p5_sc00001.V1.gene491	608.37	510.52	534.69	300.21	237.2	306.71	0	1.54	0	-	GO:0031410//cytoplasmic vesicle	GO:0016791//phosphatase activity	-	gi|255549796|ref|XP_002515949.1|/1.51934e-39/Stem 28 kDa glycoprotein precursor, putative [Ricinus communis]
p5_sc00108.V1.gene6	p5_sc00108.V1.gene6	608.16	640.79	624.47	687.56	543.27	550.45	17.04	12.3	17.08	K01061|1|1e-33|140|bdi:100822628|carboxymethylenebutenolidase [EC:3.1.1.45]	-	-	-	gi|255567666|ref|XP_002524812.1|/9.06661e-56/endo-1,3-1,4-beta-d-glucanase, putative [Ricinus communis]
p5_sc00151.V1.gene239	p5_sc00151.V1.gene239	593.35	651.1	614.11	605.29	720.53	695.14	22.48	18.59	29.08	K13379|1|7e-105|377|zma:100274298|reversibly glycosylated polypeptide / UDP-arabinopyranose mutase [EC:2.4.1.- 5.4.99.30]	GO:0005911//cell-cell junction;GO:0043231//intracellular membrane-bounded organelle;GO:0030312//external encapsulating structure	GO:0035251//UDP-glucosyltransferase activity	GO:0045229//external encapsulating structure organization;GO:0009250//glucan biosynthetic process	gi|448872690|gb|AGE46030.1|/8.56233e-108/alpha-1,4-glucan-protein synthase [Elaeis guineensis]
p5_sc00026.V1.gene315	p5_sc00026.V1.gene315	591.23	655.65	632.53	542.37	581.43	639.17	521.39	591.3	579.09	-	GO:0044439	-	GO:0006625//protein targeting to peroxisome;GO:0009062//fatty acid catabolic process	gi|448872688|gb|AGE46029.1|/7.57596e-54/putative peroxisome biogenesis factor 13 [Elaeis guineensis]
p5_sc07097.V1.gene1	p5_sc07097.V1.gene1	587.74	599.25	598.01	596.66	581.14	555.91	3.56	5	5.44	K05681|1|5e-34|144|cme:CMS467C|ATP-binding cassette, subfamily G (WHITE), member 2;K12843|3|8e-32|137|vvi:100248403|U4/U6 small nuclear ribonucleoprotein PRP3	GO:0044464//cell part	-	-	gi|218188155|gb|EEC70582.1|/0/hypothetical protein OsI_01785 [Oryza sativa Indica Group]
p5_sc00507.V1.gene17	p5_sc00507.V1.gene17	586.75	551.29	625.28	577.42	439.8	498.68	178.25	186.15	177.75	K02987|1|6e-78|288|rcu:RCOM_1378650|small subunit ribosomal protein S4e	GO:0030529//ribonucleoprotein complex	GO:0003723//RNA binding;GO:0005198//structural molecule activity	GO:0010467//gene expression	gi|449465358|ref|XP_004150395.1|/3.99399e-77/PREDICTED: 40S ribosomal protein S4-like [Cucumis sativus]
p5_sc00064.V1.gene399	p5_sc00064.V1.gene399	585.2	618.08	598.08	558.54	582.76	615.19	13.8	14.55	12.85	K13464|1|5e-39|159|pop:POPTR_739192|jasmonate ZIM domain-containing protein	-	-	-	gi|224068506|ref|XP_002326134.1|/6.21179e-38/predicted protein [Populus trichocarpa]
p5_sc00049.V1.gene259	p5_sc00049.V1.gene259	581.9	565.93	533.22	767.31	700.22	726.73	1210.94	1380.58	1086.65	-	-	GO:0005543//phospholipid binding;GO:0046872//metal ion binding	-	gi|115467154|ref|NP_001057176.1|/1.37678e-35/Os06g0221200 [Oryza sativa Japonica Group]
p5_sc00210.V1.gene57	p5_sc00210.V1.gene57	581.9	498.22	509.18	591.01	480.5	562.93	207.22	259.22	239.21	K02183|1|3e-81|298|vvi:100232908|calmodulin	GO:0031090//organelle membrane	GO:0046872//metal ion binding	GO:0019932//second-messenger-mediated signaling;GO:0009640//photomorphogenesis;GO:0009593//detection of chemical stimulus	gi|462398167|gb|EMJ03835.1|/2.83417e-80/hypothetical protein PRUPE_ppa012070mg [Prunus persica]
p5_sc00015.V1.gene434	p5_sc00015.V1.gene434	578.78	563.83	537.36	708.61	616.12	674.26	0	0	0.53	K13426|1|2e-09|60.8|ath:AT4G23550|WRKY transcription factor 29;K13425|3|4e-09|60.1|rcu:RCOM_1616660|WRKY transcription factor 22	-	-	-	gi|326521314|dbj|BAJ96860.1|/3.23093e-30/predicted protein [Hordeum vulgare subsp. vulgare]
p5_sc00126.V1.gene110	p5_sc00126.V1.gene110	576.96	619.19	618.45	601.46	568.56	567.17	113.13	98.17	110.3	K00264|1|0.0|2757|rcu:RCOM_1579610|glutamate synthase (NADPH/NADH) [EC:1.4.1.13 1.4.1.14]	GO:0009532//plastid stroma	GO:0045181//glutamate synthase activity, NAD(P)H as acceptor;GO:0051536//iron-sulfur cluster binding;GO:0046914//transition metal ion binding;GO:0000166//nucleotide binding;GO:0050662//coenzyme binding	GO:0010038//response to metal ion;GO:0040007//growth;GO:0006536//glutamate metabolic process	gi|255544986|ref|XP_002513554.1|/0/glutamate synthase, putative [Ricinus communis]
p5_sc00009.V1.gene121	p5_sc00009.V1.gene121	576.79	636.17	638.53	537.49	496.04	488.77	69.51	91.37	76.52	K02891|1|4e-44|174|sbi:SORBI_01g035740|large subunit ribosomal protein L22e	GO:0015934//large ribosomal subunit;GO:0016020//membrane;GO:0031981//nuclear lumen	GO:0005198//structural molecule activity	GO:0010467//gene expression	gi|242035799|ref|XP_002465294.1|/5.89078e-43/hypothetical protein SORBIDRAFT_01g035740 [Sorghum bicolor]
p5_sc00160.V1.gene175	p5_sc00160.V1.gene175	572.27	577.62	588	498.51	518.71	501.69	126.36	133.02	124.95	K14494|1|5e-61|234|rcu:RCOM_0826140|DELLA protein	-	-	-	gi|357122514|ref|XP_003562960.1|/0/PREDICTED: chitin-inducible gibberellin-responsive protein 1-like isoform 1 [Brachypodium distachyon]
p5_sc00027.V1.gene144	p5_sc00027.V1.gene144	571.2	546.1	509.36	623.92	679.98	641.56	45.75	68.59	50.65	K03671|1|4e-27|118|gmx:100127412|thioredoxin 1	GO:0044444//cytoplasmic part	GO:0015036//disulfide oxidoreductase activity;GO:0030234//enzyme regulator activity	GO:0018904;GO:0019725//cellular homeostasis;GO:0044093	gi|255538782|ref|XP_002510456.1|/3.92607e-26/Thioredoxin H-type, putative [Ricinus communis]
p5_sc00091.V1.gene257	p5_sc00091.V1.gene257	568.18	564.32	532.72	442.6	494.34	536.74	199.81	203.76	214.89	K02880|1|2e-62|234|osa:4346540|large subunit ribosomal protein L17e	GO:0030529//ribonucleoprotein complex	GO:0016787//hydrolase activity;GO:0005198//structural molecule activity	GO:0019538//protein metabolic process;GO:0010467//gene expression	gi|115478212|ref|NP_001062701.1|/3.68603e-61/Os09g0258600 [Oryza sativa Japonica Group]
p5_sc00044.V1.gene85	p5_sc00044.V1.gene85	565.64	588.64	602.39	445.38	473.78	500.45	23.79	21.65	25.96	K01115|1|0.0|1088|sbi:SORBI_02g024910|phospholipase D [EC:3.1.4.4]	-	GO:0004620//phospholipase activity	GO:0006629//lipid metabolic process	gi|242049296|ref|XP_002462392.1|/0/hypothetical protein SORBIDRAFT_02g024910 [Sorghum bicolor]
p5_sc00007.V1.gene129	p5_sc00007.V1.gene129	565.33	586.29	593.54	542.29	548.06	516.47	128.54	133.44	115.14	K13424|1|1e-145|514|vvi:100243352|WRKY transcription factor 33	-	-	-	gi|183979108|emb|CAP08303.1|/1.14601e-144/DNA-binding protein [Vitis thunbergii]
p5_sc37882.V1.gene1	p5_sc37882.V1.gene1	564.91	550.63	587.05	510.65	466.39	437.74	6.69	12.34	11.74	-	-	GO:0016741	GO:0006730//one-carbon metabolic process	gi|414881612|tpg|DAA58743.1|/4.70114e-57/TPA: hypothetical protein ZEAMMB73_220969 [Zea mays]
p5_sc00134.V1.gene292	p5_sc00134.V1.gene292	563.3	631.33	607.8	525.45	479.31	531.85	270.83	243.45	256.46	K00100|1|1e-10|65.1|olu:OSTLU_36252|[EC:1.1.1.-];K00218|2|1e-09|61.2|ath:AT1G03630|protochlorophyllide reductase [EC:1.3.1.33]	-	GO:0003824//catalytic activity	GO:0008152//metabolic process	gi|359490493|ref|XP_003634100.1|/9.74233e-84/PREDICTED: short-chain dehydrogenase TIC 32, chloroplastic-like [Vitis vinifera]
p5_sc12141.V1.gene1	p5_sc12141.V1.gene1	562.96	614.46	552.89	443.78	554.4	549.9	0.64	1.18	1.29	K00430|1|5e-70|261|gmx:100775837|peroxidase [EC:1.11.1.7]	-	GO:0005506//iron ion binding;GO:0003824//catalytic activity;GO:0016209//antioxidant activity	GO:0008152//metabolic process;GO:0006950//response to stress	gi|218328|dbj|BAA01950.1|/2.18238e-73/peroxidase [Vigna angularis]
p5_sc00038.V1.gene309	p5_sc00038.V1.gene309	558.82	556.07	562.32	450.33	459.4	457.18	19.06	19.35	18.16	K13993|1|1e-19|93.2|zma:100282367|HSP20 family protein	-	-	GO:0006950//response to stress	gi|470114147|ref|XP_004293278.1|/1.26005e-32/PREDICTED: 15.4 kDa class V heat shock protein-like [Fragaria vesca subsp. vesca]
p5_sc00172.V1.gene114	p5_sc00172.V1.gene114	556.57	518.75	495.41	621.16	492.44	540.44	74.85	96.61	82.37	K03232|1|6e-64|241|osa:4344188|elongation factor 1-beta	GO:0043234//protein complex;GO:0005576//extracellular region	GO:0008135//translation factor activity, nucleic acid binding	GO:0006952//defense response;GO:0006412//translation	gi|406870043|gb|AFS65095.1|/4.91192e-74/translation elongation factor EF-1 betachain [Elaeis guineensis]
p5_sc00003.V1.gene796	p5_sc00003.V1.gene796	554.8	608.18	602.71	459.26	607.73	614.97	19.1	26.16	22.05	-	GO:0043231//intracellular membrane-bounded organelle	-	GO:0006810//transport	gi|356554689|ref|XP_003545676.1|/7.54645e-44/PREDICTED: PRA1 family protein B4-like [Glycine max]
p5_sc00054.V1.gene162	p5_sc00054.V1.gene162	552.6	528.31	546.89	415.77	420.8	446.29	521.48	502.55	539.11	K01858|1|0.0|906|rcu:RCOM_0197350|myo-inositol-1-phosphate synthase [EC:5.5.1.4]	GO:0044424//intracellular part	GO:0016872//intramolecular lyase activity	GO:0006644//phospholipid metabolic process;GO:0006020//inositol metabolic process	gi|14548096|sp|Q9LW96.1|INO1_TOBAC/0/RecName: Full=Inositol-3-phosphate synthase; Short=MIP synthase; AltName: Full=Myo-inositol 1-phosphate synthase; Short=IPS; Short=MI-1-P synthase
p5_sc00065.V1.gene368	p5_sc00065.V1.gene368	552.37	500.83	514.03	601.97	478.75	559.79	50.65	74.45	45.62	K03386|1|4e-67|251|ath:AT1G60740|peroxiredoxin (alkyl hydroperoxide reductase subunit C) [EC:1.11.1.15];K11187|2|1e-37|153|cre:CHLREDRAFT_196639|peroxiredoxin 5, atypical 2-Cys peroxiredoxin [EC:1.11.1.15]	-	GO:0016705//oxidoreductase activity, acting on paired donors, with incorporation or reduction of molecular oxygen;GO:0016209//antioxidant activity	GO:0008152//metabolic process;GO:0019725//cellular homeostasis	gi|448872680|gb|AGE46025.1|/1.80636e-87/putative thioredoxin-dependent peroxidase [Elaeis guineensis]
p5_sc00467.V1.gene33	p5_sc00467.V1.gene33	545.12	551.62	569.79	446.89	462.26	442.04	66.37	61.79	78.34	K00654|1|0.0|714|osa:4350591|serine palmitoyltransferase [EC:2.3.1.50]	-	GO:0048037//cofactor binding;GO:0016769//transferase activity, transferring nitrogenous groups	GO:0008152//metabolic process	gi|115485657|ref|NP_001067972.1|/0/Os11g0516000 [Oryza sativa Japonica Group]
p5_sc00049.V1.gene25	p5_sc00049.V1.gene25	544.16	464.09	474.19	512.91	414.12	358.63	225.81	247.35	205.47	K02915|1|1e-24|108|gmx:100779148|large subunit ribosomal protein L34e	GO:0043231//intracellular membrane-bounded organelle	-	-	gi|351727827|ref|NP_001237174.1|/1.66229e-24/uncharacterized protein LOC100306077 [Glycine max]
p5_sc00057.V1.gene294	p5_sc00057.V1.gene294	542.23	560.99	532.58	354.52	454.92	463.58	40.6	53.16	51.78	K00654|1|3e-79|291|osa:4350591|serine palmitoyltransferase [EC:2.3.1.50]	-	GO:0048037//cofactor binding;GO:0016740//transferase activity	GO:0008152//metabolic process	gi|462405698|gb|EMJ11162.1|/2.28474e-78/hypothetical protein PRUPE_ppa004890mg [Prunus persica]
p5_sc00003.V1.gene1242	p5_sc00003.V1.gene1242	541.94	594.45	584.7	514.54	633.89	594.7	0	2.06	2.99	K13448|1|2e-45|179|ath:AT4G20780|calcium-binding protein CML	-	GO:0046872//metal ion binding	GO:0000904//cell morphogenesis involved in differentiation	gi|326496815|dbj|BAJ98434.1|/1.21069e-44/predicted protein [Hordeum vulgare subsp. vulgare]
p5_sc00004.V1.gene675	p5_sc00004.V1.gene675	540.31	594.8	529.9	461.53	637.67	597	0	1.12	1.21	K13464|1|1e-11|66.2|vvi:100254231|jasmonate ZIM domain-containing protein	-	-	GO:0009719;GO:0007275//multicellular organismal development;GO:0006950//response to stress	gi|297381026|gb|ADI39634.1|/1.41221e-12/plastid jasmonates ZIM-domain protein [Hevea brasiliensis]
p5_sc00270.V1.gene124	p5_sc00270.V1.gene124	536.24	441.71	428.06	542.86	394.65	446.6	116.7	163.73	96.23	K02957|1|1e-69|259|vvi:100258124|small subunit ribosomal protein S15Ae	GO:0031090//organelle membrane;GO:0043231//intracellular membrane-bounded organelle;GO:0015935//small ribosomal subunit;GO:0030312//external encapsulating structure	GO:0005198//structural molecule activity	GO:0010467//gene expression	gi|296086272|emb|CBI31713.3|/1.42414e-68/unnamed protein product [Vitis vinifera]
p5_sc00072.V1.gene311	p5_sc00072.V1.gene311	534.03	575.44	528.02	557.76	606.85	588.92	1.23	2.85	1.86	K10529|1|5e-99|358|rcu:RCOM_0851850|alpha-dioxygenase [EC:1.-.-.-]	-	GO:0005506//iron ion binding;GO:0016209//antioxidant activity;GO:0050664//oxidoreductase activity, acting on NAD(P)H, oxygen as acceptor	GO:0008152//metabolic process;GO:0006950//response to stress	gi|255552668|ref|XP_002517377.1|/6.18867e-98/oxidoreductase, putative [Ricinus communis]
p5_sc33401.V1.gene1	p5_sc33401.V1.gene1	531.14	526.92	517.3	428.87	521.53	500.41	117.24	168.47	137.89	K02155|1|6e-42|166|aly:ARALYDRAFT_480541|V-type H+-transporting ATPase 16kDa proteolipid subunit [EC:3.6.3.14]	GO:0016469//proton-transporting two-sector ATPase complex;GO:0043231//intracellular membrane-bounded organelle	GO:0015077//monovalent inorganic cation transmembrane transporter activity;GO:0005488//binding;GO:0019829//cation-transporting ATPase activity	GO:0015992//proton transport	gi|356516847|ref|XP_003527104.1|/5.00498e-42/PREDICTED: V-type proton ATPase 16 kDa proteolipid subunit-like isoform 2 [Glycine max]
p5_sc00018.V1.gene806	p5_sc00018.V1.gene806	529.94	537.38	551.31	577.27	556.95	550.1	205.73	240.79	213.49	K03301|1|0.0|828|osa:4325928|ATP:ADP antiporter, AAA family	GO:0043231//intracellular membrane-bounded organelle;GO:0031224//intrinsic to membrane	GO:0032559	GO:0051234//establishment of localization	gi|115438861|ref|NP_001043710.1|/0/Os01g0647100 [Oryza sativa Japonica Group]
p5_sc00033.V1.gene551	p5_sc00033.V1.gene551	528.16	531.87	523.37	516.27	452.73	500.78	304.71	291.6	305.96	K14838|1|5e-49|191|zma:100282268|nucleolar protein 15	GO:0043231//intracellular membrane-bounded organelle	GO:0005488//binding	-	gi|18652180|gb|AAL76994.1|/4.81837e-67/RNA binding protein [Elaeis oleifera]
p5_sc00170.V1.gene26	p5_sc00170.V1.gene26	526.98	509.81	518.39	499.25	457.71	477.62	88.64	106.06	87.52	K00549|1|0.0|653|bdi:100824461|5-methyltetrahydropteroyltriglutamate--homocysteine methyltransferase [EC:2.1.1.14]	-	GO:0046914//transition metal ion binding;GO:0008172	GO:0006730//one-carbon metabolic process;GO:0000097//sulfur amino acid biosynthetic process	gi|18483235|gb|AAL73979.1|AF466201_8/0/methionine synthase protein [Sorghum bicolor]
p5_sc00005.V1.gene860	p5_sc00005.V1.gene860	526.92	531.45	542.52	544.47	621.04	616.07	0.49	0.67	1.21	K01904|1|0.0|842|vvi:100254698|4-coumarate--CoA ligase [EC:6.2.1.12]	-	GO:0016405//CoA-ligase activity;GO:0016703;GO:0032559	GO:0006725//cellular aromatic compound metabolic process	gi|73665529|gb|AAZ79469.1|/0/4-coumarate:coenzyme A ligase [Eucalyptus camaldulensis]
p5_sc00257.V1.gene92	p5_sc00257.V1.gene92	525.7	511.78	521.93	473.3	427.7	417.57	323.45	331.93	330.11	K12823|1|4e-30|131|bdi:100822322|ATP-dependent RNA helicase DDX5/DBP2 [EC:3.6.4.13]	GO:0043231//intracellular membrane-bounded organelle	GO:0005488//binding	-	gi|359490274|ref|XP_002269873.2|/1.59721e-128/PREDICTED: DEAD-box ATP-dependent RNA helicase 7-like [Vitis vinifera]
p5_sc11116.V1.gene1	p5_sc11116.V1.gene1	523.87	534.71	553.42	617.32	585.37	574.51	0	0	2.06	-	-	-	-	gi|242073284|ref|XP_002446578.1|/5.00454e-18/hypothetical protein SORBIDRAFT_06g018330 [Sorghum bicolor]
p5_sc00788.V1.gene6	p5_sc00788.V1.gene6	522.6	422.63	451.43	499.67	440.26	420.92	482.72	563.64	472.18	K01689|1|5e-46|180|bdi:100840157|enolase [EC:4.2.1.11]	GO:0044424//intracellular part	GO:0016829//lyase activity	-	gi|365200115|gb|AEW69686.1|/8.42915e-45/enolase1 [Guzmania wittmackii x Guzmania lingulata]
p5_sc00050.V1.gene400	p5_sc00050.V1.gene400	517.74	510.99	494.76	620.89	744.59	739.92	2.2	0.67	0.5	-	-	-	-	gi|448872676|gb|AGE46023.1|/2.65776e-67/dehydration-responsive protein RD22-like isoform 2 [Elaeis guineensis]
p5_sc00008.V1.gene1143	p5_sc00008.V1.gene1143	515.34	535.65	537.26	503.34	540.44	552.85	22.14	22.37	25.88	K00924|1|6e-151|532|ath:AT2G01450|[EC:2.7.1.-];K14512|2|3e-81|301|pop:POPTR_718188|mitogen-activated protein kinase 6 [EC:2.7.11.24];K04371|3|9e-81|299|ppp:PHYPADRAFT_126277|extracellular signal-regulated kinase 1/2 [EC:2.7.11.24]	-	GO:0004674//protein serine/threonine kinase activity;GO:0000166//nucleotide binding	-	gi|470136161|ref|XP_004303866.1|/0/PREDICTED: mitogen-activated protein kinase 10-like [Fragaria vesca subsp. vesca]
p5_sc01250.V1.gene8	p5_sc01250.V1.gene8	513.32	503.85	480.7	415.55	369.67	403.91	8.76	9.05	11.12	K01915|1|9e-108|387|pop:POPTR_819912|glutamine synthetase [EC:6.3.1.2]	GO:0044424//intracellular part	GO:0016211;GO:0032559	GO:0006541//glutamine metabolic process;GO:0071941	gi|159138925|gb|ABW89462.1|/1.9155e-108/glutamine synthetase [Gossypium hirsutum]
p5_sc00059.V1.gene125	p5_sc00059.V1.gene125	511.3	490.17	476.95	460.84	424.7	414.08	146.11	179.1	171.94	K03234|1|0.0|1604|rcu:RCOM_1068970|elongation factor 2	-	GO:0017111//nucleoside-triphosphatase activity;GO:0008135//translation factor activity, nucleic acid binding;GO:0032561//guanyl ribonucleotide binding	GO:0006412//translation;GO:0009207	gi|255565836|ref|XP_002523907.1|/0/eukaryotic translation elongation factor, putative [Ricinus communis]
p5_sc00083.V1.gene85	p5_sc00083.V1.gene85	510.15	459.05	514.37	448.78	486.89	495.3	407.89	556.34	396.92	K02938|1|4e-142|501|pop:POPTR_719723|large subunit ribosomal protein L8e	GO:0030529//ribonucleoprotein complex	GO:0005198//structural molecule activity	GO:0010467//gene expression	gi|224094953|ref|XP_002310303.1|/4.71862e-141/predicted protein [Populus trichocarpa]
p5_sc00018.V1.gene295	p5_sc00018.V1.gene295	508.72	502.72	507.91	477	477.53	469.74	83.32	98.93	79.08	K14506|1|0.0|786|osa:4339756|jasmonic acid-amino synthetase	-	-	GO:0009314//response to radiation;GO:0009725//response to hormone stimulus	gi|115465721|ref|NP_001056460.1|/0/Os05g0586200 [Oryza sativa Japonica Group]
p5_sc00530.V1.gene19	p5_sc00530.V1.gene19	508.27	575.43	533.57	502.09	619.46	619.57	1.13	2.79	1.52	K14493|1|1e-33|142|ppp:PHYPADRAFT_118478|gibberellin receptor GID1 [EC:3.-.-.-]	-	-	-	gi|125552324|gb|EAY98033.1|/3.53566e-130/hypothetical protein OsI_19949 [Oryza sativa Indica Group]
p5_sc00060.V1.gene306	p5_sc00060.V1.gene306	502.83	564.2	561.3	449.03	491.29	472.19	12.81	22.92	19.85	K00847|1|3e-131|466|zma:542107|fructokinase [EC:2.7.1.4]	GO:0016020//membrane;GO:0031410//cytoplasmic vesicle	GO:0004396//hexokinase activity;GO:0032559	GO:0019321//pentose metabolic process;GO:0006796//phosphate-containing compound metabolic process	gi|162460362|ref|NP_001105210.1|/3.42612e-130/fructokinase-1 [Zea mays]
p5_sc00042.V1.gene582	p5_sc00042.V1.gene582	498.99	504.9	478.43	417.88	354.31	388.72	115.72	105.45	101.8	K02949|1|3e-61|231|sbi:SORBI_06g021750|small subunit ribosomal protein S11e	GO:0030529//ribonucleoprotein complex;GO:0009536//plastid	GO:0003723//RNA binding;GO:0005198//structural molecule activity	GO:0010467//gene expression	gi|242065758|ref|XP_002454168.1|/3.43388e-60/hypothetical protein SORBIDRAFT_04g025870 [Sorghum bicolor]
p5_sc00076.V1.gene113	p5_sc00076.V1.gene113	498.71	468.09	466.78	457.84	419.03	436.24	31.66	42.27	41.83	K00025|1|4e-152|535|vvi:100248145|malate dehydrogenase [EC:1.1.1.37]	GO:0044424//intracellular part	GO:0016747//transferase activity, transferring acyl groups other than amino-acyl groups;GO:0016615//malate dehydrogenase activity	GO:0009060//aerobic respiration;GO:0005975//carbohydrate metabolic process;GO:0043648//dicarboxylic acid metabolic process	gi|225438145|ref|XP_002278712.1|/4.84906e-151/PREDICTED: malate dehydrogenase, cytoplasmic [Vitis vinifera]
p5_sc00041.V1.gene210	p5_sc00041.V1.gene210	497.26	503.84	491.43	376.25	404.99	446.44	16.04	18.49	14.74	K00059|1|3e-89|326|zma:100277126|3-oxoacyl-[acyl-carrier protein] reductase [EC:1.1.1.100]	-	GO:0003824//catalytic activity	GO:0008152//metabolic process	gi|226499146|ref|NP_001144255.1|/3.44579e-88/uncharacterized protein LOC100277126 [Zea mays]
p5_sc00075.V1.gene75	p5_sc00075.V1.gene75	496.68	495.45	504.3	543.51	409.58	423.5	7.11	12.91	10.08	K00033|1|0.0|892|gmx:100796103|6-phosphogluconate dehydrogenase [EC:1.1.1.44]	GO:0042579//microbody	GO:0016616//oxidoreductase activity, acting on the CH-OH group of donors, NAD or NADP as acceptor;GO:0048037//cofactor binding;GO:0000166//nucleotide binding	GO:0006970//response to osmotic stress;GO:0006007//glucose catabolic process	gi|356526585|ref|XP_003531897.1|/0/PREDICTED: 6-phosphogluconate dehydrogenase, decarboxylating-like isoform 3 [Glycine max]
p5_sc00001.V1.gene1751	p5_sc00001.V1.gene1751	493.5	461.87	512.52	383.85	473.52	492.98	213.93	212.34	198.82	K02901|1|4e-52|201|vvi:100261052|large subunit ribosomal protein L27e	GO:0043231//intracellular membrane-bounded organelle;GO:0030529//ribonucleoprotein complex	GO:0005198//structural molecule activity	GO:0010467//gene expression	gi|448872692|gb|AGE46031.1|/1.4393e-57/60S ribosomal protein l27 [Elaeis guineensis]
p5_sc00017.V1.gene817	p5_sc00017.V1.gene817	493.18	486.3	490.14	432.25	451.16	460.84	70.14	67.3	63.9	K02882|1|3e-93|338|gmx:100527007|large subunit ribosomal protein L18Ae	GO:0030529//ribonucleoprotein complex	GO:0005198//structural molecule activity	GO:0010467//gene expression	gi|388491170|gb|AFK33651.1|/3.17181e-92/unknown [Lotus japonicus]
p5_sc00010.V1.gene90	p5_sc00010.V1.gene90	493.15	470.87	464.94	529.49	564.67	557.36	283.49	352.52	276.89	K02977|1|3e-70|262|vvi:100258943|small subunit ribosomal protein S27Ae	GO:0043231//intracellular membrane-bounded organelle;GO:0030529//ribonucleoprotein complex	GO:0043169//cation binding;GO:0005198//structural molecule activity	GO:0010467//gene expression	gi|225437695|ref|XP_002279878.1|/3.7758e-69/PREDICTED: ubiquitin-40S ribosomal protein S27a isoform 1 [Vitis vinifera]
p5_sc00070.V1.gene219	p5_sc00070.V1.gene219	492.13	517	479.46	518.36	521.13	518.91	126.56	125.82	118.88	K00695|1|4e-104|366|sbi:SORBI_01g035890|sucrose synthase [EC:2.4.1.13]	-	GO:0035251//UDP-glucosyltransferase activity	GO:0005984//disaccharide metabolic process	gi|242035817|ref|XP_002465303.1|/4.60174e-103/hypothetical protein SORBIDRAFT_01g035890 [Sorghum bicolor]
p5_sc00006.V1.gene151	p5_sc00006.V1.gene151	490.82	469.71	484.99	813.54	843.98	843.09	143.82	163.45	148.23	K01638|1|0.0|969|vvi:100261216|malate synthase [EC:2.3.3.9]	GO:0005777//peroxisome	GO:0016747//transferase activity, transferring acyl groups other than amino-acyl groups;GO:0046912//transferase activity, transferring acyl groups, acyl groups converted into alkyl on transfer	GO:0009060//aerobic respiration;GO:0044262//cellular carbohydrate metabolic process	gi|225456254|ref|XP_002279452.1|/0/PREDICTED: malate synthase, glyoxysomal-like [Vitis vinifera]
p5_sc01504.V1.gene2	p5_sc01504.V1.gene2	490.35	519.56	534.39	461.12	610.36	583.76	734.54	795.22	687.54	K11253|1|1e-71|266|mtr:MTR_4g097170|histone H3	GO:0000785//chromatin;GO:0043231//intracellular membrane-bounded organelle	GO:0003676//nucleic acid binding	GO:0034728//nucleosome organization	gi|15236103|ref|NP_195713.1|/1.13942e-70/histone H3 [Arabidopsis thaliana]
p5_sc00122.V1.gene128	p5_sc00122.V1.gene128	483.38	453.86	474.98	523.54	487.76	512.82	1.23	0.6	0	K05279|1|1e-140|497|osa:4344702|flavonol 3-O-methyltransferase [EC:2.1.1.76]	-	GO:0016740//transferase activity	-	gi|151579841|gb|ABS18316.1|/2.37975e-142/caffeic acid-3-O-methyltransferase [Bambusa oldhamii]
p5_sc00019.V1.gene753	p5_sc00019.V1.gene753	481.11	502.16	486.02	491.11	594.58	588.92	688.7	677.67	625.98	-	-	-	-	gi|353441152|gb|AEQ94160.1|/2.26199e-23/ChaC-like family protein [Elaeis guineensis]
p5_sc00606.V1.gene14	p5_sc00606.V1.gene14	479.01	427.07	430.08	434	400.11	392.75	161.83	175.52	152.08	K02991|1|4e-52|201|gmx:100804076|small subunit ribosomal protein S6e	GO:0030529//ribonucleoprotein complex	-	-	gi|356527286|ref|XP_003532242.1|/4.20878e-51/PREDICTED: 40S ribosomal protein S6-like [Glycine max]
p5_sc00065.V1.gene335	p5_sc00065.V1.gene335	477.24	464.26	473.74	564.01	504.13	508.04	573.32	690.76	638.54	K14454|1|0.0|642|osa:4325621|aspartate aminotransferase, cytoplasmic [EC:2.6.1.1]	GO:0042579//microbody	GO:0008483//transaminase activity;GO:0048037//cofactor binding	GO:0019752//carboxylic acid metabolic process	gi|115440075|ref|NP_001044317.1|/0/Os01g0760600 [Oryza sativa Japonica Group]
p5_sc00084.V1.gene163	p5_sc00084.V1.gene163	475.92	496.79	488.93	473.14	558.64	558	269.89	343.12	283.28	-	-	-	-	gi|242059285|ref|XP_002458788.1|/2.44883e-148/hypothetical protein SORBIDRAFT_03g040300 [Sorghum bicolor]
p5_sc00013.V1.gene9	p5_sc00013.V1.gene9	472.22	488.44	506.84	464.71	479.57	488.83	27.98	34.41	31.52	K00615|1|0.0|1207|bdi:100837200|transketolase [EC:2.2.1.1]	GO:0009534//chloroplast thylakoid	GO:0043169//cation binding;GO:0016744	-	gi|28190676|gb|AAO33154.1|/0/putative transketolase [Oryza sativa Japonica Group]
p5_sc00057.V1.gene285	p5_sc00057.V1.gene285	472.21	477.58	497.1	531.54	573.72	556.38	0.59	0	1.19	K13464|1|4e-30|129|pop:POPTR_712551|jasmonate ZIM domain-containing protein	-	-	GO:0009719;GO:0010033//response to organic substance;GO:0006950//response to stress	gi|224075495|ref|XP_002304653.1|/4.97645e-29/predicted protein [Populus trichocarpa]
p5_sc03281.V1.gene7	p5_sc03281.V1.gene7	471.77	517.77	498.11	519.22	442.71	458.75	0	3.58	0	K13030|1|4e-45|178|sbi:SORBI_01g001220|cyanohydrin beta-glucosyltransferase [EC:2.4.1.85];K13691|2|1e-33|140|vvi:100249215|pathogen-inducible salicylic acid glucosyltransferase [EC:2.4.1.-];K13493|3|3e-33|139|ath:AT5G05860|cytokinin-N-glucosyltransferase [EC:2.4.1.-]	-	GO:0016757//transferase activity, transferring glycosyl groups	-	gi|225468662|ref|XP_002268162.1|/2.48478e-73/PREDICTED: UDP-glycosyltransferase 85A2 [Vitis vinifera]
p5_sc00239.V1.gene46	p5_sc00239.V1.gene46	469.54	477.77	452.8	502.42	439.14	453.63	537.51	558.32	553.76	K03097|1|9e-139|491|vvi:100266111|casein kinase II subunit alpha [EC:2.7.11.1]	-	GO:0001071//nucleic acid binding transcription factor activity;GO:0004672//protein kinase activity;GO:0032559	GO:0006464//cellular protein modification process;GO:0009791//post-embryonic development;GO:0009416//response to light stimulus	gi|225458802|ref|XP_002285210.1|/1.18136e-137/PREDICTED: casein kinase II subunit alpha-2 [Vitis vinifera]
p5_sc01107.V1.gene3	p5_sc01107.V1.gene3	467.73	462.77	465.56	452.47	455.89	450.88	35.12	35.2	33	K00549|1|0.0|1319|bdi:100824461|5-methyltetrahydropteroyltriglutamate--homocysteine methyltransferase [EC:2.1.1.14]	-	GO:0046914//transition metal ion binding;GO:0008172	GO:0006730//one-carbon metabolic process;GO:0000097//sulfur amino acid biosynthetic process	gi|470111481|ref|XP_004291976.1|/0/PREDICTED: 5-methyltetrahydropteroyltriglutamate--homocysteine methyltransferase-like [Fragaria vesca subsp. vesca]
p5_sc00054.V1.gene10	p5_sc00054.V1.gene10	467.55	462.21	447.68	432.75	442.52	433.83	192.14	208.22	192.32	-	-	-	-	gi|225459284|ref|XP_002285786.1|/7.08579e-168/PREDICTED: uncharacterized protein LOC100252301 [Vitis vinifera]
p5_sc36411.V1.gene1	p5_sc36411.V1.gene1	467.27	406.62	443.73	510.1	436.16	466.92	83.73	140.05	102.4	K00134|1|2e-61|232|osa:4336216|glyceraldehyde 3-phosphate dehydrogenase [EC:1.2.1.12]	GO:0044424//intracellular part	GO:0000166//nucleotide binding	GO:0006007//glucose catabolic process	gi|312192239|gb|ADQ43814.1|/2.17722e-61/glyceraldehyde-3-phosphate dehydrogenase [Ananas comosus]
p5_sc00072.V1.gene461	p5_sc00072.V1.gene461	466.33	446.47	438.68	466.42	424.89	464.65	13.8	31.15	21.12	-	GO:0031410//cytoplasmic vesicle	-	-	gi|462414622|gb|EMJ19359.1|/2.58619e-147/hypothetical protein PRUPE_ppa007461mg [Prunus persica]
p5_sc00042.V1.gene313	p5_sc00042.V1.gene313	465.33	486.81	499.66	572.09	552.07	570.97	1.05	0.96	2.1	K01904|1|2e-68|254|vvi:100254698|4-coumarate--CoA ligase [EC:6.2.1.12]	-	GO:0003824//catalytic activity;GO:0005488//binding	-	gi|297735381|emb|CBI17821.3|/2.63662e-67/unnamed protein product [Vitis vinifera]
p5_sc00004.V1.gene623	p5_sc00004.V1.gene623	465.27	446.03	452.16	518.85	506.62	500.14	326.99	406.74	339.79	K09286|1|3e-82|303|rcu:RCOM_0043760|EREBP-like factor	-	-	-	gi|399146696|gb|AFP25470.1|/2.79439e-99/ERF3 [Musa acuminata AAA Group]
p5_sc00177.V1.gene102	p5_sc00177.V1.gene102	464.96	439.18	435.97	451.19	408.89	419.82	227.85	242.44	220.58	K08054|1|0.0|635|zma:100283947|calnexin	GO:0043231//intracellular membrane-bounded organelle;GO:0016020//membrane;GO:0031410//cytoplasmic vesicle	GO:0005488//binding	-	gi|226528152|ref|NP_001150317.1|/0/calnexin precursor [Zea mays]
p5_sc00082.V1.gene320	p5_sc00082.V1.gene320	464.85	478.91	462	425.24	480.28	482.34	21.72	26.53	27.68	K01251|1|0.0|852|zma:100282150|adenosylhomocysteinase [EC:3.3.1.1]	GO:0044424//intracellular part	GO:0016802	GO:0044237//cellular metabolic process	gi|1710841|sp|P50249.1|SAHH_PHASS/0/RecName: Full=Adenosylhomocysteinase; Short=AdoHcyase; AltName: Full=S-adenosyl-L-homocysteine hydrolase
p5_sc00008.V1.gene808	p5_sc00008.V1.gene808	463.19	437.83	411.6	372.14	439.85	435.4	41.46	51.04	48.19	K02917|1|4e-48|187|vvi:100258134|large subunit ribosomal protein L35Ae	GO:0043231//intracellular membrane-bounded organelle;GO:0030529//ribonucleoprotein complex	GO:0005198//structural molecule activity	GO:0010467//gene expression	gi|225440584|ref|XP_002277272.1|/6.89105e-47/PREDICTED: 60S ribosomal protein L35a-1-like isoform 1 [Vitis vinifera]
p5_sc00001.V1.gene1983	p5_sc00001.V1.gene1983	461.61	463.69	462.13	475.79	590.42	550.99	0.79	1.46	1.98	K16040|1|9e-65|245|vvi:100233030|trans-resveratrol di-O-methyltransferase [EC:2.1.1.240];K13230|2|9e-39|159|zma:100147731|2,4,7-trihydroxy-1,4-benzoxazin-3-one-glucoside 7-O-methyltransferase [EC:2.1.1.241];K05279|3|2e-26|118|aly:ARALYDRAFT_495497|flavonol 3-O-methyltransferase [EC:2.1.1.76];K13066|5|3e-24|110|pop:POPTR_824484|caffeic acid 3-O-methyltransferase [EC:2.1.1.68]	-	-	-	gi|212290116|emb|CAQ76879.1|/7.56445e-66/resveratrol O-methyltransferase [Vitis vinifera]
p5_sc00001.V1.gene2265	p5_sc00001.V1.gene2265	461.57	431.13	452.99	750.43	747.45	797.25	0	0	0	-	-	GO:0046914//transition metal ion binding	-	gi|357519409|ref|XP_003629993.1|/2.10698e-40/Basic blue protein [Medicago truncatula]
p5_sc00037.V1.gene267	p5_sc00037.V1.gene267	460.24	451.02	447.1	421.33	395.83	377.13	675.23	678.71	652.72	K13126|1|0.0|785|vvi:100255846|polyadenylate-binding protein	-	GO:0003676//nucleic acid binding	-	gi|225458678|ref|XP_002284923.1|/0/PREDICTED: polyadenylate-binding protein 2 [Vitis vinifera]
p5_sc00146.V1.gene176	p5_sc00146.V1.gene176	458.57	418.05	415.19	482.02	571.32	451.71	242.13	294.46	205.99	-	GO:0016020//membrane	GO:0005515//protein binding;GO:0004175//endopeptidase activity	GO:0019538//protein metabolic process;GO:0044092//negative regulation of molecular function	gi|357133539|ref|XP_003568382.1|/2.48425e-33/PREDICTED: subtilisin-like protease-like [Brachypodium distachyon]
p5_sc00450.V1.gene43	p5_sc00450.V1.gene43	456.28	502.43	489.15	472.44	549.7	544.01	19.39	13.58	20.9	K09284|1|6e-103|372|vvi:100246815|AP2-like factor, euAP2 lineage	-	-	-	gi|359479031|ref|XP_002284749.2|/7.43956e-99/PREDICTED: ethylene-responsive transcription factor RAP2-7-like [Vitis vinifera]
p5_sc00095.V1.gene201	p5_sc00095.V1.gene201	455.54	435.06	413.02	254.32	222.82	208.9	56861.6	71121.9	56414.3	-	-	-	GO:0006952//defense response	gi|13507023|gb|AAK28402.1|AF250228_1/0/7S globulin [Elaeis guineensis]
p5_sc00071.V1.gene399	p5_sc00071.V1.gene399	453.86	451.01	441.08	458.04	450.91	431.41	53.42	50.5	47.55	K01736|1|6e-45|179|pop:POPTR_724971|chorismate synthase [EC:4.2.3.5]	GO:0009536//plastid	GO:0016838//carbon-oxygen lyase activity, acting on phosphates	GO:0008652//cellular amino acid biosynthetic process;GO:0043650;GO:0019632//shikimate metabolic process	gi|218192459|gb|EEC74886.1|/3.1673e-44/hypothetical protein OsI_10797 [Oryza sativa Indica Group]
p5_sc00097.V1.gene69	p5_sc00097.V1.gene69	452.84	468.65	470.81	507.62	507.31	561.54	348.02	530.65	390.79	K09872|1|9e-131|464|aly:ARALYDRAFT_492536|aquaporin PIP	GO:0031224//intrinsic to membrane	GO:0005372//water transmembrane transporter activity	GO:0006810//transport	gi|171221245|gb|ACB45460.1|/1.83786e-145/aquaporin [Elaeis guineensis]
p5_sc00068.V1.gene281	p5_sc00068.V1.gene281	452.83	471.86	492.06	402.55	485.55	453.49	84.32	98.93	98.56	K09338|1|4e-33|139|ath:AT2G22430|homeobox-leucine zipper protein	-	GO:0003676//nucleic acid binding	GO:0006351//transcription, DNA-dependent	gi|297741835|emb|CBI33148.3|/1.66551e-43/unnamed protein product [Vitis vinifera]
p5_sc00606.V1.gene39	p5_sc00606.V1.gene39	450.55	451.52	444.39	380.73	416.88	417.72	1.69	0.71	1.24	K13030|1|1e-123|441|sbi:SORBI_01g001220|cyanohydrin beta-glucosyltransferase [EC:2.4.1.85];K13692|2|3e-64|244|rcu:RCOM_1154190|UDP-glucose:(indol-3-yl)acetate beta-D-glucosyltransferase [EC:2.4.1.121];K13493|3|3e-63|241|ath:AT5G05860|cytokinin-N-glucosyltransferase [EC:2.4.1.-];K13068|4|2e-61|234|aly:ARALYDRAFT_479675|sinapate 1-glucosyltransferase [EC:2.4.1.120]	-	GO:0016758//transferase activity, transferring hexosyl groups	-	gi|225465718|ref|XP_002263056.1|/0/PREDICTED: UDP-glycosyltransferase 85A2 isoform 1 [Vitis vinifera]
p5_sc00099.V1.gene208	p5_sc00099.V1.gene208	444.48	461.38	461.43	484.02	464.67	469.22	385.52	419.45	374.2	K12492|1|1e-155|547|vvi:100251169|ADP-ribosylation factor GTPase-activating protein 1	GO:0043231//intracellular membrane-bounded organelle	-	-	gi|225440296|ref|XP_002262606.1|/1.96746e-154/PREDICTED: probable ADP-ribosylation factor GTPase-activating protein AGD6 [Vitis vinifera]
p5_sc00019.V1.gene553	p5_sc00019.V1.gene553	443.87	457.25	426.26	445.29	449.07	461.21	142.85	185.17	154.76	K08235|1|1e-68|256|vvi:100246166|xyloglucan:xyloglucosyl transferase [EC:2.4.1.207];K14504|4|2e-67|252|vvi:100256520|xyloglucan:xyloglucosyl transferase TCH4 [EC:2.4.1.207]	GO:0005576//extracellular region;GO:0030312//external encapsulating structure	GO:0016798//hydrolase activity, acting on glycosyl bonds;GO:0016758//transferase activity, transferring hexosyl groups	GO:0044042//glucan metabolic process	gi|374255995|gb|AEZ00859.1|/3.91069e-72/putative xyloglucan endotransglycosylase protein, partial [Elaeis guineensis]
p5_sc00121.V1.gene213	p5_sc00121.V1.gene213	441.99	418.08	434.74	427.14	402.31	400.06	226.28	280.22	248.79	K03231|1|0.0|866|rcu:RCOM_1101130|elongation factor 1-alpha	GO:0044424//intracellular part	GO:0016772//transferase activity, transferring phosphorus-containing groups;GO:0017111//nucleoside-triphosphatase activity;GO:0008135//translation factor activity, nucleic acid binding;GO:0032561//guanyl ribonucleotide binding	GO:0006412//translation;GO:0009207	gi|48527431|gb|AAT45847.1|/0/elongation factor 1-alpha 1 [Elaeis guineensis]
p5_sc00003.V1.gene1409	p5_sc00003.V1.gene1409	441.77	398.18	454.41	400.03	349	375.95	0.64	0	0	K14641|1|8e-46|181|pop:POPTR_729947|apyrase [EC:3.6.1.5]	GO:0031410//cytoplasmic vesicle	-	-	gi|125550683|gb|EAY96392.1|/1.09503e-48/hypothetical protein OsI_18291 [Oryza sativa Indica Group]
p5_sc00346.V1.gene67	p5_sc00346.V1.gene67	441.61	404.79	425.75	432.29	381.4	418.06	222.78	304.98	249.97	K02873|1|6e-91|332|rcu:RCOM_1318700|large subunit ribosomal protein L13e	GO:0030529//ribonucleoprotein complex	GO:0005198//structural molecule activity	GO:0010467//gene expression	gi|255576756|ref|XP_002529265.1|/8.15573e-90/60S ribosomal protein L13, putative [Ricinus communis]
p5_sc00027.V1.gene177	p5_sc00027.V1.gene177	440.8	436.39	415.71	391.52	401.06	443.83	0	2.99	2.19	-	-	-	-	gi|222632170|gb|EEE64302.1|/6.13559e-21/hypothetical protein OsJ_19139 [Oryza sativa Japonica Group]
p5_sc00100.V1.gene322	p5_sc00100.V1.gene322	440.4	436.96	413.28	462.78	442.44	456.03	0	0	0	K01366|1|2e-25|111|ath:AT5G60360|cathepsin H [EC:3.4.22.16]	GO:0043231//intracellular membrane-bounded organelle	GO:0004175//endopeptidase activity;GO:0005488//binding	GO:0009725//response to hormone stimulus;GO:0019538//protein metabolic process;GO:0032502//developmental process	gi|148927396|gb|ABR19829.1|/8.57846e-42/cysteine proteinase [Elaeis guineensis]
p5_sc00031.V1.gene546	p5_sc00031.V1.gene546	439.04	391.53	408.73	516.54	399.73	423.2	107.61	148.22	120.04	K03265|1|0.0|834|zma:100285172|peptide chain release factor subunit 1	GO:0044424//intracellular part	GO:0003747//translation release factor activity	GO:0006412//translation	gi|226506470|ref|NP_001151538.1|/0/eukaryotic peptide chain release factor subunit 1-1 [Zea mays]
p5_sc00096.V1.gene197	p5_sc00096.V1.gene197	438.93	435.38	407.86	366.47	383.53	368.6	143.2	151.68	142.96	K02934|1|5e-78|288|pop:POPTR_821385|large subunit ribosomal protein L6e	GO:0005622//intracellular	-	-	gi|224104009|ref|XP_002313280.1|/6.52078e-77/predicted protein [Populus trichocarpa]
p5_sc00127.V1.gene215	p5_sc00127.V1.gene215	438.85	424.61	427.84	217.87	216.48	265.65	0.51	0	0.56	-	-	GO:0004553//hydrolase activity, hydrolyzing O-glycosyl compounds;GO:0030247//polysaccharide binding;GO:0043167//ion binding	GO:0006026	gi|462401255|gb|EMJ06812.1|/5.361e-111/hypothetical protein PRUPE_ppa009096mg [Prunus persica]
p5_sc00187.V1.gene147	p5_sc00187.V1.gene147	438.79	411.35	419.87	477.88	481.99	485.77	545.62	713.44	531.24	-	GO:0009534//chloroplast thylakoid	-	GO:0006091//generation of precursor metabolites and energy	gi|82780762|gb|ABB90550.1|/3.06151e-61/putative steroid membrane binding protein [Triticum aestivum]
p5_sc00130.V1.gene115	p5_sc00130.V1.gene115	438.23	452.92	424.7	420.02	434.08	435.47	2.08	2.36	1.71	K01376|1|2e-169|593|ath:AT5G43060|[EC:3.4.22.-];K01365|4|5e-119|426|smo:SELMODRAFT_183539|cathepsin L [EC:3.4.22.15]	-	GO:0016491//oxidoreductase activity;GO:0004175//endopeptidase activity	GO:0019538//protein metabolic process	gi|148927394|gb|ABR19828.1|/0/cysteine proteinase [Elaeis guineensis]
p5_sc00003.V1.gene53	p5_sc00003.V1.gene53	437.31	455.99	470.36	356.31	376.08	373	105.49	119.91	106.99	K14494|1|2e-51|202|pop:POPTR_645273|DELLA protein	-	-	-	gi|32813435|dbj|BAC77269.2|/0/SCARECROW-like protein [Lilium longiflorum]
p5_sc00025.V1.gene71	p5_sc00025.V1.gene71	434.95	426.81	411.95	441.73	375.74	378.67	101.72	94.06	86.3	K02891|1|2e-43|171|sbi:SORBI_01g035740|large subunit ribosomal protein L22e	GO:0030529//ribonucleoprotein complex	GO:0005198//structural molecule activity	GO:0010467//gene expression	gi|242035799|ref|XP_002465294.1|/2.92357e-42/hypothetical protein SORBIDRAFT_01g035740 [Sorghum bicolor]
p5_sc00102.V1.gene17	p5_sc00102.V1.gene17	433.18	431.62	424.81	576.59	458.78	506.86	0.79	0	0	K00422|1|5e-13|72.0|vvi:100256583|polyphenol oxidase [EC:1.10.3.1]	-	-	-	gi|13559510|gb|AAK29783.1|/3.10387e-12/polyphenol oxidase [Ananas comosus]
p5_sc00063.V1.gene270	p5_sc00063.V1.gene270	432.77	404.09	426.64	364.98	353.47	369.41	67.1	58.63	60.5	K00122|1|4e-151|532|vvi:100261093|formate dehydrogenase [EC:1.2.1.2]	GO:0043231//intracellular membrane-bounded organelle	GO:0016614//oxidoreductase activity, acting on CH-OH group of donors;GO:0016620//oxidoreductase activity, acting on the aldehyde or oxo group of donors, NAD or NADP as acceptor;GO:0000166//nucleotide binding	GO:0008152//metabolic process	gi|225452472|ref|XP_002278444.1|/4.46303e-150/PREDICTED: formate dehydrogenase, mitochondrial [Vitis vinifera]
p5_sc00211.V1.gene165	p5_sc00211.V1.gene165	432.23	417.72	394.29	458.03	404.07	401.67	18.02	26.22	18.07	K00799|1|1e-63|240|pop:POPTR_835035|glutathione S-transferase [EC:2.5.1.18]	-	-	-	gi|448872672|gb|AGE46021.1|/2.62067e-107/glutathione S-transferase [Elaeis guineensis]
p5_sc00090.V1.gene91	p5_sc00090.V1.gene91	431.3	379.92	381.63	340.53	303.98	314.77	171.3	180.36	189.45	K02984|1|1e-125|447|mtr:MTR_5g006440|small subunit ribosomal protein S3Ae	GO:0030529//ribonucleoprotein complex	GO:0005198//structural molecule activity	GO:0010467//gene expression	gi|406870061|gb|AFS65104.1|/1.55691e-135/40S ribosomal protein S3a-like protein [Elaeis guineensis]
p5_sc00076.V1.gene364	p5_sc00076.V1.gene364	430.4	415.57	420.49	332.21	378.33	316.65	487.13	445.42	456.36	K02882|1|8e-94|340|gmx:100527007|large subunit ribosomal protein L18Ae	GO:0030529//ribonucleoprotein complex	GO:0005198//structural molecule activity	GO:0010467//gene expression	gi|351721373|ref|NP_001237207.1|/8.47935e-93/uncharacterized protein LOC100527007 [Glycine max]
p5_sc00007.V1.gene621	p5_sc00007.V1.gene621	429.97	461.1	455.07	346.24	384.48	364.81	68.22	86.11	84.26	-	-	GO:0003676//nucleic acid binding	-	gi|353441182|gb|AEQ94175.1|/3.90918e-142/NAC protein 1 [Elaeis guineensis]
p5_sc00058.V1.gene319	p5_sc00058.V1.gene319	426.98	413.88	454.8	457.2	463.28	486.72	33.31	42.69	36.83	K01623|1|0.0|674|vvi:100267988|fructose-bisphosphate aldolase, class I [EC:4.1.2.13]	-	GO:0016832//aldehyde-lyase activity	GO:0006007//glucose catabolic process	gi|225424114|ref|XP_002282753.1|/0/PREDICTED: probable fructose-bisphosphate aldolase 3, chloroplastic [Vitis vinifera]
p5_sc00126.V1.gene256	p5_sc00126.V1.gene256	424.5	392.22	434.14	501.7	417.22	448.89	80.04	69.42	71.02	K06689|1|4e-72|268|rcu:RCOM_0149570|ubiquitin-conjugating enzyme E2 D/E [EC:6.3.2.19]	-	GO:0016879//ligase activity, forming carbon-nitrogen bonds;GO:0032559	GO:0006464//cellular protein modification process	gi|255583802|ref|XP_002532653.1|/4.9073e-71/ubiquitin-conjugating enzyme E2, putative [Ricinus communis]
p5_sc00044.V1.gene173	p5_sc00044.V1.gene173	424.16	440.93	420.83	376.93	478.8	481.62	0	0	0	K09753|1|2e-100|362|osa:4345689|cinnamoyl-CoA reductase [EC:1.2.1.44]	-	GO:0048037//cofactor binding	GO:0008152//metabolic process	gi|115476626|ref|NP_001061909.1|/2.67426e-99/Os08g0441500 [Oryza sativa Japonica Group]
p5_sc00038.V1.gene522	p5_sc00038.V1.gene522	423	431.51	458.85	459.87	410.3	405.91	199.52	216.72	217.33	K08235|1|2e-48|190|vvi:100257324|xyloglucan:xyloglucosyl transferase [EC:2.4.1.207]	GO:0005576//extracellular region;GO:0030312//external encapsulating structure	GO:0016798//hydrolase activity, acting on glycosyl bonds;GO:0016758//transferase activity, transferring hexosyl groups	GO:0044042//glucan metabolic process	gi|217314619|gb|ACK36947.1|/7.10249e-49/xyloglucan endotransglycosylase [Annona cherimola]
p5_sc00001.V1.gene1057	p5_sc00001.V1.gene1057	420.32	457.43	440.64	297.06	354.07	348.3	15.83	15.99	10.58	K00514|1|6e-28|121|rcu:RCOM_1428040|zeta-carotene desaturase [EC:1.3.5.6];K01206|2|3e-20|95.9|ath:AT1G67830|alpha-L-fucosidase [EC:3.2.1.51]	GO:0031410//cytoplasmic vesicle	GO:0016787//hydrolase activity	-	gi|413954135|gb|AFW86784.1|/1.43042e-58/esterase [Zea mays]
p5_sc00027.V1.gene650	p5_sc00027.V1.gene650	418.56	419.87	468.68	438.28	389.89	448.98	16.67	17.08	22.28	K00417|1|1e-35|145|aly:ARALYDRAFT_662389|ubiquinol-cytochrome c reductase subunit 7	GO:0005746//mitochondrial respiratory chain	GO:0015078//hydrogen ion transmembrane transporter activity	GO:0051234//establishment of localization;GO:0022904//respiratory electron transport chain	gi|338173927|gb|AEI83504.1|/4.57969e-35/ubiquinol-cytochrome C reductase complex 14kD subunit [Wolffia arrhiza]
p5_sc00049.V1.gene534	p5_sc00049.V1.gene534	418.28	413.37	399.53	468.25	558.31	525.74	10.7	11.05	9.87	K15104|1|4e-118|422|vvi:100266307|solute carrier family 25 (mitochondrial oxoglutarate transporter), member 11	GO:0043231//intracellular membrane-bounded organelle;GO:0016020//membrane	-	GO:0006810//transport;GO:0009987//cellular process	gi|225469774|ref|XP_002274117.1|/4.92344e-117/PREDICTED: probable mitochondrial 2-oxoglutarate/malate carrier protein [Vitis vinifera]
p5_sc00070.V1.gene181	p5_sc00070.V1.gene181	417.62	418.23	386.09	382.55	396.6	380.07	155.61	155.87	165.92	K02885|1|1e-73|274|gmx:100499875|large subunit ribosomal protein L19e	GO:0030529//ribonucleoprotein complex	GO:0005198//structural molecule activity	GO:0010467//gene expression	gi|116793424|gb|ABK26742.1|/3.41269e-73/unknown [Picea sitchensis]
p5_sc00046.V1.gene191	p5_sc00046.V1.gene191	415.21	399.5	407.23	363.87	352.63	359.18	257.55	296.07	277.14	K08054|1|0.0|726|osa:4335732|calnexin	GO:0043231//intracellular membrane-bounded organelle;GO:0031410//cytoplasmic vesicle;GO:0044425//membrane part	GO:0046872//metal ion binding	-	gi|115458184|ref|NP_001052692.1|/0/Os04g0402100 [Oryza sativa Japonica Group]
p5_sc00120.V1.gene69	p5_sc00120.V1.gene69	414.13	426.93	405.49	366.29	451.74	414	66.46	71.4	59.12	-	-	-	-	gi|225460662|ref|XP_002267096.1|/1.61429e-113/PREDICTED: uncharacterized protein LOC100257198 isoform 1 [Vitis vinifera]
p5_sc00128.V1.gene104	p5_sc00128.V1.gene104	411.7	379.37	422.88	313.45	324.1	337.39	6.57	14.6	13.14	-	-	-	-	gi|115448779|ref|NP_001048169.1|/5.59067e-121/Os02g0756600 [Oryza sativa Japonica Group]
p5_sc00135.V1.gene45	p5_sc00135.V1.gene45	411.61	374.97	422.02	359.35	320.61	307.6	50.19	54.19	49.08	K02974|1|3e-50|194|sbi:SORBI_03g033230|small subunit ribosomal protein S24e	GO:0030529//ribonucleoprotein complex	GO:0005198//structural molecule activity;GO:0005488//binding	GO:0010467//gene expression	gi|125571870|gb|EAZ13385.1|/7.6377e-51/hypothetical protein OsJ_03304 [Oryza sativa Japonica Group]
p5_sc00621.V1.gene9	p5_sc00621.V1.gene9	411.19	404.31	395.72	351.3	327.53	376.22	79.51	75.6	68.59	K03263|1|4e-81|298|gmx:100499632|translation initiation factor 5A	-	GO:0043021//ribonucleoprotein complex binding;GO:0008135//translation factor activity, nucleic acid binding	GO:0006448//regulation of translational elongation;GO:0006449//regulation of translational termination;GO:0018205//peptidyl-lysine modification	gi|227438941|gb|ACP31200.1|/3.65391e-82/eukaryotic initiation factor 5A1 [Musa hybrid cultivar]
p5_sc00965.V1.gene20	p5_sc00965.V1.gene20	410.79	373.82	389.85	466.51	414.45	436.94	252.38	297.59	263.1	-	-	-	-	gi|449458698|ref|XP_004147084.1|/7.10073e-77/PREDICTED: cysteine proteinase inhibitor 12-like [Cucumis sativus]
p5_sc00270.V1.gene139	p5_sc00270.V1.gene139	410.71	394.66	432.94	322.05	400.15	390.07	18.09	33.48	26.25	K11251|1|9e-40|160|vvi:100265411|histone H2A	GO:0000785//chromatin;GO:0043231//intracellular membrane-bounded organelle	GO:0003676//nucleic acid binding	GO:0034728//nucleosome organization	gi|337733640|gb|AEI72269.1|/9.0092e-39/histone H2A [Citrus trifoliata]
p5_sc00071.V1.gene354	p5_sc00071.V1.gene354	409.16	398.67	366.08	448.23	448.95	455	102.59	96.97	61.3	K13113|1|1e-36|149|gmx:100796975|ubiquitin-like protein 5	-	-	-	gi|462403464|gb|EMJ09021.1|/2.16887e-37/hypothetical protein PRUPE_ppa023849mg [Prunus persica]
p5_sc00929.V1.gene17	p5_sc00929.V1.gene17	408.21	347.69	424.34	259.21	222.14	208.01	483.15	670.43	508.07	-	-	-	GO:0006950//response to stress	gi|24306004|gb|AAN52490.1|AF322914_1/6.94589e-23/defensin EGAD1 [Elaeis guineensis]
p5_sc00036.V1.gene504	p5_sc00036.V1.gene504	407.91	422.77	407	371.81	400.71	384.44	35.61	35.48	35.71	-	-	-	-	gi|242063956|ref|XP_002453267.1|/6.65124e-22/hypothetical protein SORBIDRAFT_04g002800 [Sorghum bicolor]
p5_sc00013.V1.gene6	p5_sc00013.V1.gene6	407.78	416.93	386.11	373.69	420.46	411.73	103.88	118.76	112.47	K00800|1|2e-79|292|vvi:100232912|3-phosphoshikimate 1-carboxyvinyltransferase [EC:2.5.1.19]	GO:0044424//intracellular part	GO:0016765//transferase activity, transferring alkyl or aryl (other than methyl) groups	GO:0008652//cellular amino acid biosynthetic process	gi|323695712|gb|ACY29662.2|/1.68126e-78/5-enolpyruvylshikimate-3-phosphate synthase [Vitis vinifera]
p5_sc00068.V1.gene395	p5_sc00068.V1.gene395	407.12	418.55	453.63	397.01	468.96	458.87	0.82	1.51	0	-	-	-	-	gi|414586990|tpg|DAA37561.1|/1.78152e-67/TPA: hypothetical protein ZEAMMB73_807797 [Zea mays]
p5_sc00049.V1.gene257	p5_sc00049.V1.gene257	406.18	358.83	362.39	481.28	499.31	506.1	720.21	1035.12	826.74	-	-	GO:0005543//phospholipid binding;GO:0046872//metal ion binding	-	gi|413944115|gb|AFW76764.1|/1.70527e-84/annexin p33Annexin-like protein RJ4 [Zea mays]
p5_sc00723.V1.gene14	p5_sc00723.V1.gene14	405.17	430.76	408.04	441.4	507.28	489.91	9.27	9.5	10.67	K06617|1|0.0|1116|vvi:100242394|raffinose synthase [EC:2.4.1.82]	-	GO:0008378//galactosyltransferase activity	-	gi|225452378|ref|XP_002275628.1|/0/PREDICTED: galactinol--sucrose galactosyltransferase [Vitis vinifera]
p5_sc02783.V1.gene1	p5_sc02783.V1.gene1	404.99	390.85	374.54	395.17	455.96	428.59	0.45	0.62	0.45	K00422|1|4e-100|363|vvi:100256583|polyphenol oxidase [EC:1.10.3.1]	-	-	-	gi|147811887|emb|CAN61652.1|/1.08055e-106/hypothetical protein VITISV_006012 [Vitis vinifera]
p5_sc29119.V1.gene1	p5_sc29119.V1.gene1	404.13	427.05	449.63	494.22	466.15	544.62	31.69	13.29	28.88	-	GO:0031410//cytoplasmic vesicle	GO:0003824//catalytic activity	-	gi|222629489|gb|EEE61621.1|/2.43621e-20/hypothetical protein OsJ_16047 [Oryza sativa Japonica Group]
p5_sc00037.V1.gene618	p5_sc00037.V1.gene618	403.31	473.18	395.54	339.12	443.15	391.61	161.75	183.09	155.27	K02934|1|9e-41|162|pop:POPTR_821385|large subunit ribosomal protein L6e	GO:0005622//intracellular	-	-	gi|224104009|ref|XP_002313280.1|/1.37286e-39/predicted protein [Populus trichocarpa]
p5_sc00067.V1.gene112	p5_sc00067.V1.gene112	403.11	447.03	407.02	381.03	365.67	397.12	54.99	56.17	55.14	K13354|1|8e-27|117|smo:SELMODRAFT_160785|solute carrier family 25 (peroxisomal adenine nucleotide transporter), member 17;K00133|2|2e-10|62.8|ota:Ot01g02440|aspartate-semialdehyde dehydrogenase [EC:1.2.1.11]	GO:0019866//organelle inner membrane;GO:0031224//intrinsic to membrane	-	GO:0006810//transport	gi|374256085|gb|AEZ00904.1|/5.18265e-47/putative mitochondrial substrate carrier protein, partial [Elaeis guineensis]
p5_sc00001.V1.gene3473	p5_sc00001.V1.gene3473	402.61	424.37	386.5	327.66	382.23	377.49	1.05	2.26	2.81	K03327|1|3e-147|519|bdi:100845763|multidrug resistance protein, MATE family	GO:0044464//cell part	GO:0015291//secondary active transmembrane transporter activity	GO:0015893//drug transport	gi|357120500|ref|XP_003561965.1|/3.93423e-146/PREDICTED: protein TRANSPARENT TESTA 12-like [Brachypodium distachyon]
p5_sc00002.V1.gene114	p5_sc00002.V1.gene114	402.6	397.61	422.76	469.97	606.67	546.75	1.12	2.06	2.24	-	-	-	-	gi|357973578|gb|AET97665.1|/1.27405e-29/hydrogen peroxide induced protein 1 [Camellia sinensis]
p5_sc00007.V1.gene66	p5_sc00007.V1.gene66	402.53	383.49	394.1	366.61	318.41	312.22	63.02	69.38	62.47	K02993|1|1e-95|346|osa:4338485|small subunit ribosomal protein S7e	GO:0030529//ribonucleoprotein complex	GO:0005198//structural molecule activity	GO:0010467//gene expression	gi|22671664|gb|AAN04468.1|/2.78278e-95/ribosomal protein S7 [Oryza sativa Japonica Group]
p5_sc00121.V1.gene56	p5_sc00121.V1.gene56	402.14	352.01	374.77	150.14	144.18	132.13	20878.1	23592.4	19056.3	-	-	-	GO:0050896//response to stimulus	gi|89275331|gb|ABD66069.1|/4.92253e-45/EMZ08 [Elaeis guineensis]
p5_sc00100.V1.gene64	p5_sc00100.V1.gene64	401.69	405.7	394.12	295.94	347.11	342.8	1.77	2.36	1.38	K00454|1|0.0|878|sbi:SORBI_06g018040|lipoxygenase [EC:1.13.11.12]	GO:0043231//intracellular membrane-bounded organelle	GO:0046914//transition metal ion binding;GO:0016702//oxidoreductase activity, acting on single donors with incorporation of molecular oxygen, incorporation of two atoms of oxygen	GO:0006633//fatty acid biosynthetic process	gi|38344820|emb|CAD40882.2|/0/OSJNBa0064H22.1 [Oryza sativa Japonica Group]
p5_sc01789.V1.gene12	p5_sc01789.V1.gene12	401.03	385.35	387.84	396.42	430.7	405.64	0.7	0.48	0.17	K10775|1|0.0|1040|vvi:100255939|phenylalanine ammonia-lyase [EC:4.3.1.24]	GO:0044424//intracellular part	GO:0016840	GO:0006558//L-phenylalanine metabolic process	gi|359484285|ref|XP_002278516.2|/0/PREDICTED: phenylalanine ammonia-lyase-like, partial [Vitis vinifera]
p5_sc00051.V1.gene173	p5_sc00051.V1.gene173	399.95	404.58	417.71	459.24	428.37	427.69	144.08	122.48	146.83	-	-	-	-	gi|242059451|ref|XP_002458871.1|/0/hypothetical protein SORBIDRAFT_03g041910 [Sorghum bicolor]
p5_sc00081.V1.gene294	p5_sc00081.V1.gene294	399.89	395.39	418.27	565	508.28	509.79	10.16	7.72	10.18	K13679|1|1e-54|211|vvi:100243677|granule-bound starch synthase [EC:2.4.1.242]	-	GO:0016740//transferase activity	-	gi|356943679|gb|ADZ30929.4|/2.66823e-75/granule bound starch synthase [Musa acuminata AAA Group]
p5_sc00508.V1.gene50	p5_sc00508.V1.gene50	399.47	399.37	385.78	277.62	341.16	347.68	172.75	196.8	168.23	K02940|1|1e-47|186|osa:4347422|large subunit ribosomal protein L9e	GO:0030529//ribonucleoprotein complex	GO:0003723//RNA binding;GO:0005198//structural molecule activity	GO:0010467//gene expression	gi|115479853|ref|NP_001063520.1|/1.66489e-46/Os09g0485900 [Oryza sativa Japonica Group]
p5_sc00020.V1.gene201	p5_sc00020.V1.gene201	398.77	413.3	423.8	340.25	375.39	383.48	219.11	179.38	181.51	K07342|1|9e-24|106|rcu:RCOM_1505970|protein transport protein SEC61 subunit gamma and related proteins	GO:0044464//cell part	GO:0008320//protein transmembrane transporter activity	GO:0006886//intracellular protein transport	gi|255540217|ref|XP_002511173.1|/1.52661e-22/sec61 gamma subunit, putative [Ricinus communis]
p5_sc00020.V1.gene179	p5_sc00020.V1.gene179	397.98	380.01	378.07	431.93	440.76	458.9	4.15	5.82	4.7	K01057|1|3e-18|92.4|gmx:100804571|6-phosphogluconolactonase [EC:3.1.1.31];K14808|2|5e-12|71.6|vvi:100257398|ATP-dependent RNA helicase DDX54/DBP10 [EC:3.6.4.13]	-	-	-	gi|462413173|gb|EMJ18222.1|/0/hypothetical protein PRUPE_ppa001976mg [Prunus persica]
p5_sc00011.V1.gene792	p5_sc00011.V1.gene792	397.92	419.86	405.62	445.89	431.11	443.02	9.56	10.27	10.99	K15102|1|3e-163|572|vvi:100253246|solute carrier family 25 (mitochondrial phosphate transporter), member 3	GO:0019866//organelle inner membrane;GO:0031224//intrinsic to membrane	GO:0005488//binding	GO:0051234//establishment of localization	gi|225451581|ref|XP_002275325.1|/3.77835e-162/PREDICTED: phosphate carrier protein, mitochondrial [Vitis vinifera]
p5_sc34255.V1.gene1	p5_sc34255.V1.gene1	397.46	350.84	349.12	430	359.16	324.54	43.21	54.41	50.35	K03283|1|2e-105|379|osa:4351208|heat shock 70kDa protein 1/8	-	GO:0032559	-	gi|462416670|gb|EMJ21407.1|/5.76741e-105/hypothetical protein PRUPE_ppa002641mg [Prunus persica]
p5_sc00012.V1.gene731	p5_sc00012.V1.gene731	394.84	384.55	366.21	316.32	350.11	339.21	271.21	350.25	269.77	-	-	-	-	gi|225460662|ref|XP_002267096.1|/1.08171e-125/PREDICTED: uncharacterized protein LOC100257198 isoform 1 [Vitis vinifera]
p5_sc00019.V1.gene633	p5_sc00019.V1.gene633	393.62	402.57	417.22	462.46	453.97	438.53	27.35	31.79	32.9	K13422|1|2e-08|57.4|gmx:100790168|transcription factor MYC2	-	-	GO:0006351//transcription, DNA-dependent	gi|225445937|ref|XP_002263999.1|/3.03387e-62/PREDICTED: transcription factor bHLH35 [Vitis vinifera]
p5_sc00031.V1.gene156	p5_sc00031.V1.gene156	393.33	387.06	382.41	373.38	358.56	354.45	8.76	8.04	6.98	K01858|1|3e-154|542|rcu:RCOM_0197350|myo-inositol-1-phosphate synthase [EC:5.5.1.4]	GO:0044424//intracellular part	GO:0016872//intramolecular lyase activity	GO:0006644//phospholipid metabolic process;GO:0006020//inositol metabolic process	gi|255587307|ref|XP_002534222.1|/4.10717e-153/myo-inositol-1 phosphate synthase, putative [Ricinus communis]
p5_sc00017.V1.gene417	p5_sc00017.V1.gene417	393.19	391.61	383.69	382.46	394.44	389.74	140.72	157.53	147.38	-	-	-	-	gi|115461410|ref|NP_001054305.1|/0/Os04g0683800 [Oryza sativa Japonica Group]
p5_sc00001.V1.gene1632	p5_sc00001.V1.gene1632	392.91	453.35	420.34	443.13	439.36	406.57	41.86	58.55	54.15	K10527|1|2e-38|155|sbi:SORBI_04g010370|enoyl-CoA hydratase/3-hydroxyacyl-CoA dehydrogenase [EC:4.2.1.17 1.1.1.35 1.1.1.211]	-	GO:0003824//catalytic activity;GO:0048037//cofactor binding	GO:0032787//monocarboxylic acid metabolic process	gi|413925843|gb|AFW65775.1|/2.83421e-37/hypothetical protein ZEAMMB73_546088 [Zea mays]
p5_sc00069.V1.gene316	p5_sc00069.V1.gene316	392.11	385.33	361.41	418.37	351.1	371.84	70.93	55.28	62.32	K02920|1|9e-48|187|vvi:100262717|large subunit ribosomal protein L36e	GO:0030529//ribonucleoprotein complex	GO:0005198//structural molecule activity	GO:0010467//gene expression	gi|374096129|gb|AEY84977.1|/8.64775e-47/60S ribosomal protein L36 [Wolffia australiana]
p5_sc00156.V1.gene160	p5_sc00156.V1.gene160	391.45	375.21	384.02	461.32	383.12	378.47	140.35	115.63	136.12	K08232|1|0.0|734|vvi:100233035|monodehydroascorbate reductase (NADH) [EC:1.6.5.4]	GO:0044424//intracellular part	GO:0003824//catalytic activity;GO:0050662//coenzyme binding	GO:0008152//metabolic process;GO:0019725//cellular homeostasis	gi|294847377|gb|ADF43731.1|/0/monodehydroascorbate reductase [Lilium longiflorum]
p5_sc00038.V1.gene40	p5_sc00038.V1.gene40	391.21	349.94	356.62	330.65	297.52	313.47	177.6	184.6	185.05	K03233|1|2e-169|593|osa:4328752|elongation factor 1-gamma	GO:0043234//protein complex	GO:0008135//translation factor activity, nucleic acid binding	GO:0006412//translation	gi|359493457|ref|XP_002278756.2|/1.48464e-169/PREDICTED: elongation factor 1-gamma-like [Vitis vinifera]
p5_sc00128.V1.gene82	p5_sc00128.V1.gene82	388.93	404.97	384.49	305.66	378.96	362.91	330.83	435.27	362.77	-	GO:0031410//cytoplasmic vesicle	-	-	gi|224084630|ref|XP_002307366.1|/6.91812e-100/predicted protein [Populus trichocarpa]
p5_sc17247.V1.gene2	p5_sc17247.V1.gene2	388.42	495.89	406.79	326.18	491.71	469.73	194.44	207.29	193.22	-	-	-	-	gi|225440928|ref|XP_002282913.1|/3.7224e-53/PREDICTED: zinc finger A20 and AN1 domain-containing stress-associated protein 4 isoform 1 [Vitis vinifera]
p5_sc00149.V1.gene195	p5_sc00149.V1.gene195	388.41	399.71	415.93	446.37	412.09	439.93	404.84	461.7	422.21	K03240|1|1e-10|65.9|vvi:100248224|translation initiation factor eIF-2B subunit epsilon	GO:0044464//cell part	GO:0008135//translation factor activity, nucleic acid binding	GO:0006413//translational initiation	gi|224128908|ref|XP_002328996.1|/0/predicted protein [Populus trichocarpa]
p5_sc00120.V1.gene13	p5_sc00120.V1.gene13	388.09	431.99	408.26	276.16	381.03	362.27	1.85	0	0	K00430|1|5e-17|84.7|vvi:100854817|peroxidase [EC:1.11.1.7]	-	GO:0005506//iron ion binding;GO:0003824//catalytic activity;GO:0016209//antioxidant activity	GO:0008152//metabolic process;GO:0006950//response to stress	gi|187453118|emb|CAP72490.1|/9.46043e-18/catharanthus roseus peroxidase 2b [Catharanthus roseus]
p5_sc00151.V1.gene97	p5_sc00151.V1.gene97	387.99	360.37	399.38	404.17	401.8	409.06	35.76	46.04	38.17	K00012|1|0.0|911|sbi:SORBI_01g043150|UDPglucose 6-dehydrogenase [EC:1.1.1.22]	GO:0031410//cytoplasmic vesicle	GO:0000166//nucleotide binding;GO:0016616//oxidoreductase activity, acting on the CH-OH group of donors, NAD or NADP as acceptor	GO:0008152//metabolic process	gi|29028306|gb|AAO62313.1|/0/UDP-glucose dehydrogenase [Colocasia esculenta]
p5_sc00003.V1.gene1670	p5_sc00003.V1.gene1670	387.65	409.29	424.03	370.8	477.22	463.35	439.33	523.72	420	-	-	-	-	gi|356571872|ref|XP_003554095.1|/7.95454e-23/PREDICTED: uncharacterized protein LOC100790912 [Glycine max]
p5_sc00334.V1.gene104	p5_sc00334.V1.gene104	381.83	403.9	390.48	394.61	459.17	431.36	27.5	22.64	15.78	K05765|1|5e-64|240|vvi:100242532|cofilin	GO:0044464//cell part	GO:0008092//cytoskeletal protein binding	-	gi|225433128|ref|XP_002285175.1|/5.15867e-63/PREDICTED: actin-depolymerizing factor [Vitis vinifera]
p5_sc00057.V1.gene255	p5_sc00057.V1.gene255	380.63	388	398.9	425.31	420.57	421.34	487.45	552.48	455.57	-	-	-	-	gi|462419614|gb|EMJ23877.1|/1.08971e-63/hypothetical protein PRUPE_ppa008609mg [Prunus persica]
p5_sc02242.V1.gene1	p5_sc02242.V1.gene1	380.11	380.14	387.07	437.63	399.18	382.6	463.64	441.09	455.2	-	-	-	-	gi|15223620|ref|NP_175484.1|/6.65979e-10/cystatin-related protein [Arabidopsis thaliana]
p5_sc00081.V1.gene131	p5_sc00081.V1.gene131	376.94	392.02	395.38	336.92	418	372.65	429.31	325.85	435.22	K08829|1|2e-10|62.0|vvi:100245875|male germ cell-associated kinase [EC:2.7.11.22]	-	-	-	gi|359474639|ref|XP_002265359.2|/1.96135e-09/PREDICTED: cyclin-dependent kinase F-4-like [Vitis vinifera]
p5_sc12387.V1.gene1	p5_sc12387.V1.gene1	375.87	386.57	323.55	296.33	380.63	371.28	71.76	68.34	65.57	-	-	GO:0005488//binding	-	gi|374256033|gb|AEZ00878.1|/6.93341e-106/putative MYB transcription factor-like protein, partial [Elaeis guineensis]
p5_sc00099.V1.gene165	p5_sc00099.V1.gene165	373.77	348.3	362.76	343.92	299.28	243.89	72.15	59.8	69.62	K02920|1|3e-48|187|vvi:100251636|large subunit ribosomal protein L36e	GO:0030529//ribonucleoprotein complex	GO:0005198//structural molecule activity	GO:0010467//gene expression	gi|374096129|gb|AEY84977.1|/1.77209e-47/60S ribosomal protein L36 [Wolffia australiana]
p5_sc00151.V1.gene25	p5_sc00151.V1.gene25	373.19	352.11	355.29	426.92	330.71	367.98	91.96	108.52	94.84	K03263|1|1e-85|312|gmx:100499632|translation initiation factor 5A	-	GO:0043021//ribonucleoprotein complex binding;GO:0008135//translation factor activity, nucleic acid binding	GO:0006448//regulation of translational elongation;GO:0006449//regulation of translational termination;GO:0018205//peptidyl-lysine modification	gi|151347490|gb|ABS01354.1|/4.28057e-86/translation initiation factor [Carica papaya]
p5_sc00044.V1.gene40	p5_sc00044.V1.gene40	373.13	342.6	333.97	266.39	319.67	310.07	1.23	1.13	0.61	K13065|1|2e-114|410|rcu:RCOM_1442250|shikimate O-hydroxycinnamoyltransferase [EC:2.3.1.133]	-	GO:0016747//transferase activity, transferring acyl groups other than amino-acyl groups	-	gi|326510797|dbj|BAJ91746.1|/1.04245e-145/predicted protein [Hordeum vulgare subsp. vulgare]
p5_sc00113.V1.gene277	p5_sc00113.V1.gene277	372.7	408.09	382.95	434.53	375.55	449.31	158.14	187.76	148.17	-	-	-	-	gi|169635145|gb|ACA58349.1|/1.00218e-13/putative nitrilase-associated protein [Sandersonia aurantiaca]
p5_sc00059.V1.gene527	p5_sc00059.V1.gene527	372.66	413.91	407.96	342.06	373.13	382.85	2.56	2.32	1.01	K10525|1|1e-68|258|vvi:100257779|allene oxide cyclase [EC:5.3.99.6]	-	GO:0003824//catalytic activity	-	gi|388506398|gb|AFK41265.1|/1.19928e-70/unknown [Lotus japonicus]
p5_sc00002.V1.gene1816	p5_sc00002.V1.gene1816	371.87	387.38	358.44	339.65	373.2	337.27	141.48	179.58	132.81	K02940|1|1e-74|276|osa:4347422|large subunit ribosomal protein L9e	GO:0030529//ribonucleoprotein complex	GO:0003723//RNA binding;GO:0005198//structural molecule activity	GO:0010467//gene expression	gi|115479853|ref|NP_001063520.1|/1.29015e-73/Os09g0485900 [Oryza sativa Japonica Group]
p5_sc01169.V1.gene7	p5_sc01169.V1.gene7	369.76	356.05	364.89	370.7	343.38	340.69	35.81	38.4	38.29	K00616|1|1e-167|587|gmx:100807267|transaldolase [EC:2.2.1.2]	GO:0043231//intracellular membrane-bounded organelle	GO:0016744	GO:0006007//glucose catabolic process	gi|356527464|ref|XP_003532330.1|/1.54954e-166/PREDICTED: transaldolase-like [Glycine max]
p5_sc00042.V1.gene314	p5_sc00042.V1.gene314	369.1	410.52	381.16	366.87	465.78	445.42	1.61	1.48	2.41	K01904|1|7e-99|358|vvi:100254698|4-coumarate--CoA ligase [EC:6.2.1.12]	-	GO:0003824//catalytic activity	GO:0008152//metabolic process	gi|381356180|gb|AFG26323.1|/8.64721e-99/4-coumarate-CoA ligase [Cinnamomum osmophloeum]
p5_sc00001.V1.gene876	p5_sc00001.V1.gene876	369.03	366.63	369.01	296.68	289.05	295.62	19.49	22.72	20.6	K01595|1|0.0|1729|rcu:RCOM_1177170|phosphoenolpyruvate carboxylase [EC:4.1.1.31]	GO:0044424//intracellular part	GO:0046872//metal ion binding;GO:0004611//phosphoenolpyruvate carboxykinase activity;GO:0016628//oxidoreductase activity, acting on the CH-CH group of donors, NAD or NADP as acceptor	GO:0071704;GO:0009060//aerobic respiration;GO:0043648//dicarboxylic acid metabolic process	gi|255553993|ref|XP_002518037.1|/0/Phosphoenolpyruvate carboxylase, putative [Ricinus communis]
p5_sc00086.V1.gene47	p5_sc00086.V1.gene47	367.05	395.02	412.94	356.25	353.54	349.95	0.73	1.34	2.19	K14492|1|4e-40|162|zma:541632|two-component response regulator ARR-A family	-	-	GO:0044237//cellular metabolic process;GO:0050794//regulation of cellular process	gi|413915889|gb|AFW55821.1|/4.63141e-39/response regulator 6 [Zea mays]
p5_sc00004.V1.gene1054	p5_sc00004.V1.gene1054	366.14	363.45	365.59	436.96	439.27	461.61	36.77	37.43	36.86	K13464|1|2e-58|224|vvi:100262965|jasmonate ZIM domain-containing protein	-	-	-	gi|225424341|ref|XP_002284855.1|/2.99199e-57/PREDICTED: protein TIFY 6B isoform 1 [Vitis vinifera]
p5_sc00783.V1.gene44	p5_sc00783.V1.gene44	365.37	360.39	380.33	387.35	364.39	379.33	12.07	12.65	11.4	K00549|1|0.0|1351|bdi:100824461|5-methyltetrahydropteroyltriglutamate--homocysteine methyltransferase [EC:2.1.1.14]	-	GO:0046914//transition metal ion binding;GO:0008172	GO:0006730//one-carbon metabolic process;GO:0000097//sulfur amino acid biosynthetic process	gi|18483235|gb|AAL73979.1|AF466201_8/0/methionine synthase protein [Sorghum bicolor]
p5_sc00028.V1.gene150	p5_sc00028.V1.gene150	365.12	322.88	342.47	366.8	333.51	372.83	55.03	78.66	79.74	K15040|1|9e-104|374|sbi:SORBI_02g022910|voltage-dependent anion channel protein 2	GO:0016021//integral to membrane;GO:0031966//mitochondrial membrane	GO:0005244//voltage-gated ion channel activity;GO:0022829//wide pore channel activity	GO:0043269//regulation of ion transport	gi|242044478|ref|XP_002460110.1|/1.17204e-102/hypothetical protein SORBIDRAFT_02g022910 [Sorghum bicolor]
p5_sc00035.V1.gene650	p5_sc00035.V1.gene650	365.12	392.85	365.57	356.83	389.7	399.92	21.18	20.13	23.16	K13464|1|2e-30|130|osa:4333065|jasmonate ZIM domain-containing protein	-	-	-	gi|149392380|gb|ABR26007.1|/2.52609e-29/pnfl-2 [Oryza sativa Indica Group]
p5_sc00070.V1.gene394	p5_sc00070.V1.gene394	364.84	408.84	369.61	410.58	498.1	408.46	12.96	19.93	13	K00799|1|6e-23|103|osa:4326828|glutathione S-transferase [EC:2.5.1.18]	-	GO:0016765//transferase activity, transferring alkyl or aryl (other than methyl) groups	-	gi|125529001|gb|EAY77115.1|/1.98165e-22/hypothetical protein OsI_05077 [Oryza sativa Indica Group]
p5_sc00010.V1.gene257	p5_sc00010.V1.gene257	364.5	339.9	366.27	297.35	270.82	288.42	159.2	181.13	162.07	K02941|1|6e-130|462|vvi:100250067|large subunit ribosomal protein LP0	GO:0005840//ribosome	GO:0016835//carbon-oxygen lyase activity;GO:0005198//structural molecule activity	GO:0022613//ribonucleoprotein complex biogenesis;GO:0006412//translation	gi|225448367|ref|XP_002268645.1|/7.75836e-129/PREDICTED: 60S acidic ribosomal protein P0 [Vitis vinifera]
p5_sc00385.V1.gene72	p5_sc00385.V1.gene72	363.97	363.02	347.65	403.88	361.01	384.25	61.47	69.04	66.99	K00432|1|1e-77|286|gmx:100306570|glutathione peroxidase [EC:1.11.1.9]	-	GO:0004601//peroxidase activity	GO:0008152//metabolic process;GO:0006950//response to stress	gi|33308408|gb|AAQ03092.1|/6.73529e-77/glutathione peroxidase [Malus x domestica]
p5_sc00006.V1.gene109	p5_sc00006.V1.gene109	363.69	373.53	399.11	394.75	350.36	338.9	97.91	103.61	101.42	K03283|1|0.0|1043|aly:ARALYDRAFT_495046|heat shock 70kDa protein 1/8	GO:0009532//plastid stroma	GO:0005515//protein binding;GO:0016628//oxidoreductase activity, acting on the CH-CH group of donors, NAD or NADP as acceptor;GO:0032559	GO:0050896//response to stimulus;GO:0044267//cellular protein metabolic process	gi|255570990|ref|XP_002526446.1|/0/heat shock protein, putative [Ricinus communis]
p5_sc00015.V1.gene713	p5_sc00015.V1.gene713	363.52	397.95	390.96	332.14	329.14	346.79	22.35	26.99	18.33	-	-	GO:0003676//nucleic acid binding	-	gi|82400209|gb|ABB72843.1|/8.93754e-149/NAC protein 1 splice variant 1 [Elaeis guineensis]
p5_sc00003.V1.gene270	p5_sc00003.V1.gene270	360.63	364.33	355.76	447.03	363.02	409.1	47.53	63.25	62.23	K05692|1|0.0|701|rcu:RCOM_0503940|actin beta/gamma 1;K10355|3|0.0|698|osa:4337566|actin, other eukaryote	GO:0043232	GO:0032559	-	gi|225448323|ref|XP_002265476.1|/0/PREDICTED: actin-101 [Vitis vinifera]
p5_sc00013.V1.gene854	p5_sc00013.V1.gene854	359.23	412.79	441.76	387.77	434.38	438.47	17.56	12.34	16.77	-	-	-	-	gi|374255989|gb|AEZ00856.1|/3.40047e-23/putative peptidase A1 protein, partial [Elaeis guineensis]
p5_sc00225.V1.gene138	p5_sc00225.V1.gene138	357.36	327.82	336.27	402.98	421.98	377.26	158.79	171.41	145.13	-	GO:0009536//plastid	-	GO:0010038//response to metal ion	gi|225460977|ref|XP_002280251.1|/2.52798e-33/PREDICTED: ribonuclease UK114-like [Vitis vinifera]
p5_sc00003.V1.gene1619	p5_sc00003.V1.gene1619	357.05	347.5	314.36	389.14	356.61	430.21	26.41	37.09	34.9	-	GO:0016020//membrane;GO:0042579//microbody	GO:0046914//transition metal ion binding;GO:0016819	GO:0006163//purine nucleotide metabolic process	gi|449437648|ref|XP_004136603.1|/9.59469e-49/PREDICTED: 14 kDa zinc-binding protein-like [Cucumis sativus]
p5_sc00047.V1.gene284	p5_sc00047.V1.gene284	355.89	343.71	350.38	317.58	290.88	312.6	77.49	93.24	85.39	K02984|1|2e-121|434|mtr:MTR_5g006440|small subunit ribosomal protein S3Ae	GO:0030529//ribonucleoprotein complex	GO:0005198//structural molecule activity	GO:0010467//gene expression	gi|406870061|gb|AFS65104.1|/6.40185e-128/40S ribosomal protein S3a-like protein [Elaeis guineensis]
p5_sc00001.V1.gene217	p5_sc00001.V1.gene217	355.58	349.22	358.81	441.05	366.7	371.81	158.9	157.87	168.07	K11279|1|4e-109|392|vvi:100261732|nucleosome assembly protein 1-like 1	GO:0043231//intracellular membrane-bounded organelle;GO:0016020//membrane	-	GO:0006259//DNA metabolic process;GO:0034728//nucleosome organization;GO:0009292//genetic transfer;GO:0010038//response to metal ion	gi|359482848|ref|XP_002280211.2|/1.12326e-111/PREDICTED: nucleosome assembly protein 1-like 1-like isoform 1 [Vitis vinifera]
p5_sc00407.V1.gene57	p5_sc00407.V1.gene57	354.9	351.77	350.04	322.32	341.84	349.55	13.69	9.66	9.69	K13464|1|7e-06|48.1|pop:POPTR_712551|jasmonate ZIM domain-containing protein	-	GO:0005488//binding	-	gi|225443888|ref|XP_002277769.1|/2.10827e-18/PREDICTED: protein TIFY 5A [Vitis vinifera]
p5_sc00120.V1.gene100	p5_sc00120.V1.gene100	353.38	359.41	363.59	328.67	328.63	334.82	14.68	19.14	16.54	K05692|1|1e-85|312|mtr:MTR_7g026230|actin beta/gamma 1;K10355|3|1e-85|312|osa:4349863|actin, other eukaryote	GO:0043232	GO:0032559	-	gi|449533733|ref|XP_004173826.1|/4.52695e-85/PREDICTED: actin-7-like, partial [Cucumis sativus]
p5_sc00045.V1.gene289	p5_sc00045.V1.gene289	353.01	318.02	346.15	318.33	269.49	283.2	69.76	92.93	84.56	K09580|1|2e-166|583|vvi:100259138|protein disulfide-isomerase A1 [EC:5.3.4.1]	GO:0043231//intracellular membrane-bounded organelle;GO:0031410//cytoplasmic vesicle	GO:0016740//transferase activity	-	gi|225459587|ref|XP_002285864.1|/3.26116e-165/PREDICTED: protein disulfide-isomerase [Vitis vinifera]
p5_sc00105.V1.gene285	p5_sc00105.V1.gene285	351.74	326.96	303.08	287.76	311.15	293.25	31.91	35.57	42.66	K07936|1|2e-55|213|gmx:100801379|GTP-binding nuclear protein Ran	GO:0031981//nuclear lumen	GO:0005488//binding	GO:0010038//response to metal ion;GO:0006605//protein targeting	gi|459938060|gb|AGG87096.1|/3.88648e-56/GTP-binding nuclear protein Ran3A-1a [Musa AB Group]
p5_sc00116.V1.gene40	p5_sc00116.V1.gene40	351.55	324.26	393.33	411.93	388.04	372.48	75.05	60.58	72.68	K05759|1|8e-60|227|vvi:100254869|profilin	GO:0005856//cytoskeleton	-	GO:0007010//cytoskeleton organization	gi|121277814|gb|ABM53028.1|/1.67947e-64/profilin [Cocos nucifera]
p5_sc00025.V1.gene42	p5_sc00025.V1.gene42	351.27	395.36	382.31	353.04	378.32	338.74	23.22	26.78	34.39	K05666|1|1e-57|221|olu:OSTLU_35503|ATP-binding cassette, subfamily C (CFTR/MRP), member 2;K05658|3|1e-34|144|mtr:MTR_6g009200|ATP-binding cassette, subfamily B (MDR/TAP), member 1;K05663|5|1e-34|144|ath:AT4G28620|mitochondrial ABC transporter ATM	GO:0031224//intrinsic to membrane;GO:0031410//cytoplasmic vesicle	GO:0017111//nucleoside-triphosphatase activity;GO:0015405;GO:0032559	GO:0009207;GO:0006865//amino acid transport	gi|110737751|dbj|BAF00814.1|/2.57979e-106/ABC transporter-like protein [Arabidopsis thaliana]
p5_sc00126.V1.gene77	p5_sc00126.V1.gene77	351.21	383.55	407.87	393.29	338.53	330.17	8.79	9.93	4.83	K00031|1|2e-126|449|osa:4339674|isocitrate dehydrogenase [EC:1.1.1.42]	-	GO:0046872//metal ion binding;GO:0016616//oxidoreductase activity, acting on the CH-OH group of donors, NAD or NADP as acceptor	GO:0044237//cellular metabolic process;GO:0055114//oxidation-reduction process	gi|115465563|ref|NP_001056381.1|/2.73948e-125/Os05g0573200 [Oryza sativa Japonica Group]
p5_sc00083.V1.gene253	p5_sc00083.V1.gene253	350.85	332.26	353.44	458.91	415.03	416.33	888.36	987.2	792.92	K03259|1|1e-87|320|vvi:100259631|translation initiation factor 4E	GO:0044424//intracellular part	GO:0008135//translation factor activity, nucleic acid binding	GO:0006412//translation	gi|225433243|ref|XP_002285444.1|/1.43004e-86/PREDICTED: eukaryotic translation initiation factor 4E-2-like [Vitis vinifera]
p5_sc31158.V1.gene1	p5_sc31158.V1.gene1	349.87	368.02	338.49	413.75	403.49	393.33	32.41	34.55	28.88	K00083|1|2e-52|202|pop:POPTR_815665|cinnamyl-alcohol dehydrogenase [EC:1.1.1.195]	-	GO:0005488//binding;GO:0003824//catalytic activity	-	gi|332384183|gb|AEE69008.1|/4.43467e-53/cinnamyl alcohol dehydrogenase 3 [Camellia sinensis]
p5_sc00102.V1.gene16	p5_sc00102.V1.gene16	349.71	337.77	359.35	361.38	459.76	478.9	0.33	0.31	0.33	K00422|1|3e-80|296|vvi:100256583|polyphenol oxidase [EC:1.10.3.1]	GO:0044424//intracellular part	-	-	gi|1172586|sp|Q06215.1|PPO_VICFA/1.29738e-86/RecName: Full=Polyphenol oxidase A1, chloroplastic; Short=PPO; AltName: Full=Catechol oxidase; Flags: Precursor
p5_sc00019.V1.gene549	p5_sc00019.V1.gene549	349.15	411.72	411.85	235.63	262.92	247.22	4.08	5.65	3.07	K08235|1|2e-68|254|vvi:100246166|xyloglucan:xyloglucosyl transferase [EC:2.4.1.207];K14504|3|3e-67|251|vvi:100256520|xyloglucan:xyloglucosyl transferase TCH4 [EC:2.4.1.207]	GO:0005576//extracellular region;GO:0030312//external encapsulating structure	GO:0016798//hydrolase activity, acting on glycosyl bonds;GO:0016758//transferase activity, transferring hexosyl groups	GO:0044042//glucan metabolic process	gi|8886865|gb|AAF80590.1|AF223419_1/1.52615e-70/xyloglucan endotransglycosylase XET1 [Asparagus officinalis]
p5_sc00073.V1.gene158	p5_sc00073.V1.gene158	346.42	320.6	350.44	365.27	321.38	396.98	0	2.42	6.37	-	GO:0016020//membrane	GO:0046872//metal ion binding;GO:0016491//oxidoreductase activity	GO:0006091//generation of precursor metabolites and energy	gi|242055755|ref|XP_002457023.1|/1.43872e-44/hypothetical protein SORBIDRAFT_03g047300 [Sorghum bicolor]
p5_sc00075.V1.gene505	p5_sc00075.V1.gene505	346.26	281.08	308.95	880.42	997.86	1135.77	3.07	3.64	4.39	-	-	-	-	gi|224103237|ref|XP_002312978.1|/8.56863e-34/predicted protein [Populus trichocarpa]
p5_sc00039.V1.gene245	p5_sc00039.V1.gene245	343.8	327.38	312.24	299.23	266.23	260.14	3.99	5.52	1.52	K05681|1|6e-14|74.3|cme:CMS467C|ATP-binding cassette, subfamily G (WHITE), member 2;K12843|2|6e-13|70.9|vvi:100248403|U4/U6 small nuclear ribonucleoprotein PRP3;K05658|4|1e-06|50.1|mtr:MTR_8g022270|ATP-binding cassette, subfamily B (MDR/TAP), member 1	GO:0044464//cell part	GO:0017111//nucleoside-triphosphatase activity;GO:0032559	GO:0009207	gi|222622403|gb|EEE56535.1|/1.57241e-43/hypothetical protein OsJ_05840 [Oryza sativa Japonica Group]
p5_sc00069.V1.gene390	p5_sc00069.V1.gene390	342.68	307.66	308.47	296.22	357.67	306.99	144.21	182.19	145.85	K11252|1|3e-44|175|mtr:MTR_087s0002|histone H2B	GO:0000785//chromatin;GO:0043231//intracellular membrane-bounded organelle	GO:0003676//nucleic acid binding	GO:0034728//nucleosome organization	gi|469647097|gb|AGH68506.1|/1.37281e-43/histone H2B.1, partial [Ipomoea batatas]
p5_sc00071.V1.gene386	p5_sc00071.V1.gene386	342.15	302.97	303.85	325.8	266.19	280.32	126.29	101.12	102.73	K02929|1|1e-40|164|zma:100284825|large subunit ribosomal protein L44e	GO:0043231//intracellular membrane-bounded organelle;GO:0030529//ribonucleoprotein complex	GO:0005198//structural molecule activity	GO:0010467//gene expression	gi|115471897|ref|NP_001059547.1|/1.56605e-39/Os07g0450000 [Oryza sativa Japonica Group]
p5_sc00191.V1.gene142	p5_sc00191.V1.gene142	341.83	323.45	335.41	313.29	342.78	338.78	5.81	4.72	6.29	-	-	-	-	gi|448872676|gb|AGE46023.1|/6.47639e-121/dehydration-responsive protein RD22-like isoform 2 [Elaeis guineensis]
p5_sc00036.V1.gene462	p5_sc00036.V1.gene462	340.1	338.71	326.85	421.14	346.27	366.02	45.61	45.62	42.36	K02137|1|3e-67|253|osa:4341660|F-type H+-transporting ATPase oligomycin sensitivity conferral protein [EC:3.6.3.14]	GO:0000275//mitochondrial proton-transporting ATP synthase complex, catalytic core F(1)	-	GO:0006810//transport;GO:0009206	gi|51535416|dbj|BAD37315.1|/3.30639e-66/putative ATP synthase delta chain [Oryza sativa Japonica Group]
p5_sc00070.V1.gene395	p5_sc00070.V1.gene395	339.67	381.43	338.51	394.39	442.38	439.94	10.04	17.75	12.58	K00799|1|2e-46|182|zma:541990|glutathione S-transferase [EC:2.5.1.18]	-	GO:0016740//transferase activity	-	gi|195622322|gb|ACG32991.1|/1.85296e-45/glutathione S-transferase III [Zea mays]
p5_sc00003.V1.gene632	p5_sc00003.V1.gene632	339.42	391.66	380.59	253.59	315.11	301.67	1.53	2.11	0	K03320|1|2e-59|226|sbi:SORBI_09g023030|ammonium transporter, Amt family	GO:0044464//cell part	-	GO:0006810//transport	gi|242088213|ref|XP_002439939.1|/2.36709e-58/hypothetical protein SORBIDRAFT_09g023030 [Sorghum bicolor]
p5_sc00102.V1.gene148	p5_sc00102.V1.gene148	339.12	292.48	306.71	332.53	262.01	278.96	208.92	193.43	182.65	K02885|1|3e-76|282|gmx:100499875|large subunit ribosomal protein L19e	GO:0030529//ribonucleoprotein complex	-	-	gi|351722819|ref|NP_001237257.1|/3.82322e-75/uncharacterized protein LOC100499875 [Glycine max]
p5_sc00099.V1.gene250	p5_sc00099.V1.gene250	339.04	360.12	358.83	309.49	340.86	334.04	7.25	4.82	4.65	-	-	-	-	gi|225435068|ref|XP_002281433.1|/3.20436e-100/PREDICTED: uncharacterized protein LOC100245073 [Vitis vinifera]
p5_sc00358.V1.gene50	p5_sc00358.V1.gene50	338.91	298.35	315.43	241.71	228.13	219.61	38.05	35.64	40.36	K00522|1|6e-59|225|osa:4351264|ferritin heavy chain [EC:1.16.3.1]	-	GO:0046872//metal ion binding	-	gi|125535498|gb|EAY81986.1|/1.75362e-58/hypothetical protein OsI_37168 [Oryza sativa Indica Group]
p5_sc00042.V1.gene390	p5_sc00042.V1.gene390	338.62	326.1	331.18	239.83	234.37	211.98	332.87	371.56	338.03	K09285|1|1e-33|141|sbi:SORBI_06g031120|AP2-like factor, ANT lineage	-	-	-	gi|56567285|gb|AAV98627.1|/2.84712e-95/AP2 protein [Elaeis guineensis]
p5_sc00076.V1.gene483	p5_sc00076.V1.gene483	336.79	366.89	345.02	351.59	297.31	307.4	164.9	172.8	153.53	-	-	-	-	gi|115477875|ref|NP_001062533.1|/1.94084e-33/Os08g0564800 [Oryza sativa Japonica Group]
p5_sc00099.V1.gene206	p5_sc00099.V1.gene206	336.78	324.18	325.93	388.34	351.38	342.26	356.74	343.94	315.8	K12881|1|1e-47|186|vvi:100257081|THO complex subunit 4	-	GO:0005488//binding	-	gi|147843918|emb|CAN83715.1|/8.91673e-47/hypothetical protein VITISV_023787 [Vitis vinifera]
p5_sc00433.V1.gene33	p5_sc00433.V1.gene33	336.29	349.8	336.56	301.52	363.02	351.1	105.7	148.33	134.43	-	-	-	-	gi|406870039|gb|AFS65093.1|/2.65899e-103/zinc-finger protein, partial [Elaeis guineensis]
p5_sc00335.V1.gene20	p5_sc00335.V1.gene20	334.09	320.03	316.71	255.25	226.32	230.73	90.39	87.77	85.34	K13126|1|0.0|881|vvi:100255846|polyadenylate-binding protein	-	GO:0003676//nucleic acid binding	-	gi|462396597|gb|EMJ02396.1|/0/hypothetical protein PRUPE_ppa002607mg [Prunus persica]
p5_sc00065.V1.gene217	p5_sc00065.V1.gene217	332.74	329.73	323.07	323.82	297.37	321.68	0.41	0.38	0.41	K04125|1|6e-123|438|osa:4325145|gibberellin 2-oxidase [EC:1.14.11.13]	-	GO:0046914//transition metal ion binding;GO:0003824//catalytic activity	GO:0016101//diterpenoid metabolic process	gi|406870047|gb|AFS65097.1|/1.56593e-137/gibberellin 2-beta-dioxygenase [Elaeis guineensis]
p5_sc00007.V1.gene296	p5_sc00007.V1.gene296	332.61	302.23	322.54	355.78	323.95	359.97	281.69	362.49	318.63	K04564|1|6e-107|384|osa:4338417|superoxide dismutase, Fe-Mn family [EC:1.15.1.1]	GO:0044429//mitochondrial part	GO:0016209//antioxidant activity;GO:0043169//cation binding;GO:0003824//catalytic activity	GO:0006801//superoxide metabolic process	gi|406870049|gb|AFS65098.1|/1.59826e-132/manganese superoxide dismutase [Elaeis guineensis]
p5_sc00012.V1.gene374	p5_sc00012.V1.gene374	332.29	350.42	321.76	368.76	481.94	469.73	72.59	100.46	81.45	-	-	-	-	gi|225440928|ref|XP_002282913.1|/8.03208e-48/PREDICTED: zinc finger A20 and AN1 domain-containing stress-associated protein 4 isoform 1 [Vitis vinifera]
p5_sc00306.V1.gene41	p5_sc00306.V1.gene41	332.19	354.89	359.25	332.09	315.34	305.43	146.01	114.92	142.3	K02136|1|2e-136|461|sbi:SORBI_01g042930|F-type H+-transporting ATPase subunit gamma [EC:3.6.3.14]	GO:0043231//intracellular membrane-bounded organelle;GO:0019866//organelle inner membrane;GO:0033178//proton-transporting two-sector ATPase complex, catalytic domain	GO:0015078//hydrogen ion transmembrane transporter activity;GO:0019829//cation-transporting ATPase activity;GO:0032559	GO:0006818//hydrogen transport;GO:0006754//ATP biosynthetic process	gi|242041771|ref|XP_002468280.1|/2.26275e-135/hypothetical protein SORBIDRAFT_01g042930 [Sorghum bicolor]
p5_sc00229.V1.gene99	p5_sc00229.V1.gene99	331.16	325.94	379.14	385.87	385.32	349.84	6.48	3.99	4.33	K00588|1|1e-09|59.7|aly:ARALYDRAFT_313414|caffeoyl-CoA O-methyltransferase [EC:2.1.1.104]	-	GO:0008171//O-methyltransferase activity	GO:0006730//one-carbon metabolic process	gi|297738705|emb|CBI27950.3|/5.98044e-11/unnamed protein product [Vitis vinifera]
p5_sc05352.V1.gene3	p5_sc05352.V1.gene3	330.58	308.6	313.61	285.81	278.57	289.65	58.15	74.52	61.6	K03231|1|0.0|868|rcu:RCOM_1019100|elongation factor 1-alpha	GO:0044424//intracellular part	GO:0016772//transferase activity, transferring phosphorus-containing groups;GO:0017111//nucleoside-triphosphatase activity;GO:0008135//translation factor activity, nucleic acid binding;GO:0032561//guanyl ribonucleotide binding	GO:0006412//translation;GO:0009207	gi|48527431|gb|AAT45847.1|/0/elongation factor 1-alpha 1 [Elaeis guineensis]
p5_sc00083.V1.gene106	p5_sc00083.V1.gene106	330.06	358.55	327.77	278.39	416.96	386.25	36.66	45.9	45.39	K09578|1|4e-29|124|pop:POPTR_820087|peptidyl-prolyl cis-trans isomerase NIMA-interacting 1 [EC:5.2.1.8]	GO:0016020//membrane	GO:0005488//binding;GO:0016859//cis-trans isomerase activity	GO:0044267//cellular protein metabolic process;GO:0007049//cell cycle	gi|460370262|ref|XP_004230973.1|/6.48817e-29/PREDICTED: peptidyl-prolyl cis-trans isomerase Pin1-like [Solanum lycopersicum]
p5_sc00118.V1.gene250	p5_sc00118.V1.gene250	329.19	352.5	336.75	367.3	385.94	398.99	38.87	36.67	43.99	K00012|1|0.0|916|zma:100279549|UDPglucose 6-dehydrogenase [EC:1.1.1.22]	GO:0031410//cytoplasmic vesicle	GO:0016614//oxidoreductase activity, acting on CH-OH group of donors;GO:0000166//nucleotide binding	GO:0008152//metabolic process	gi|414872918|tpg|DAA51475.1|/0/TPA: UDP-glucose 6-dehydrogenase [Zea mays]
p5_sc00179.V1.gene136	p5_sc00179.V1.gene136	329.18	291.12	308.12	300.66	243.87	264.55	833.47	791.6	810.17	K14538|1|0.0|706|sbi:SORBI_01g015410|nuclear GTP-binding protein	-	GO:0000166//nucleotide binding	-	gi|242033759|ref|XP_002464274.1|/0/hypothetical protein SORBIDRAFT_01g015410 [Sorghum bicolor]
p5_sc00571.V1.gene7	p5_sc00571.V1.gene7	328.68	375.84	357.68	416.22	527.85	550.95	6.02	5.55	14.07	K15015|1|3e-06|49.7|mtr:MTR_1g094620|solute carrier family 32 (vesicular inhibitory amino acid transporter)	GO:0031224//intrinsic to membrane	-	-	gi|359480750|ref|XP_003632520.1|/1.82148e-98/PREDICTED: amino acid permease 2 isoform 2 [Vitis vinifera]
p5_sc00068.V1.gene324	p5_sc00068.V1.gene324	327.56	361.06	339.53	268.95	336.65	321.76	0	0.89	0.97	-	-	-	-	gi|449493699|ref|XP_004159418.1|/1.12007e-09/PREDICTED: uncharacterized protein LOC101231160 [Cucumis sativus]
p5_sc00049.V1.gene346	p5_sc00049.V1.gene346	327.38	297.23	328.44	271.55	243.78	234.02	40.23	65.8	55.45	K02991|1|4e-65|245|vvi:100251294|small subunit ribosomal protein S6e	-	-	-	gi|225462854|ref|XP_002271632.1|/4.16923e-64/PREDICTED: 40S ribosomal protein S6 isoform 1 [Vitis vinifera]
p5_sc00057.V1.gene293	p5_sc00057.V1.gene293	327.29	335.4	359.78	254.52	274.49	276.95	31.96	26.16	35.92	K00654|1|1e-180|630|osa:4350591|serine palmitoyltransferase [EC:2.3.1.50]	-	GO:0016454;GO:0048037//cofactor binding	GO:0008152//metabolic process	gi|115485657|ref|NP_001067972.1|/1.62945e-179/Os11g0516000 [Oryza sativa Japonica Group]
p5_sc00009.V1.gene116	p5_sc00009.V1.gene116	326.8	301.45	358.18	364.96	370.91	421.07	126.75	130.22	86.65	K03938|1|4e-27|117|aly:ARALYDRAFT_904244|NADH dehydrogenase (ubiquinone) Fe-S protein 5 [EC:1.6.5.3 1.6.99.3]	GO:0030964;GO:0005746//mitochondrial respiratory chain	-	GO:0043094	gi|297824873|ref|XP_002880319.1|/6.61906e-26/hypothetical protein ARALYDRAFT_904244 [Arabidopsis lyrata subsp. lyrata]
p5_sc00255.V1.gene131	p5_sc00255.V1.gene131	326.12	339.1	348.81	284.71	336.66	338.13	8.04	7.36	9.84	-	-	-	-	gi|226495341|ref|NP_001146653.1|/3.3772e-97/uncharacterized protein LOC100280253 [Zea mays]
p5_sc00038.V1.gene49	p5_sc00038.V1.gene49	326.08	345.46	309.29	304.53	396.91	378.19	1168.89	1271.92	1126.78	K09286|1|7e-20|95.5|aly:ARALYDRAFT_494572|EREBP-like factor	-	-	-	gi|300079010|gb|ADJ67436.1|/7.79029e-23/ethylene response factor 7 [Actinidia deliciosa]
p5_sc00102.V1.gene238	p5_sc00102.V1.gene238	325.41	325.77	300.49	253.61	318.82	322.21	452.87	526.8	497.41	K09286|1|5e-21|99.4|gmx:100170723|EREBP-like factor	-	-	-	gi|226508486|ref|NP_001146913.1|/4.71327e-39/ethylene-responsive factor-like protein 1 [Zea mays]
p5_sc00469.V1.gene20	p5_sc00469.V1.gene20	325.18	320.7	300.07	369.42	299.72	312.02	77.49	66.29	76.29	-	GO:0043231//intracellular membrane-bounded organelle	-	-	gi|225438529|ref|XP_002279389.1|/1.17771e-88/PREDICTED: probable ATP synthase 24 kDa subunit, mitochondrial [Vitis vinifera]
p5_sc00094.V1.gene278	p5_sc00094.V1.gene278	324.99	321.65	344.61	373.78	346.04	344.24	15.15	21.1	33.6	K02183|1|2e-08|55.5|ath:AT5G37780|calmodulin	-	GO:0016757//transferase activity, transferring glycosyl groups	GO:0051553	gi|387135282|gb|AFJ53022.1|/1.57242e-11/UDP-glycosyltransferase 1 [Linum usitatissimum]
p5_sc00606.V1.gene31	p5_sc00606.V1.gene31	324.4	354.81	374.76	246.1	297.2	310.12	1.53	1.58	3.82	K01626|1|6e-48|187|vvi:100258475|3-deoxy-7-phosphoheptulonate synthase [EC:2.5.1.54]	GO:0009536//plastid	GO:0005488//binding;GO:0016765//transferase activity, transferring alkyl or aryl (other than methyl) groups	GO:0008652//cellular amino acid biosynthetic process;GO:0006950//response to stress;GO:0043650;GO:0051707//response to other organism;GO:0019632//shikimate metabolic process	gi|449438211|ref|XP_004136883.1|/5.4697e-47/PREDICTED: phospho-2-dehydro-3-deoxyheptonate aldolase 2, chloroplastic-like [Cucumis sativus]
p5_sc00205.V1.gene66	p5_sc00205.V1.gene66	324.36	358.6	332.38	343.5	448.1	430.25	1.42	1.31	2.37	K09872|1|9e-145|510|osa:4330049|aquaporin PIP	GO:0031224//intrinsic to membrane	-	GO:0006810//transport	gi|162459653|ref|NP_001105026.1|/9.63603e-146/aquaporin PIP2-4 [Zea mays]
p5_sc00109.V1.gene158	p5_sc00109.V1.gene158	324.3	267.95	288.37	334.64	298.88	321.24	121.63	166.83	127.3	K11147|1|1e-93|340|pop:POPTR_727523|dehydrogenase/reductase SDR family member 4 [EC:1.1.-.-]	-	GO:0016491//oxidoreductase activity	GO:0008152//metabolic process	gi|224113857|ref|XP_002316593.1|/1.72729e-92/predicted protein [Populus trichocarpa]
p5_sc00217.V1.gene36	p5_sc00217.V1.gene36	324.09	346.99	360.83	313.39	280.47	259.48	209.66	189.26	169.53	K02964|1|3e-59|224|vvi:100245272|small subunit ribosomal protein S18e	GO:0031090//organelle membrane;GO:0015935//small ribosomal subunit;GO:0030312//external encapsulating structure;GO:0031981//nuclear lumen	GO:0003676//nucleic acid binding;GO:0005198//structural molecule activity	GO:0010467//gene expression	gi|462395872|gb|EMJ01671.1|/2.23624e-58/hypothetical protein PRUPE_ppa012853mg [Prunus persica]
p5_sc01159.V1.gene6	p5_sc01159.V1.gene6	324.08	393.08	348.13	265.69	285.79	277.21	5.89	6.79	8.86	K01061|1|9e-06|46.6|bdi:100822628|carboxymethylenebutenolidase [EC:3.1.1.45]	-	-	-	gi|242087859|ref|XP_002439762.1|/1.31608e-13/hypothetical protein SORBIDRAFT_09g019630 [Sorghum bicolor]
p5_sc00025.V1.gene60	p5_sc00025.V1.gene60	323.7	308.12	307	350.5	322.79	332.35	637.43	806.57	685.63	-	GO:0044424//intracellular part	-	-	gi|75222628|sp|Q5J907.1|TCTP_ELAGV/1.62903e-70/RecName: Full=Translationally-controlled tumor protein homolog; Short=TCTP
p5_sc02564.V1.gene4	p5_sc02564.V1.gene4	323.7	331.05	362.37	389.08	361.7	386.43	43.05	58.48	60	K02183|1|2e-66|248|vvi:100232908|calmodulin	-	GO:0046872//metal ion binding	GO:0019932//second-messenger-mediated signaling;GO:0009640//photomorphogenesis;GO:0009593//detection of chemical stimulus	gi|356554280|ref|XP_003545476.1|/3.45639e-67/PREDICTED: calmodulin-like isoform 4 [Glycine max]
p5_sc00004.V1.gene726	p5_sc00004.V1.gene726	322.83	356.05	351.31	326.17	386.46	385.55	2.06	5.33	2.9	K05894|1|8e-140|494|osa:4345762|12-oxophytodienoic acid reductase [EC:1.3.1.42]	-	GO:0016491//oxidoreductase activity	GO:0006633//fatty acid biosynthetic process	gi|115476758|ref|NP_001061975.1|/1.0685e-138/Os08g0459600 [Oryza sativa Japonica Group]
p5_sc00017.V1.gene650	p5_sc00017.V1.gene650	322.81	350.07	328.74	327.96	399.14	360.25	10.75	11.02	11.38	-	-	-	-	gi|297797021|ref|XP_002866395.1|/2.00652e-22/hypothetical protein ARALYDRAFT_496228 [Arabidopsis lyrata subsp. lyrata]
p5_sc00124.V1.gene154	p5_sc00124.V1.gene154	322.17	302.37	289.96	298.57	297.99	289.65	274.01	389.88	362.44	K11251|1|1e-53|206|gmx:100306322|histone H2A	GO:0000785//chromatin;GO:0043231//intracellular membrane-bounded organelle	GO:0003676//nucleic acid binding	GO:0034728//nucleosome organization	gi|449436104|ref|XP_004135834.1|/8.26502e-53/PREDICTED: probable histone H2A variant 3-like [Cucumis sativus]
p5_sc00003.V1.gene407	p5_sc00003.V1.gene407	321.97	327.58	307.43	326.62	302.82	300.79	12.69	13.23	10.51	K00434|1|6e-126|447|vvi:100233013|L-ascorbate peroxidase [EC:1.11.1.11]	-	GO:0005506//iron ion binding;GO:0004601//peroxidase activity	GO:0008152//metabolic process;GO:0006950//response to stress	gi|90658814|gb|ABD97259.1|/4.09015e-128/ascorbate peroxidase [Camellia sinensis]
p5_sc00002.V1.gene1633	p5_sc00002.V1.gene1633	321.93	360.62	313.65	271.46	330.88	320.69	17.14	25.7	17.19	-	-	-	-	gi|356513361|ref|XP_003525382.1|/1.34173e-18/PREDICTED: uncharacterized protein LOC100788490 [Glycine max]
p5_sc00044.V1.gene172	p5_sc00044.V1.gene172	321.66	338.02	358.13	308.36	339.39	347.91	0	1.14	0	K09753|1|5e-38|153|vvi:100251623|cinnamoyl-CoA reductase [EC:1.2.1.44]	-	GO:0048037//cofactor binding;GO:0003824//catalytic activity	GO:0008152//metabolic process	gi|225465530|ref|XP_002273454.1|/8.27986e-37/PREDICTED: bifunctional dihydroflavonol 4-reductase/flavanone 4-reductase [Vitis vinifera]
p5_sc22072.V1.gene1	p5_sc22072.V1.gene1	321.44	357.46	318.2	377.93	253.32	253.47	85.83	44.55	63.84	K02905|1|5e-27|117|gmx:100777189|large subunit ribosomal protein L29e	GO:0030529//ribonucleoprotein complex	GO:0005198//structural molecule activity	GO:0010467//gene expression	gi|357478935|ref|XP_003609753.1|/5.17845e-26/60S ribosomal protein L29 [Medicago truncatula]
p5_sc00085.V1.gene310	p5_sc00085.V1.gene310	320.84	325.31	313.88	224.34	299.33	277.35	19.17	17.83	20.01	K08176|1|0.0|767|osa:4348741|MFS transporter, PHS family, inorganic phosphate transporter	GO:0031224//intrinsic to membrane	GO:0015291//secondary active transmembrane transporter activity	GO:0015698//inorganic anion transport	gi|255567282|ref|XP_002524622.1|/0/inorganic phosphate transporter, putative [Ricinus communis]
p5_sc00264.V1.gene98	p5_sc00264.V1.gene98	320.75	292.22	300.17	317.33	291.53	325.73	174.6	147.25	169.76	K01090|1|2e-73|272|rcu:RCOM_0920800|protein phosphatase [EC:3.1.3.16]	GO:0043234//protein complex	GO:0004721//phosphoprotein phosphatase activity;GO:0043169//cation binding	GO:0006464//cellular protein modification process	gi|462422716|gb|EMJ26979.1|/9.05666e-73/hypothetical protein PRUPE_ppa007493mg [Prunus persica]
p5_sc00006.V1.gene133	p5_sc00006.V1.gene133	320.74	321.28	329.19	348.15	274.74	296.02	297.26	282.34	287.3	-	-	-	-	gi|462411657|gb|EMJ16706.1|/5.02382e-26/hypothetical protein PRUPE_ppa003659mg [Prunus persica]
p5_sc00001.V1.gene553	p5_sc00001.V1.gene553	320.39	330.16	315.64	327.98	329.57	335.74	88.19	71.71	79.68	K00029|1|0.0|870|vvi:100249166|malate dehydrogenase (oxaloacetate-decarboxylating)(NADP+) [EC:1.1.1.40]	GO:0044424//intracellular part	GO:0004470//malic enzyme activity;GO:0000166//nucleotide binding;GO:0043169//cation binding	GO:0043648//dicarboxylic acid metabolic process	gi|359475960|ref|XP_003631773.1|/0/PREDICTED: NADP-dependent malic enzyme-like [Vitis vinifera]
p5_sc00099.V1.gene15	p5_sc00099.V1.gene15	320.06	312.33	325.14	343.56	347.25	316.94	39.79	46.53	52.94	K00966|1|3e-179|625|zma:100274471|mannose-1-phosphate guanylyltransferase [EC:2.7.7.13]	GO:0043231//intracellular membrane-bounded organelle	GO:0008905	GO:0006952//defense response;GO:0010035//response to inorganic substance;GO:0019852//L-ascorbic acid metabolic process;GO:0009719;GO:0009250//glucan biosynthetic process;GO:0006970//response to osmotic stress	gi|326507306|dbj|BAJ95730.1|/5.09477e-179/predicted protein [Hordeum vulgare subsp. vulgare]
p5_sc00003.V1.gene212	p5_sc00003.V1.gene212	318.88	317.04	310.2	307.1	293.09	284.59	14.91	11.93	16.5	K01710|1|1e-121|434|cme:CME136C|dTDP-glucose 4,6-dehydratase [EC:4.2.1.46];K12449|2|5e-28|123|ppp:PHYPADRAFT_61449|UDP-apiose/xylose synthase	GO:0016020//membrane	GO:0016831//carboxy-lyase activity;GO:0048037//cofactor binding	GO:0006139//nucleobase-containing compound metabolic process	gi|359806080|ref|NP_001240928.1|/0/uncharacterized protein LOC100819843 [Glycine max]
p5_sc00083.V1.gene173	p5_sc00083.V1.gene173	318.85	331.2	319.67	245.51	257.01	249.22	2.05	1.68	2.28	K13811|1|0.0|715|vvi:100252345|3'-phosphoadenosine 5'-phosphosulfate synthase [EC:2.7.7.4 2.7.1.25]	GO:0009536//plastid	GO:0004779//sulfate adenylyltransferase activity	GO:0006790//sulfur compound metabolic process	gi|470110215|ref|XP_004291381.1|/0/PREDICTED: ATP sulfurylase 2-like [Fragaria vesca subsp. vesca]
p5_sc00012.V1.gene235	p5_sc00012.V1.gene235	317.67	320.69	321.05	413.33	430.32	407.98	41.37	61.92	41.48	-	-	GO:0005102//receptor binding	-	gi|470115710|ref|XP_004294036.1|/1.35709e-11/PREDICTED: putative phytosulfokines 6-like [Fragaria vesca subsp. vesca]
p5_sc00126.V1.gene78	p5_sc00126.V1.gene78	317.67	266.97	330.78	337.3	271.15	212.44	2.76	7.63	0	K00031|1|7e-16|80.1|rcu:RCOM_0988350|isocitrate dehydrogenase [EC:1.1.1.42]	-	GO:0046872//metal ion binding;GO:0004448//isocitrate dehydrogenase activity;GO:0000166//nucleotide binding	GO:0009060//aerobic respiration;GO:0019752//carboxylic acid metabolic process	gi|255572548|ref|XP_002527208.1|/1.1642e-14/NADP-specific isocitrate dehydrogenase, putative [Ricinus communis]
p5_sc00189.V1.gene90	p5_sc00189.V1.gene90	317.05	331	309.9	284.94	414.48	397.68	31.62	36.38	27.23	K15280|1|3e-24|110|cme:CMK248C|solute carrier family 35, member C2	GO:0016020//membrane	-	-	gi|357133164|ref|XP_003568197.1|/5.06158e-134/PREDICTED: probable sugar phosphate/phosphate translocator At5g25400-like [Brachypodium distachyon]
p5_sc00793.V1.gene5	p5_sc00793.V1.gene5	316.55	325.89	313.59	338.55	344.43	316.87	161.16	144.37	120.6	K11276|1|2e-17|87.4|gmx:100792094|nucleophosmin 1	GO:0005634//nucleus	GO:0046872//metal ion binding	-	gi|359479465|ref|XP_002270966.2|/3.23894e-23/PREDICTED: histone deacetylase HDT1-like [Vitis vinifera]
p5_sc00032.V1.gene594	p5_sc00032.V1.gene594	315.98	340.44	330.75	366.25	374.47	381.21	21.85	18.81	19.71	K03955|1|5e-08|55.5|vvi:100854213|NADH dehydrogenase (ubiquinone) 1 alpha/beta subcomplex 1 [EC:1.6.5.3 1.6.99.3]	GO:0009536//plastid	GO:0005488//binding	GO:0006629//lipid metabolic process	gi|353441032|gb|AEQ94100.1|/6.85682e-67/putative plastid ACP synthase [Elaeis guineensis]
p5_sc00404.V1.gene2	p5_sc00404.V1.gene2	315.41	335.5	323.63	257.59	359.15	321.52	148.02	164.57	136.16	K12581|1|9e-78|288|sbi:SORBI_04g035960|CCR4-NOT transcription complex subunit 7/8	GO:0043231//intracellular membrane-bounded organelle	GO:0000175//3'-5'-exoribonuclease activity;GO:0005488//binding	GO:0016070//RNA metabolic process	gi|406870057|gb|AFS65102.1|/3.64606e-155/CCR4-associated factor 1-related protein [Elaeis guineensis]
p5_sc00006.V1.gene669	p5_sc00006.V1.gene669	315.05	374.38	368.14	277.77	274.67	273.89	11.85	10.93	4.89	K01183|1|3e-42|169|vvi:100250948|chitinase [EC:3.2.1.14]	-	-	GO:0005975//carbohydrate metabolic process;GO:0043170;GO:0009056//catabolic process	gi|226441623|gb|ACO57438.1|/5.30065e-52/class IV chitinase [Elaeis oleifera]
p5_sc00075.V1.gene315	p5_sc00075.V1.gene315	314.94	320.97	335.2	329.61	394.84	360.77	166.9	146.64	158.82	-	GO:0016020//membrane	-	GO:0006970//response to osmotic stress;GO:0009642//response to light intensity	gi|225427999|ref|XP_002278045.1|/5.97457e-145/PREDICTED: uncharacterized protein LOC100267615 isoform 1 [Vitis vinifera]
p5_sc00001.V1.gene2870	p5_sc00001.V1.gene2870	314.46	265.58	311.26	413.6	332.9	370.46	47.63	80.69	50.11	K13448|1|8e-43|171|sbi:SORBI_09g007360|calcium-binding protein CML	GO:0016020//membrane	GO:0046872//metal ion binding	GO:0009642//response to light intensity;GO:0006952//defense response;GO:0009725//response to hormone stimulus;GO:0000302//response to reactive oxygen species;GO:0019932//second-messenger-mediated signaling;GO:0046209//nitric oxide metabolic process;GO:0009908//flower development;GO:0048571//long-day photoperiodism;GO:0043200//response to amino acid stimulus;GO:0009605//response to external stimul…	gi|357134241|ref|XP_003568726.1|/4.49682e-43/PREDICTED: probable calcium-binding protein CML18-like [Brachypodium distachyon]
p5_sc00023.V1.gene227	p5_sc00023.V1.gene227	313.07	326.14	326.61	467.89	435.35	452.44	20.13	20.43	16.95	K00025|1|9e-164|574|gmx:547963|malate dehydrogenase [EC:1.1.1.37]	GO:0044424//intracellular part	GO:0016747//transferase activity, transferring acyl groups other than amino-acyl groups;GO:0016615//malate dehydrogenase activity	GO:0009060//aerobic respiration;GO:0005975//carbohydrate metabolic process;GO:0043648//dicarboxylic acid metabolic process	gi|351727793|ref|NP_001236661.1|/1.10332e-162/cytosolic malate dehydrogenase [Glycine max]
p5_sc00004.V1.gene1201	p5_sc00004.V1.gene1201	312.35	336.37	325.89	254.87	303.87	308.76	15.85	23.1	20.02	K00831|1|1e-176|617|vvi:100854216|phosphoserine aminotransferase [EC:2.6.1.52]	GO:0009532//plastid stroma	GO:0008483//transaminase activity;GO:0048037//cofactor binding	GO:0006563//L-serine metabolic process;GO:0010038//response to metal ion	gi|359497849|ref|XP_003635669.1|/1.58563e-175/PREDICTED: phosphoserine aminotransferase, chloroplastic-like [Vitis vinifera]
p5_sc00003.V1.gene417	p5_sc00003.V1.gene417	312.16	312.47	336.51	363.23	362.6	353.32	1.34	1.86	1.68	K15283|1|1e-17|89.0|cme:CMN328C|solute carrier family 35, member E1;K15285|2|3e-16|84.3|cme:CMS488C|solute carrier family 35, member E3	GO:0031224//intrinsic to membrane	-	-	gi|413956079|gb|AFW88728.1|/2.99318e-120/hypothetical protein ZEAMMB73_781596 [Zea mays]
p5_sc00335.V1.gene61	p5_sc00335.V1.gene61	310.62	307.73	313.42	231.3	265.64	278.56	122.17	160.63	115.15	K02960|1|3e-72|268|vvi:100250286|small subunit ribosomal protein S16e	GO:0030529//ribonucleoprotein complex	GO:0005198//structural molecule activity	GO:0010467//gene expression	gi|3122800|sp|O22647.1|RS16_FRIAG/9.41547e-73/RecName: Full=40S ribosomal protein S16
p5_sc00070.V1.gene287	p5_sc00070.V1.gene287	309.4	281.85	332.77	306.98	276.3	297.28	200.38	220.05	182.63	K02883|1|4e-57|217|sbi:SORBI_01g035860|large subunit ribosomal protein L18e	GO:0030529//ribonucleoprotein complex	GO:0005198//structural molecule activity	GO:0010467//gene expression	gi|242035815|ref|XP_002465302.1|/6.06779e-56/hypothetical protein SORBIDRAFT_01g035860 [Sorghum bicolor]
p5_sc00099.V1.gene145	p5_sc00099.V1.gene145	307.98	274.35	308.66	600.33	575.47	484.51	683.45	722.2	676.97	-	-	-	-	gi|387940888|gb|AFK13198.1|/3.42573e-22/metallothionein type 2a-FL [Elaeis guineensis]
p5_sc00020.V1.gene487	p5_sc00020.V1.gene487	307.92	316.2	320.79	333.62	363.75	350.12	394.97	377.76	404.44	K11684|1|2e-27|122|sbi:SORBI_03g001920|bromodomain-containing factor 1;K06062|4|1e-11|70.1|cme:CMM151C|histone acetyltransferase [EC:2.3.1.48];K11723|5|9e-07|53.9|ppp:PHYPADRAFT_169613|bromodomain-containing protein 7/9	-	-	GO:0009292//genetic transfer	gi|112292667|gb|ABI14812.1|/2.65454e-50/chloroplast bromodomain-containing protein [Pachysandra terminalis]
p5_sc00017.V1.gene342	p5_sc00017.V1.gene342	307.3	332.79	321.36	328.36	367.1	384.56	228.66	280.1	223.52	-	-	-	-	gi|359496589|ref|XP_003635272.1|/2.98896e-73/PREDICTED: clathrin light chain 1-like [Vitis vinifera]
p5_sc00030.V1.gene685	p5_sc00030.V1.gene685	307.23	320.95	330.42	318.68	277.86	291.79	119.18	122.48	111.01	K12392|1|1e-13|77.0|gmx:100784577|AP-1 complex subunit beta-1	GO:0030120//vesicle coat	-	GO:0015031//protein transport	gi|359475304|ref|XP_003631645.1|/0/PREDICTED: coatomer subunit gamma-2-like [Vitis vinifera]
p5_sc00069.V1.gene407	p5_sc00069.V1.gene407	306.77	277.93	255.63	284.88	233.08	220.66	34.38	44.12	41.34	K02957|1|6e-50|194|pop:POPTR_817301|small subunit ribosomal protein S15Ae	GO:0031090//organelle membrane;GO:0043231//intracellular membrane-bounded organelle;GO:0015935//small ribosomal subunit;GO:0030312//external encapsulating structure	GO:0005198//structural molecule activity	GO:0010467//gene expression	gi|224074707|ref|XP_002304434.1|/5.47354e-49/predicted protein [Populus trichocarpa]
p5_sc00048.V1.gene68	p5_sc00048.V1.gene68	306.45	329.06	323.07	386.68	371.38	392.49	18.26	19.51	18.8	-	GO:0043231//intracellular membrane-bounded organelle	GO:0016741	GO:0006730//one-carbon metabolic process	gi|224139094|ref|XP_002326766.1|/0/predicted protein [Populus trichocarpa]
p5_sc04517.V1.gene3	p5_sc04517.V1.gene3	306.32	322.85	324.07	222.92	293.75	313.41	1.99	0	1.67	K13030|1|3e-08|56.6|sbi:SORBI_01g001220|cyanohydrin beta-glucosyltransferase [EC:2.4.1.85]	-	GO:0035251//UDP-glucosyltransferase activity	-	gi|147768350|emb|CAN60444.1|/2.18544e-29/hypothetical protein VITISV_032467 [Vitis vinifera]
p5_sc00099.V1.gene87	p5_sc00099.V1.gene87	306.18	314.07	305.17	275.5	300.82	288.5	148.17	190.25	162.34	K11982|1|7e-39|159|sbi:SORBI_01g035310|E3 ubiquitin-protein ligase RNF115/126 [EC:6.3.2.19]	-	-	-	gi|225434879|ref|XP_002283212.1|/6.60648e-103/PREDICTED: E3 ubiquitin-protein ligase RING1-like [Vitis vinifera]
p5_sc00001.V1.gene2309	p5_sc00001.V1.gene2309	305.44	321.17	321.3	334.66	322.78	330.91	95.46	135.37	124.42	K06630|1|5e-134|474|pop:POPTR_580782|tyrosine 3-monooxygenase/tryptophan 5-monooxygenase activation protein	-	GO:0005515//protein binding	-	gi|374256019|gb|AEZ00871.1|/6.37741e-138/putative 14-3-3 regulatory [Elaeis guineensis]
p5_sc00035.V1.gene89	p5_sc00035.V1.gene89	304.94	321.01	300.4	365.68	380.35	374.13	4.85	5.22	5.07	-	GO:0031410//cytoplasmic vesicle	-	-	gi|359494917|ref|XP_002271060.2|/0/PREDICTED: uncharacterized protein LOC100249189 [Vitis vinifera]
p5_sc00194.V1.gene27	p5_sc00194.V1.gene27	304.7	316.97	314.43	378.94	457.2	403.23	1736.24	2037.45	1604.9	-	-	-	GO:0009746;GO:0034285	gi|353441188|gb|AEQ94178.1|/2.8596e-53/auxin-repressed protein [Elaeis guineensis]
p5_sc00151.V1.gene240	p5_sc00151.V1.gene240	302.76	291.26	317.78	386.41	322.92	296.08	10.91	9.41	19.72	K13379|1|1e-91|333|vvi:100246811|reversibly glycosylated polypeptide / UDP-arabinopyranose mutase [EC:2.4.1.- 5.4.99.30]	GO:0044459//plasma membrane part;GO:0030312//external encapsulating structure	GO:0035251//UDP-glucosyltransferase activity	GO:0045229//external encapsulating structure organization;GO:0009250//glucan biosynthetic process	gi|448872690|gb|AGE46030.1|/3.15571e-96/alpha-1,4-glucan-protein synthase [Elaeis guineensis]
p5_sc00053.V1.gene353	p5_sc00053.V1.gene353	302.65	298.87	295.07	342.7	339.68	362.06	193.59	255.26	236.81	K11253|1|1e-71|266|mtr:MTR_4g097170|histone H3	GO:0000785//chromatin;GO:0043231//intracellular membrane-bounded organelle	GO:0003676//nucleic acid binding	GO:0034728//nucleosome organization	gi|15236103|ref|NP_195713.1|/1.13942e-70/histone H3 [Arabidopsis thaliana]
p5_sc00023.V1.gene392	p5_sc00023.V1.gene392	302.56	295.4	311.83	261.72	327.98	300.58	38.25	52.15	40.06	K09286|1|1e-38|158|sbi:SORBI_06g024355|EREBP-like factor;K14517|4|2e-28|124|ath:AT5G47220|ethylene-responsive transcription factor 2	-	-	-	gi|326491333|dbj|BAK05766.1|/1.91256e-44/predicted protein [Hordeum vulgare subsp. vulgare]
p5_sc00035.V1.gene150	p5_sc00035.V1.gene150	301.97	273.59	346.36	290.37	226.5	222.27	70.42	45.57	57.52	K02997|1|9e-17|83.2|rcu:RCOM_0855200|small subunit ribosomal protein S9e	GO:0030529//ribonucleoprotein complex;GO:0009536//plastid	GO:0003723//RNA binding;GO:0005198//structural molecule activity	GO:0010467//gene expression	gi|449434792|ref|XP_004135180.1|/1.39662e-15/PREDICTED: 40S ribosomal protein S9-2-like [Cucumis sativus]
p5_sc00054.V1.gene338	p5_sc00054.V1.gene338	301.94	260.19	279.87	379.51	274.17	274.85	302.84	287.63	285.71	-	-	-	-	gi|297739351|emb|CBI29341.3|/7.67578e-51/unnamed protein product [Vitis vinifera]
p5_sc00035.V1.gene676	p5_sc00035.V1.gene676	301.79	305.71	293.5	295.38	267.35	299.6	1.56	6.32	1.7	-	-	-	-	gi|147799889|emb|CAN77321.1|/9.06661e-56/hypothetical protein VITISV_008818 [Vitis vinifera]
p5_sc00011.V1.gene3	p5_sc00011.V1.gene3	301.42	332.04	324.36	333.57	348.27	335.84	0.24	0.44	0	K00012|1|0.0|902|sbi:SORBI_01g043150|UDPglucose 6-dehydrogenase [EC:1.1.1.22]	GO:0031410//cytoplasmic vesicle	GO:0016614//oxidoreductase activity, acting on CH-OH group of donors;GO:0000166//nucleotide binding	GO:0008152//metabolic process	gi|242041801|ref|XP_002468295.1|/0/hypothetical protein SORBIDRAFT_01g043150 [Sorghum bicolor]
p5_sc00560.V1.gene11	p5_sc00560.V1.gene11	301.29	280.7	294.52	253.41	255.93	259.32	68.76	96.93	82.48	K14494|1|3e-52|205|pop:POPTR_645273|DELLA protein	-	-	-	gi|32813435|dbj|BAC77269.2|/0/SCARECROW-like protein [Lilium longiflorum]
p5_sc00006.V1.gene32	p5_sc00006.V1.gene32	300.79	318.52	297.89	285.13	269.67	269.97	299.67	298.97	298.17	K10956|1|0.0|676|osa:4346811|protein transport protein SEC61 subunit alpha	GO:0044464//cell part	GO:0008320//protein transmembrane transporter activity	GO:0006810//transport	gi|115478703|ref|NP_001062945.1|/0/Os09g0347700 [Oryza sativa Japonica Group]
p5_sc00017.V1.gene134	p5_sc00017.V1.gene134	300.25	309.84	311.25	296.69	297.38	302.79	0.3	1.68	1.95	K03152|1|1e-07|56.2|vvi:100253735|4-methyl-5(b-hydroxyethyl)-thiazole monophosphate biosynthesis	-	GO:0016787//hydrolase activity	-	gi|255570457|ref|XP_002526187.1|/6.19302e-178/protease C56, putative [Ricinus communis]
p5_sc02651.V1.gene5	p5_sc02651.V1.gene5	299.44	283.06	278.3	317.07	256.14	267.4	28.5	35.69	17.69	K01376|1|4e-72|268|osa:4329339|[EC:3.4.22.-];K01373|4|4e-56|215|pop:POPTR_886026|cathepsin F [EC:3.4.22.41]	-	GO:0004175//endopeptidase activity	GO:0019538//protein metabolic process	gi|15705865|gb|AAL05851.1|AF411121_1/3.44821e-78/cysteine proteinase precursor [Sandersonia aurantiaca]
p5_sc00324.V1.gene93	p5_sc00324.V1.gene93	298.82	305.31	300.54	305.3	390.46	379.29	21.24	18.56	22.2	K15280|1|9e-24|109|osa:4324622|solute carrier family 35, member C2	GO:0031224//intrinsic to membrane	-	-	gi|115464651|ref|NP_001055925.1|/4.54912e-141/Os05g0494500 [Oryza sativa Japonica Group]
p5_sc00151.V1.gene159	p5_sc00151.V1.gene159	298.28	299.4	306.85	253.55	250.88	249.17	78.74	84.24	82.54	K06630|1|4e-121|432|rcu:RCOM_1620970|tyrosine 3-monooxygenase/tryptophan 5-monooxygenase activation protein	-	GO:0005515//protein binding	-	gi|126508570|gb|ABO15467.1|/1.07283e-120/14-3-3 protein Lil 1433-2 [Lilium longiflorum]
p5_sc00016.V1.gene280	p5_sc00016.V1.gene280	297.77	307.12	288.2	259.23	345.41	325.15	13.25	16.59	11.38	K01583|1|0.0|770|osa:4340008|arginine decarboxylase [EC:4.1.1.19]	-	GO:0016831//carboxy-lyase activity	GO:0044106	gi|163869624|gb|ABY47890.1|/0/arginine decarboxylase [Oryza sativa Japonica Group]
p5_sc00033.V1.gene336	p5_sc00033.V1.gene336	297.65	282.02	310.45	297.92	283.93	270.48	16.59	18.09	18.91	K15285|1|4e-85|311|vvi:100262066|solute carrier family 35, member E3	GO:0031224//intrinsic to membrane;GO:0043231//intracellular membrane-bounded organelle	-	-	gi|225448689|ref|XP_002280469.1|/4.41575e-84/PREDICTED: uncharacterized membrane protein At1g06890 [Vitis vinifera]
p5_sc00146.V1.gene200	p5_sc00146.V1.gene200	297.36	288.87	295.59	358.04	314.44	321.55	105.63	130.55	104.92	-	GO:0043231//intracellular membrane-bounded organelle	GO:0046872//metal ion binding	GO:0006351//transcription, DNA-dependent;GO:0009268//response to pH;GO:0010038//response to metal ion	gi|226490950|ref|NP_001149728.1|/7.21605e-163/LOC100283355 [Zea mays]
p5_sc00084.V1.gene279	p5_sc00084.V1.gene279	296.26	232.37	246.89	255.03	226.34	222.98	310.67	412.8	299.72	K13993|1|1e-46|183|vvi:100263355|HSP20 family protein	-	-	-	gi|99033683|gb|ABF61863.1|/4.22441e-48/chaperone [Agave tequilana]
p5_sc00606.V1.gene49	p5_sc00606.V1.gene49	294.51	345.81	303.86	235.58	273.88	322.52	1.29	1.2	2.3	K13030|1|8e-113|405|sbi:SORBI_01g001220|cyanohydrin beta-glucosyltransferase [EC:2.4.1.85];K13692|2|5e-58|223|rcu:RCOM_1154190|UDP-glucose:(indol-3-yl)acetate beta-D-glucosyltransferase [EC:2.4.1.121];K13493|4|2e-57|221|ath:AT5G05860|cytokinin-N-glucosyltransferase [EC:2.4.1.-];K13068|5|4e-56|217|aly:ARALYDRAFT_479675|sinapate 1-glucosyltransferase [EC:2.4.1.120]	-	GO:0016758//transferase activity, transferring hexosyl groups	-	gi|225459251|ref|XP_002285767.1|/2.575e-177/PREDICTED: UDP-glycosyltransferase 85A3 [Vitis vinifera]
p5_sc00033.V1.gene504	p5_sc00033.V1.gene504	294.28	286.24	283.32	283.91	298.45	293.38	187.5	207.58	182.89	-	-	GO:0003676//nucleic acid binding	-	gi|82400207|gb|ABB72842.1|/1.53668e-122/NAC protein 1 [Elaeis guineensis]
p5_sc00001.V1.gene2539	p5_sc00001.V1.gene2539	293.6	302.17	297.21	319.78	316.65	295	254.27	284.25	233.45	-	-	-	-	gi|462419672|gb|EMJ23935.1|/1.08235e-10/hypothetical protein PRUPE_ppa008721mg [Prunus persica]
p5_sc26515.V1.gene1	p5_sc26515.V1.gene1	293.26	271.28	321.52	275.55	246.06	252.78	48.31	69.54	61.43	K02938|1|7e-51|196|vvi:100258586|large subunit ribosomal protein L8e	GO:0030529//ribonucleoprotein complex	GO:0005198//structural molecule activity	GO:0010467//gene expression	gi|449468522|ref|XP_004151970.1|/6.63971e-50/PREDICTED: 60S ribosomal protein L8-like [Cucumis sativus]
p5_sc00064.V1.gene149	p5_sc00064.V1.gene149	292.52	320.09	323.27	303.32	385.22	372.51	0	0.86	0.93	K01051|1|2e-39|160|osa:4345722|pectinesterase [EC:3.1.1.11]	GO:0005618//cell wall	-	-	gi|125561736|gb|EAZ07184.1|/4.70719e-39/hypothetical protein OsI_29430 [Oryza sativa Indica Group]
p5_sc00879.V1.gene3	p5_sc00879.V1.gene3	292.06	319.9	299.75	295.77	350.01	379.93	49.47	39.7	44.22	K13464|1|1e-17|88.2|pop:POPTR_656962|jasmonate ZIM domain-containing protein	-	-	-	gi|224101871|ref|XP_002312453.1|/1.52186e-16/predicted protein [Populus trichocarpa]
p5_sc00064.V1.gene250	p5_sc00064.V1.gene250	290.9	262.67	266.64	333.64	332.75	339.17	432.8	518.4	429.29	K09286|1|2e-74|278|vvi:100248027|EREBP-like factor	-	-	-	gi|399146696|gb|AFP25470.1|/1.81548e-90/ERF3 [Musa acuminata AAA Group]
p5_sc00075.V1.gene404	p5_sc00075.V1.gene404	290.69	268.95	266.3	516.4	547.48	529.72	0.37	0.34	0.37	K16040|1|3e-94|343|vvi:100233030|trans-resveratrol di-O-methyltransferase [EC:2.1.1.240];K13230|2|5e-54|209|zma:100147731|2,4,7-trihydroxy-1,4-benzoxazin-3-one-glucoside 7-O-methyltransferase [EC:2.1.1.241];K13066|3|1e-41|168|pop:POPTR_824484|caffeic acid 3-O-methyltransferase [EC:2.1.1.68];K05279|4|1e-39|162|ath:AT5G54160|flavonol 3-O-methyltransferase [EC:2.1.1.76]	-	-	-	gi|225446491|ref|XP_002278211.1|/6.4767e-103/PREDICTED: 8-hydroxyquercetin 8-O-methyltransferase [Vitis vinifera]
p5_sc00088.V1.gene142	p5_sc00088.V1.gene142	290.48	278.75	307.25	249.2	311.49	318.78	119.33	124.01	104.52	-	-	-	-	gi|356569914|ref|XP_003553139.1|/7.63934e-14/PREDICTED: uncharacterized protein LOC100817673 [Glycine max]
p5_sc00046.V1.gene168	p5_sc00046.V1.gene168	289.38	304.1	291.48	182.42	210.29	204.03	1.96	2.87	2.27	K13447|1|0.0|1377|bdi:100826490|respiratory burst oxidase [EC:1.6.3.- 1.11.1.-]	GO:0031224//intrinsic to membrane	GO:0046914//transition metal ion binding;GO:0016209//antioxidant activity;GO:0050662//coenzyme binding;GO:0050664//oxidoreductase activity, acting on NAD(P)H, oxygen as acceptor	GO:0008152//metabolic process	gi|108864453|gb|ABA94089.2|/0/respiratory burst oxidase protein D, putative, expressed [Oryza sativa Japonica Group]
p5_sc00072.V1.gene315	p5_sc00072.V1.gene315	288.87	311.31	315.16	334.33	333.41	346.04	0.81	1.86	0.4	K10529|1|7e-123|438|osa:4352160|alpha-dioxygenase [EC:1.-.-.-]	-	GO:0005506//iron ion binding;GO:0016209//antioxidant activity;GO:0050664//oxidoreductase activity, acting on NAD(P)H, oxygen as acceptor	GO:0008152//metabolic process;GO:0006950//response to stress	gi|125536489|gb|EAY82977.1|/7.69288e-124/hypothetical protein OsI_38200 [Oryza sativa Indica Group]
p5_sc00198.V1.gene65	p5_sc00198.V1.gene65	288.87	257.27	312.88	263.5	240.14	246.97	54.76	80.41	63.3	K04079|1|2e-47|187|ath:AT5G56030|molecular chaperone HtpG	GO:0043231//intracellular membrane-bounded organelle;GO:0030312//external encapsulating structure;GO:0044444//cytoplasmic part	GO:0017111//nucleoside-triphosphatase activity;GO:0032559	GO:0048827//phyllome development;GO:0042742//defense response to bacterium;GO:0009408//response to heat;GO:0009207;GO:0031647//regulation of protein stability;GO:0006970//response to osmotic stress;GO:0009791//post-embryonic development	gi|288563554|gb|ADC53692.1|/1.85646e-48/heat shock protein 90-1 [Cryptocoryne ciliata]
p5_sc00018.V1.gene167	p5_sc00018.V1.gene167	288.42	275.23	276.3	250.59	262.96	255.39	10.46	11.26	12.24	-	GO:0016020//membrane	-	-	gi|125526386|gb|EAY74500.1|/1.77644e-53/hypothetical protein OsI_02392 [Oryza sativa Indica Group]
p5_sc00070.V1.gene315	p5_sc00070.V1.gene315	288.36	237.88	272.6	217.42	231.65	258.1	221.33	328.24	248.47	K02891|1|1e-36|149|sbi:SORBI_01g035740|large subunit ribosomal protein L22e	GO:0030529//ribonucleoprotein complex	GO:0005198//structural molecule activity	GO:0010467//gene expression	gi|242035799|ref|XP_002465294.1|/1.54816e-35/hypothetical protein SORBIDRAFT_01g035740 [Sorghum bicolor]
p5_sc00007.V1.gene307	p5_sc00007.V1.gene307	287.09	300.68	286.25	412.23	447.41	451.99	0.53	0.98	0.53	-	GO:0044464//cell part	-	-	gi|130766289|gb|ABO32366.1|/2.95473e-108/expansin [Litchi chinensis]
p5_sc00013.V1.gene692	p5_sc00013.V1.gene692	286.9	281.57	280.49	344.26	328.41	318.31	9.6	7.2	7.22	K01803|1|2e-67|253|gmx:100799358|triosephosphate isomerase (TIM) [EC:5.3.1.1]	GO:0043231//intracellular membrane-bounded organelle	-	-	gi|359807544|ref|NP_001240895.1|/2.27313e-66/uncharacterized protein LOC100799358 [Glycine max]
p5_sc00103.V1.gene319	p5_sc00103.V1.gene319	286.66	275.21	271.15	252.88	287.49	283.32	138.11	156.25	141.96	-	-	-	-	gi|359496589|ref|XP_003635272.1|/9.48697e-72/PREDICTED: clathrin light chain 1-like [Vitis vinifera]
p5_sc00167.V1.gene266	p5_sc00167.V1.gene266	286.2	294.41	287.67	264.45	286.28	273.06	7.12	2.63	11.43	K15639|1|6e-16|80.5|aly:ARALYDRAFT_901457|cytochrome P450, family 734, subfamily A, polypeptide 1 (PHYB activation tagged suppressor 1) [EC:1.14.-.-];K15638|2|1e-15|79.7|aly:ARALYDRAFT_494050|cytochrome P450, family 72, subfamily C, polypeptide 1;K10717|5|2e-07|52.4|bdi:100833091|cytokinin trans-hydroxylase	GO:0031410//cytoplasmic vesicle	GO:0016491//oxidoreductase activity;GO:0005506//iron ion binding	GO:0006091//generation of precursor metabolites and energy	gi|297720219|ref|NP_001172471.1|/7.60334e-30/Os01g0627933 [Oryza sativa Japonica Group]
p5_sc00002.V1.gene1875	p5_sc00002.V1.gene1875	286.19	279.12	302.36	247.81	202.23	196.81	25.61	29.16	28.08	K00654|1|7e-84|308|zma:100281549|serine palmitoyltransferase [EC:2.3.1.50]	GO:0031410//cytoplasmic vesicle	GO:0016740//transferase activity	-	gi|222612551|gb|EEE50683.1|/9.91777e-103/hypothetical protein OsJ_30932 [Oryza sativa Japonica Group]
p5_sc06755.V1.gene1	p5_sc06755.V1.gene1	286.02	344.04	294.23	258.84	244.19	264.41	14.65	13.52	19.21	K03083|1|7e-28|120|rcu:RCOM_1345100|glycogen synthase kinase 3 beta [EC:2.7.11.26];K00924|3|2e-27|119|osa:4327108|[EC:2.7.1.-]	-	GO:0004672//protein kinase activity;GO:0032559	GO:0006464//cellular protein modification process	gi|414876199|tpg|DAA53330.1|/1.56308e-27/TPA: putative glycogen synthase kinase family protein [Zea mays]
p5_sc00389.V1.gene19	p5_sc00389.V1.gene19	285.5	343.48	324.8	291.16	311.77	311.47	8.72	20.7	16.25	-	-	GO:0046872//metal ion binding;GO:0016491//oxidoreductase activity	-	gi|326498515|dbj|BAJ98685.1|/8.23836e-79/predicted protein [Hordeum vulgare subsp. vulgare]
p5_sc00121.V1.gene105	p5_sc00121.V1.gene105	285.37	283.72	271.3	235.09	229.18	238.44	1.93	1.18	0.97	K10257|1|4e-118|422|vvi:100247097|omega-3 fatty acid desaturase (delta-15 desaturase) [EC:1.14.19.-]	-	-	-	gi|154354069|gb|ABS76144.1|/0/chloroplast omega-3 fatty acid desaturase [Elaeis oleifera]
p5_sc08054.V1.gene1	p5_sc08054.V1.gene1	284.08	321.1	291.35	286.46	355.86	323.95	30.48	30.13	22.51	K00750|1|7e-15|79.7|rcu:RCOM_1590700|glycogenin glucosyltransferase [EC:2.4.1.186]	-	GO:0035250//UDP-galactosyltransferase activity	-	gi|115452677|ref|NP_001049939.1|/8.65586e-158/Os03g0316200 [Oryza sativa Japonica Group]
p5_sc00009.V1.gene712	p5_sc00009.V1.gene712	283.09	285.67	302.94	357.4	240.59	296.86	549.17	640.54	601.8	K12876|1|6e-18|87.0|vvi:100260882|RNA-binding protein 8A	GO:0043231//intracellular membrane-bounded organelle	GO:0003676//nucleic acid binding	GO:0010467//gene expression	gi|225431497|ref|XP_002281228.1|/9.58009e-17/PREDICTED: RNA-binding protein 8A [Vitis vinifera]
p5_sc00070.V1.gene222	p5_sc00070.V1.gene222	282.71	276.68	267.27	292.43	263.27	257.02	69.27	83.66	74.05	K00695|1|0.0|728|vvi:100267606|sucrose synthase [EC:2.4.1.13]	-	GO:0035251//UDP-glucosyltransferase activity	GO:0005984//disaccharide metabolic process	gi|225437428|ref|XP_002271896.1|/0/PREDICTED: sucrose synthase 2 [Vitis vinifera]
p5_sc00122.V1.gene119	p5_sc00122.V1.gene119	282.47	286.75	280.11	304.98	292.67	284	184.96	173.61	185.66	K12133|1|3e-40|165|ath:AT1G01060|LATE ELONGATED HYPOCOTYL;K12134|3|9e-29|127|aly:ARALYDRAFT_904154|circadian clock associated 1	-	-	-	gi|225453650|ref|XP_002267720.1|/1.7314e-90/PREDICTED: protein LHY-like [Vitis vinifera]
p5_sc00185.V1.gene186	p5_sc00185.V1.gene186	282.35	241.96	258.79	267.43	233.72	239.98	59.02	97.19	81.3	K02889|1|3e-87|319|pop:POPTR_835439|large subunit ribosomal protein L21e	GO:0043231//intracellular membrane-bounded organelle;GO:0030529//ribonucleoprotein complex	GO:0005198//structural molecule activity	GO:0010467//gene expression	gi|448872684|gb|AGE46027.1|/9.51723e-93/60S ribosomal protein L21 [Elaeis guineensis]
p5_sc00031.V1.gene295	p5_sc00031.V1.gene295	282.16	240.36	242.01	279.8	249.41	262.73	165.25	230.09	197.58	K06630|1|8e-90|327|pop:POPTR_651251|tyrosine 3-monooxygenase/tryptophan 5-monooxygenase activation protein	-	-	-	gi|42491254|dbj|BAD10939.1|/4.61413e-91/14-3-3 protein [Nicotiana tabacum]
p5_sc00014.V1.gene364	p5_sc00014.V1.gene364	281.33	250.9	273.93	331.72	275.07	268.43	323.28	397.42	296.4	K03094|1|8e-61|230|vvi:100252349|S-phase kinase-associated protein 1	-	-	-	gi|255539022|ref|XP_002510576.1|/8.90607e-60/skp1, putative [Ricinus communis]
p5_sc00045.V1.gene166	p5_sc00045.V1.gene166	280.9	299.2	296.01	338.49	307.81	311.5	43.7	43.89	45.31	-	-	-	-	gi|357167629|ref|XP_003581256.1|/0/PREDICTED: uncharacterized protein LOC100822713 [Brachypodium distachyon]
p5_sc00044.V1.gene427	p5_sc00044.V1.gene427	280.36	324.93	318.24	282.55	355.34	345.52	88.59	131.01	95.36	-	-	-	-	gi|388514861|gb|AFK45492.1|/7.02777e-08/unknown [Lotus japonicus]
p5_sc00058.V1.gene443	p5_sc00058.V1.gene443	280.26	274.76	298.15	325.31	276.5	290.65	148.56	180.02	177.79	K06630|1|5e-124|441|pop:POPTR_580782|tyrosine 3-monooxygenase/tryptophan 5-monooxygenase activation protein	-	GO:0005515//protein binding	-	gi|374256019|gb|AEZ00871.1|/6.17702e-133/putative 14-3-3 regulatory [Elaeis guineensis]
p5_sc00339.V1.gene53	p5_sc00339.V1.gene53	280.13	305.25	288.05	332.38	303.16	287.99	82.45	63.27	72.34	-	GO:0043231//intracellular membrane-bounded organelle	GO:0016787//hydrolase activity	-	gi|125541031|gb|EAY87426.1|/3.28876e-45/hypothetical protein OsI_08834 [Oryza sativa Indica Group]
p5_sc00335.V1.gene57	p5_sc00335.V1.gene57	279.84	246.8	294.45	348.04	253.35	214.14	266.52	255.01	214.43	K01689|1|1e-21|99.4|pop:POPTR_575698|enolase [EC:4.2.1.11]	GO:0043234//protein complex;GO:0031967;GO:0009536//plastid;GO:0005576//extracellular region;GO:0016020//membrane	GO:0003676//nucleic acid binding;GO:0046914//transition metal ion binding;GO:0016836//hydro-lyase activity	GO:0009314//response to radiation;GO:0006007//glucose catabolic process;GO:0010038//response to metal ion;GO:0009725//response to hormone stimulus;GO:0006970//response to osmotic stress	gi|224136806|ref|XP_002322420.1|/1.88565e-20/predicted protein [Populus trichocarpa]
p5_sc00120.V1.gene99	p5_sc00120.V1.gene99	279.58	246.31	262.52	302.28	262.3	240.84	6.22	14.73	15.16	K05692|1|8e-125|444|pop:POPTR_561252|actin beta/gamma 1;K10355|4|3e-124|442|osa:4334702|actin, other eukaryote	GO:0043232	GO:0032559	-	gi|281485191|gb|ADA70361.1|/4.83986e-125/actin [Persea americana]
p5_sc00318.V1.gene70	p5_sc00318.V1.gene70	278.71	265.07	279.38	202.48	210	201.98	140.24	150.52	152.94	K00852|1|4e-07|53.1|sbi:SORBI_03g030470|ribokinase [EC:2.7.1.15];K00856|2|2e-06|51.2|gmx:100780391|adenosine kinase [EC:2.7.1.20]	-	GO:0016772//transferase activity, transferring phosphorus-containing groups	-	gi|326502368|dbj|BAJ95247.1|/2.24841e-78/predicted protein [Hordeum vulgare subsp. vulgare]
p5_sc00054.V1.gene126	p5_sc00054.V1.gene126	278.48	263.6	277.7	222.06	212.2	227.83	75.94	102.16	85.66	K03231|1|0.0|868|rcu:RCOM_1019100|elongation factor 1-alpha	GO:0044424//intracellular part	GO:0016772//transferase activity, transferring phosphorus-containing groups;GO:0017111//nucleoside-triphosphatase activity;GO:0008135//translation factor activity, nucleic acid binding;GO:0032561//guanyl ribonucleotide binding	GO:0006412//translation;GO:0009207	gi|48527431|gb|AAT45847.1|/0/elongation factor 1-alpha 1 [Elaeis guineensis]
p5_sc00003.V1.gene1168	p5_sc00003.V1.gene1168	278.4	311.74	292.67	275.49	314	289.9	108.37	78.95	99.89	K06689|1|2e-55|212|vvi:100232965|ubiquitin-conjugating enzyme E2 D/E [EC:6.3.2.19]	-	GO:0016879//ligase activity, forming carbon-nitrogen bonds;GO:0032559	GO:0006464//cellular protein modification process	gi|363497940|gb|AEW24433.1|/9.61397e-55/ubiquitin-conjugating enzyme E2 [Camellia sinensis]
p5_sc00001.V1.gene3531	p5_sc00001.V1.gene3531	277.38	255.17	245.27	333.29	367.35	353.05	14.47	15.67	14.51	K02267|1|9e-19|91.7|pop:POPTR_559067|cytochrome c oxidase subunit 6b	-	-	-	gi|460414336|ref|XP_004252528.1|/7.18857e-19/PREDICTED: cytochrome c oxidase subunit 6b-1-like [Solanum lycopersicum]
p5_sc00031.V1.gene157	p5_sc00031.V1.gene157	277.06	243.15	268.02	248.36	267.91	247.76	7.64	6.02	5.18	K01858|1|4e-49|190|zma:542540|myo-inositol-1-phosphate synthase [EC:5.5.1.4]	GO:0031224//intrinsic to membrane;GO:0044424//intracellular part	GO:0017111//nucleoside-triphosphatase activity;GO:0016872//intramolecular lyase activity;GO:0015405;GO:0032559	GO:0006644//phospholipid metabolic process;GO:0006810//transport;GO:0006020//inositol metabolic process;GO:0009207	gi|460383410|ref|XP_004237418.1|/3.57065e-48/PREDICTED: inositol-3-phosphate synthase [Solanum lycopersicum]
p5_sc00356.V1.gene50	p5_sc00356.V1.gene50	276.94	272.91	279.93	279.48	259.24	260.44	31.23	26.84	23.59	-	GO:0031410//cytoplasmic vesicle	GO:0016741;GO:0046914//transition metal ion binding	GO:0006730//one-carbon metabolic process	gi|462418937|gb|EMJ23200.1|/0/hypothetical protein PRUPE_ppa002881mg [Prunus persica]
p5_sc00099.V1.gene162	p5_sc00099.V1.gene162	276.72	276.65	274.12	259.43	272.76	249.23	19.23	18.34	20.98	K13118|1|4e-09|60.8|cre:CHLREDRAFT_17930|protein DGCR14;K06694|4|9e-09|59.7|sbi:SORBI_01g007540|26S proteasome non-ATPase regulatory subunit 10	-	-	-	gi|225434974|ref|XP_002283965.1|/8.84258e-157/PREDICTED: putative E3 ubiquitin-protein ligase XBAT31 isoform 1 [Vitis vinifera]
p5_sc00176.V1.gene103	p5_sc00176.V1.gene103	275.97	262.42	251.76	233.53	277.25	262.72	40.89	39.15	38.68	K12134|1|3e-07|52.8|aly:ARALYDRAFT_904154|circadian clock associated 1;K12133|3|3e-06|49.3|ath:AT1G01060|LATE ELONGATED HYPOCOTYL	-	-	-	gi|359951774|gb|AEV91177.1|/6.90781e-55/MYB-related protein [Triticum aestivum]
p5_sc00039.V1.gene479	p5_sc00039.V1.gene479	275.24	307.31	309.07	406.36	355.88	377.36	207.4	209.06	251.28	-	GO:0044464//cell part	-	-	gi|46805213|dbj|BAD17693.1|/6.95624e-28/unknown protein [Oryza sativa Japonica Group]
p5_sc00003.V1.gene231	p5_sc00003.V1.gene231	275.24	248.04	251.32	327.56	249.2	274.94	104.33	112.86	80.16	K05765|1|2e-69|259|vvi:100246819|cofilin	GO:0044464//cell part	GO:0008092//cytoskeletal protein binding	-	gi|374256017|gb|AEZ00870.1|/1.16689e-74/putative actin depolymerizing factor protein, partial [Elaeis guineensis]
p5_sc00049.V1.gene317	p5_sc00049.V1.gene317	275.09	248.4	284.92	240.89	280.9	279.92	26.19	41.75	18.5	-	GO:0031410//cytoplasmic vesicle	-	-	gi|115448783|ref|NP_001048171.1|/2.35575e-127/Os02g0757100 [Oryza sativa Japonica Group]
p5_sc00048.V1.gene289	p5_sc00048.V1.gene289	274.59	285.65	282.38	265.54	251.78	248.24	14.5	15.09	15.67	K01681|1|0.0|1320|osa:4331547|aconitate hydratase 1 [EC:4.2.1.3]	GO:0030312//external encapsulating structure;GO:0009536//plastid;GO:0031090//organelle membrane	GO:0051536//iron-sulfur cluster binding;GO:0046914//transition metal ion binding;GO:0032559;GO:0016836//hydro-lyase activity	GO:0010038//response to metal ion;GO:0009725//response to hormone stimulus;GO:0006970//response to osmotic stress;GO:0072350//tricarboxylic acid metabolic process	gi|218192045|gb|EEC74472.1|/0/hypothetical protein OsI_09921 [Oryza sativa Indica Group]
p5_sc00128.V1.gene92	p5_sc00128.V1.gene92	274.56	275.73	279.78	286.15	326.5	309.66	156.07	222.51	206.08	-	GO:0031410//cytoplasmic vesicle	-	-	gi|115448783|ref|NP_001048171.1|/4.15829e-124/Os02g0757100 [Oryza sativa Japonica Group]
p5_sc00807.V1.gene17	p5_sc00807.V1.gene17	273.44	244.85	251.3	219.02	199.74	195.96	9.49	22.54	14.2	K06630|1|5e-110|395|zma:542691|tyrosine 3-monooxygenase/tryptophan 5-monooxygenase activation protein	-	GO:0005515//protein binding	-	gi|8050247|gb|AAD27827.2|/4.14687e-111/14-3-3 protein [Picea glauca]
p5_sc00102.V1.gene254	p5_sc00102.V1.gene254	273.34	255.59	275.56	243.67	221.16	233.61	94.41	107.2	86.11	K02883|1|4e-92|335|pop:POPTR_552462|large subunit ribosomal protein L18e	GO:0030529//ribonucleoprotein complex	GO:0003676//nucleic acid binding;GO:0005198//structural molecule activity	GO:0010467//gene expression	gi|296083341|emb|CBI22977.3|/2.28059e-91/unnamed protein product [Vitis vinifera]
p5_sc00083.V1.gene111	p5_sc00083.V1.gene111	272.83	303.85	317.22	288.31	292.56	290.21	0	4.15	7.07	K00908|1|4e-59|224|osa:4343002|Ca2+/calmodulin-dependent protein kinase [EC:2.7.11.17];K13412|2|1e-15|80.1|pop:POPTR_777845|calcium-dependent protein kinase [EC:2.7.11.1]	GO:0031012//extracellular matrix	GO:0046872//metal ion binding;GO:0004674//protein serine/threonine kinase activity;GO:0032559	GO:0006464//cellular protein modification process;GO:0023052//signaling	gi|226499796|ref|NP_001151048.1|/1.82817e-59/LOC100284681 [Zea mays]
p5_sc00146.V1.gene208	p5_sc00146.V1.gene208	272.06	302.03	294.02	262.75	279.82	279	12.65	16.18	16.14	K15849|1|4e-161|566|sbi:SORBI_09g021360|bifunctional aspartate aminotransferase and glutamate/aspartate-prephenate aminotransferase [EC:2.6.1.1 2.6.1.78 2.6.1.79]	GO:0043231//intracellular membrane-bounded organelle	GO:0016769//transferase activity, transferring nitrogenous groups;GO:0048037//cofactor binding;GO:0016846//carbon-sulfur lyase activity	GO:0008652//cellular amino acid biosynthetic process	gi|242090647|ref|XP_002441156.1|/4.75706e-160/hypothetical protein SORBIDRAFT_09g021360 [Sorghum bicolor]
p5_sc00069.V1.gene156	p5_sc00069.V1.gene156	271.9	261.65	268.99	313.87	287.87	275.68	282.81	347.19	292.24	K11982|1|3e-33|140|pop:POPTR_734690|E3 ubiquitin-protein ligase RNF115/126 [EC:6.3.2.19]	-	-	-	gi|225434879|ref|XP_002283212.1|/3.99986e-104/PREDICTED: E3 ubiquitin-protein ligase RING1-like [Vitis vinifera]
p5_sc00220.V1.gene81	p5_sc00220.V1.gene81	271.82	269.91	261.38	356.25	360.51	366.52	146.38	153.18	155.53	K08234|1|3e-10|63.2|cre:CHLREDRAFT_143257|glyoxylase I family protein	-	GO:0003824//catalytic activity	-	gi|115462353|ref|NP_001054776.1|/1.24961e-68/Os05g0171900 [Oryza sativa Japonica Group]
p5_sc00049.V1.gene228	p5_sc00049.V1.gene228	271.76	304.15	285.69	252.69	385.52	361.31	77.44	73.93	66.17	K09286|1|5e-54|209|sbi:SORBI_04g027660|EREBP-like factor	-	-	-	gi|226701034|gb|ACO72993.1|/5.36255e-53/DRE-binding protein 2 [Zea mays]
p5_sc00039.V1.gene246	p5_sc00039.V1.gene246	271.48	328.77	265.75	212.25	263.22	233.32	1.2	4.43	2.41	K01592|1|4e-07|51.2|mtr:MTR_7g098730|tyrosine decarboxylase [EC:4.1.1.25]	GO:0016020//membrane	GO:0042626//ATPase activity, coupled to transmembrane movement of substances;GO:0022891//substrate-specific transmembrane transporter activity;GO:0000166//nucleotide binding	-	gi|297598808|ref|NP_001046259.2|/3.55397e-43/Os02g0208300 [Oryza sativa Japonica Group]
p5_sc00113.V1.gene93	p5_sc00113.V1.gene93	270.49	303.96	309.55	183.2	237.73	246.01	34.57	37.59	43.74	-	-	GO:0043169//cation binding	GO:0006812//cation transport	gi|326520992|dbj|BAJ92859.1|/7.71753e-12/predicted protein [Hordeum vulgare subsp. vulgare]
p5_sc00254.V1.gene112	p5_sc00254.V1.gene112	269.33	265.18	263.19	254.02	289.72	303.61	103.75	102.1	95.29	-	-	-	-	gi|242058719|ref|XP_002458505.1|/1.21485e-74/hypothetical protein SORBIDRAFT_03g034890 [Sorghum bicolor]
p5_sc00173.V1.gene187	p5_sc00173.V1.gene187	268.99	304.72	276.67	240.22	272.96	261.45	1.88	5.2	3.14	-	GO:0031410//cytoplasmic vesicle	-	-	gi|326498563|dbj|BAJ98709.1|/2.05968e-106/predicted protein [Hordeum vulgare subsp. vulgare]
p5_sc00450.V1.gene49	p5_sc00450.V1.gene49	268.91	284.63	254.66	300.69	267.87	282.77	8.62	12.21	10.29	K00434|1|4e-109|392|rcu:RCOM_0778510|L-ascorbate peroxidase [EC:1.11.1.11]	-	GO:0005506//iron ion binding;GO:0004601//peroxidase activity	GO:0008152//metabolic process;GO:0006950//response to stress	gi|374256065|gb|AEZ00894.1|/2.13127e-111/putative cytosolic ascorbate peroxidase protein [Elaeis guineensis]
p5_sc00237.V1.gene5	p5_sc00237.V1.gene5	268.71	262.28	274.15	250.34	306.59	316.8	171.72	216.4	182.3	-	-	-	-	gi|356539750|ref|XP_003538357.1|/1.29006e-09/PREDICTED: uncharacterized protein LOC100783844 [Glycine max]
p5_sc00128.V1.gene141	p5_sc00128.V1.gene141	268.2	252.57	279.8	243.37	215.65	226.92	72.14	101.08	74.5	-	GO:0031410//cytoplasmic vesicle	-	-	gi|357138056|ref|XP_003570614.1|/2.90447e-36/PREDICTED: 5'-adenylylsulfate reductase-like 3-like [Brachypodium distachyon]
p5_sc00031.V1.gene424	p5_sc00031.V1.gene424	266.2	241.88	251.32	297.7	235.09	248.61	336.93	437.47	364.59	K13201|1|6e-25|112|aly:ARALYDRAFT_478823|nucleolysin TIA-1/TIAR	-	GO:0005488//binding	-	gi|357158812|ref|XP_003578248.1|/6.69917e-91/PREDICTED: uncharacterized RNA-binding protein C23E6.01c-like [Brachypodium distachyon]
p5_sc00312.V1.gene64	p5_sc00312.V1.gene64	265.99	267.13	265.02	265.25	267.36	256.48	49.8	63.57	58.83	K01090|1|3e-24|110|sbi:SORBI_01g038410|protein phosphatase [EC:3.1.3.16];K14497|2|8e-18|89.7|pop:POPTR_422871|protein phosphatase 2C [EC:3.1.3.16]	GO:0043234//protein complex;GO:0043231//intracellular membrane-bounded organelle	GO:0043169//cation binding;GO:0004721//phosphoprotein phosphatase activity	GO:0006464//cellular protein modification process	gi|255573107|ref|XP_002527483.1|/5.64637e-156/protein phosphatase 2c, putative [Ricinus communis]
p5_sc00016.V1.gene582	p5_sc00016.V1.gene582	265.5	296.13	304.37	308.57	312.73	306.62	6.36	12.47	9.97	-	GO:0044464//cell part	-	-	gi|255539517|ref|XP_002510823.1|/5.69823e-90/KOM, putative [Ricinus communis]
p5_sc00168.V1.gene161	p5_sc00168.V1.gene161	265.11	258.82	310.14	169.57	181.64	185.47	17.36	14.09	13.78	K02929|1|2e-40|163|zma:100284825|large subunit ribosomal protein L44e	GO:0043231//intracellular membrane-bounded organelle;GO:0030529//ribonucleoprotein complex	GO:0005198//structural molecule activity	GO:0010467//gene expression	gi|297607332|ref|NP_001059816.2|/2.72813e-40/Os07g0523100 [Oryza sativa Japonica Group]
p5_sc03108.V1.gene6	p5_sc03108.V1.gene6	264.88	292.13	268.44	310.11	293.98	296.4	34.23	34.26	24.83	K12449|1|3e-74|275|gmx:100792879|UDP-apiose/xylose synthase	GO:0005576//extracellular region	GO:0016831//carboxy-lyase activity;GO:0000166//nucleotide binding;GO:0048037//cofactor binding	GO:0009225//nucleotide-sugar metabolic process	gi|356564739|ref|XP_003550606.1|/2.20065e-73/PREDICTED: bifunctional polymyxin resistance protein ArnA-like [Glycine max]
p5_sc00140.V1.gene142	p5_sc00140.V1.gene142	264.81	267.09	253.23	305.76	314.54	306.09	2.1	4.27	3.38	K07513|1|4e-108|389|vvi:100247651|acetyl-CoA acyltransferase 1 [EC:2.3.1.16]	-	GO:0016747//transferase activity, transferring acyl groups other than amino-acyl groups	-	gi|225433424|ref|XP_002285653.1|/4.69646e-107/PREDICTED: 3-ketoacyl-CoA thiolase 2, peroxisomal isoform 1 [Vitis vinifera]
p5_sc00068.V1.gene72	p5_sc00068.V1.gene72	264.14	267.31	306.63	253.59	249.44	246.28	12.2	10.55	12.23	-	-	-	-	gi|357141569|ref|XP_003572271.1|/1.18848e-17/PREDICTED: uncharacterized protein LOC100826249 [Brachypodium distachyon]
p5_sc00129.V1.gene88	p5_sc00129.V1.gene88	263.87	250.24	259.41	254.55	229.64	219.69	9.02	8.47	6.56	K01681|1|0.0|1512|osa:4331547|aconitate hydratase 1 [EC:4.2.1.3]	GO:0043231//intracellular membrane-bounded organelle	GO:0043169//cation binding;GO:0051536//iron-sulfur cluster binding;GO:0016836//hydro-lyase activity	GO:0044262//cellular carbohydrate metabolic process	gi|218192045|gb|EEC74472.1|/0/hypothetical protein OsI_09921 [Oryza sativa Indica Group]
p5_sc00015.V1.gene565	p5_sc00015.V1.gene565	263.61	258.07	275.15	232.07	192.73	205.7	22.02	23.7	17.03	K15633|1|0.0|838|vvi:100245007|2,3-bisphosphoglycerate-independent phosphoglycerate mutase [EC:5.4.2.1]	GO:0044424//intracellular part	GO:0046914//transition metal ion binding;GO:0016868//intramolecular transferase activity, phosphotransferases	GO:0050896//response to stimulus;GO:0006007//glucose catabolic process	gi|225439064|ref|XP_002266205.1|/0/PREDICTED: 2,3-bisphosphoglycerate-independent phosphoglycerate mutase isoform 1 [Vitis vinifera]
p5_sc07586.V1.gene2	p5_sc07586.V1.gene2	262.81	245.36	263.09	173.68	223.02	207.6	5.89	5.44	6.65	K00540|1|2e-34|143|aly:ARALYDRAFT_479749|[EC:1.-.-.-]	GO:0031967;GO:0043231//intracellular membrane-bounded organelle;GO:0044425//membrane part	GO:0016682//oxidoreductase activity, acting on diphenols and related substances as donors, oxygen as acceptor	GO:0006950//response to stress;GO:0007165//signal transduction;GO:0015980//energy derivation by oxidation of organic compounds	gi|269784500|dbj|BAI49704.1|/2.47075e-37/alternative oxidase [Lysichiton camtschatcensis]
p5_sc00027.V1.gene564	p5_sc00027.V1.gene564	262.61	264.05	280.99	273.58	257.05	251.44	242.28	208.77	224.3	K04382|1|3e-128|455|vvi:100262164|protein phosphatase 2 (formerly 2A), catalytic subunit [EC:3.1.3.16]	GO:0008287//protein serine/threonine phosphatase complex;GO:0016020//membrane;GO:0031981//nuclear lumen	GO:0004721//phosphoprotein phosphatase activity	GO:0006464//cellular protein modification process	gi|255572254|ref|XP_002527066.1|/4.40491e-130/protein phsophatase-2a, putative [Ricinus communis]
p5_sc00070.V1.gene23	p5_sc00070.V1.gene23	261.87	249.87	334.06	295.19	219.9	296.04	135.3	98.49	58.48	K02905|1|5e-27|117|gmx:100777189|large subunit ribosomal protein L29e	GO:0030529//ribonucleoprotein complex	GO:0005198//structural molecule activity	GO:0010467//gene expression	gi|357478935|ref|XP_003609753.1|/5.17845e-26/60S ribosomal protein L29 [Medicago truncatula]
p5_sc00065.V1.gene268	p5_sc00065.V1.gene268	261.39	275.49	283.08	195.19	215.67	205.5	4.95	6.3	4.37	K01595|1|0.0|1490|gmx:100807407|phosphoenolpyruvate carboxylase [EC:4.1.1.31]	GO:0044424//intracellular part	GO:0004611//phosphoenolpyruvate carboxykinase activity	GO:0009060//aerobic respiration;GO:0015977//carbon fixation;GO:0008643//carbohydrate transport	gi|157812633|gb|ABV80356.1|/0/phosphoenolpyruvate carboxylase [Gossypium hirsutum]
p5_sc00025.V1.gene288	p5_sc00025.V1.gene288	261.16	231.04	240.38	266.01	213.25	222.18	44.75	43.4	36.33	K09584|1|1e-86|317|rcu:RCOM_1347720|protein disulfide-isomerase A6 [EC:5.3.4.1]	-	GO:0016853//isomerase activity	-	gi|341575453|gb|AEK80406.1|/2.78936e-87/protein disulfide isomerase [Gossypium hirsutum]
p5_sc00001.V1.gene3158	p5_sc00001.V1.gene3158	260.96	233.64	234.76	255.36	214.83	194.3	161.61	155.31	205.93	-	GO:0043231//intracellular membrane-bounded organelle;GO:0031224//intrinsic to membrane	GO:0016758//transferase activity, transferring hexosyl groups	GO:0006464//cellular protein modification process	gi|212722158|ref|NP_001131318.1|/4.95439e-45/uncharacterized protein LOC100192632 [Zea mays]
p5_sc00467.V1.gene34	p5_sc00467.V1.gene34	260.88	289.17	286.54	181.27	257.8	219.56	58.71	49.89	53.55	K00654|1|2e-46|181|osa:4350591|serine palmitoyltransferase [EC:2.3.1.50]	-	GO:0016454;GO:0048037//cofactor binding	GO:0008152//metabolic process	gi|115485657|ref|NP_001067972.1|/2.8485e-45/Os11g0516000 [Oryza sativa Japonica Group]
p5_sc01416.V1.gene2	p5_sc01416.V1.gene2	260.86	274.96	278.09	275.48	261.59	253.49	159.91	145.37	162.56	K02969|1|3e-56|214|rcu:RCOM_1499710|small subunit ribosomal protein S20e	GO:0015935//small ribosomal subunit;GO:0030312//external encapsulating structure	GO:0003676//nucleic acid binding;GO:0005198//structural molecule activity	GO:0010467//gene expression	gi|255539715|ref|XP_002510922.1|/3.93303e-55/40S ribosomal protein S20, putative [Ricinus communis]
p5_sc00074.V1.gene143	p5_sc00074.V1.gene143	260.32	251.91	302.04	241.87	229.44	241.11	3.91	4.64	3.92	K13422|1|7e-07|52.4|ppp:PHYPADRAFT_164647|transcription factor MYC2	GO:0043231//intracellular membrane-bounded organelle	-	-	gi|357116244|ref|XP_003559892.1|/8.05272e-52/PREDICTED: transcription factor bHLH92-like [Brachypodium distachyon]
p5_sc00036.V1.gene485	p5_sc00036.V1.gene485	259.6	224.78	228.07	219.9	236.44	238.37	27.18	26.33	23.22	K00122|1|4e-70|260|pop:POPTR_824336|formate dehydrogenase [EC:1.2.1.2]	GO:0043231//intracellular membrane-bounded organelle	GO:0016614//oxidoreductase activity, acting on CH-OH group of donors;GO:0016620//oxidoreductase activity, acting on the aldehyde or oxo group of donors, NAD or NADP as acceptor;GO:0000166//nucleotide binding	GO:0008152//metabolic process	gi|224129102|ref|XP_002320501.1|/4.80506e-69/formate dehydrogenase [Populus trichocarpa]
p5_sc00033.V1.gene262	p5_sc00033.V1.gene262	259.27	309.69	292.7	257.34	334.02	345.39	233.01	292.94	284.47	-	-	-	-	gi|359486474|ref|XP_003633449.1|/1.07513e-46/PREDICTED: uncharacterized protein LOC100853125 [Vitis vinifera]
p5_sc00039.V1.gene439	p5_sc00039.V1.gene439	258.99	249.23	243.03	257.74	258.41	287.67	203.12	161.96	202.63	K10573|1|2e-34|142|gmx:100499698|ubiquitin-conjugating enzyme E2 A [EC:6.3.2.19]	-	GO:0019787//small conjugating protein ligase activity;GO:0032559	GO:0009411//response to UV;GO:0016574//histone ubiquitination;GO:0019941//modification-dependent protein catabolic process;GO:0009908//flower development;GO:0009887//organ morphogenesis	gi|83283991|gb|ABC01903.1|/1.14237e-33/ubiquitin carrier-like protein [Solanum tuberosum]
p5_sc00069.V1.gene496	p5_sc00069.V1.gene496	258.79	251.12	242.61	250.73	210.83	246.37	7.95	8.01	6.08	K10355|1|0.0|744|osa:4334702|actin, other eukaryote;K05692|3|0.0|744|bdi:100834364|actin beta/gamma 1	GO:0043232	GO:0032559	-	gi|281485191|gb|ADA70361.1|/0/actin [Persea americana]
p5_sc00039.V1.gene205	p5_sc00039.V1.gene205	258.37	284.71	275.62	217	302.7	306.57	1.97	0	0	-	GO:0016020//membrane	-	GO:0000302//response to reactive oxygen species;GO:0010038//response to metal ion	gi|470134211|ref|XP_004302949.1|/1.55549e-127/PREDICTED: monoglyceride lipase-like [Fragaria vesca subsp. vesca]
p5_sc00006.V1.gene106	p5_sc00006.V1.gene106	258.17	249.94	265.8	276.59	239.8	252.12	2.42	4.07	2.01	K00134|1|3e-146|516|sbi:SORBI_04g025120|glyceraldehyde 3-phosphate dehydrogenase [EC:1.2.1.12]	-	GO:0000166//nucleotide binding	GO:0006007//glucose catabolic process	gi|242062224|ref|XP_002452401.1|/3.58282e-145/hypothetical protein SORBIDRAFT_04g025120 [Sorghum bicolor]
p5_sc00053.V1.gene233	p5_sc00053.V1.gene233	257.53	238.19	255.87	230.2	213.63	199.72	179.42	143.09	179.44	K14811|1|5e-42|171|osa:4342981|ATP-dependent RNA helicase DBP3 [EC:3.6.4.13]	GO:0043231//intracellular membrane-bounded organelle	GO:0003676//nucleic acid binding;GO:0042623//ATPase activity, coupled;GO:0032559	-	gi|359490274|ref|XP_002269873.2|/9.18285e-138/PREDICTED: DEAD-box ATP-dependent RNA helicase 7-like [Vitis vinifera]
p5_sc00031.V1.gene18	p5_sc00031.V1.gene18	257.19	244.66	262.44	205.08	210.2	240.24	1.22	1.12	0	K09338|1|7e-67|251|aly:ARALYDRAFT_476108|homeobox-leucine zipper protein	GO:0043231//intracellular membrane-bounded organelle	GO:0003677//DNA binding;GO:0001071//nucleic acid binding transcription factor activity	GO:0006351//transcription, DNA-dependent	gi|225425754|ref|XP_002276889.1|/2.96617e-87/PREDICTED: homeobox-leucine zipper protein ATHB-13-like [Vitis vinifera]
p5_sc00632.V1.gene33	p5_sc00632.V1.gene33	256.52	271.6	255.11	209.49	197.24	221.18	40.55	59.47	51.55	K02989|1|5e-89|324|vvi:100243591|small subunit ribosomal protein S5e	GO:0030529//ribonucleoprotein complex	GO:0003676//nucleic acid binding;GO:0005198//structural molecule activity	GO:0010467//gene expression	gi|225441583|ref|XP_002281550.1|/5.47025e-88/PREDICTED: 40S ribosomal protein S5 isoform 2 [Vitis vinifera]
p5_sc00062.V1.gene176	p5_sc00062.V1.gene176	256.43	241.6	239.83	188.97	196.81	184.65	87.69	119.59	112.13	K04079|1|4e-43|170|vvi:100257736|molecular chaperone HtpG	GO:0044444//cytoplasmic part;GO:0016020//membrane;GO:0030312//external encapsulating structure	GO:0005515//protein binding;GO:0032559	GO:0006952//defense response;GO:0010035//response to inorganic substance;GO:0044267//cellular protein metabolic process	gi|460376868|ref|XP_004234218.1|/3.87763e-42/PREDICTED: heat shock protein 83-like [Solanum lycopersicum]
p5_sc00036.V1.gene170	p5_sc00036.V1.gene170	256.17	196.64	230.27	309.2	260.66	233.02	337.86	337.72	323.57	K13201|1|3e-12|68.2|vvi:100259344|nucleolysin TIA-1/TIAR	-	-	-	gi|297738530|emb|CBI27775.3|/4.56452e-11/unnamed protein product [Vitis vinifera]
p5_sc00296.V1.gene15	p5_sc00296.V1.gene15	256.11	190.4	213.25	203.18	190.96	203.09	37.58	52.76	43.69	K02958|1|5e-67|192|pop:POPTR_818704|small subunit ribosomal protein S15e	GO:0030529//ribonucleoprotein complex	GO:0003676//nucleic acid binding;GO:0005198//structural molecule activity	GO:0010467//gene expression	gi|223469631|gb|ACM90156.1|/7.65686e-67/40S ribosomal protein S15-like protein [Jatropha curcas]
p5_sc00571.V1.gene46	p5_sc00571.V1.gene46	255.88	290.12	274.91	232.96	245.57	251.3	296.74	232.74	285.89	-	-	-	-	gi|255558490|ref|XP_002520270.1|/1.04699e-153/protein transporter, putative [Ricinus communis]
p5_sc00171.V1.gene16	p5_sc00171.V1.gene16	255.58	248.84	237.97	268.27	256.06	261.88	3.26	0.75	1.63	-	GO:0043231//intracellular membrane-bounded organelle	GO:0030234//enzyme regulator activity	GO:0006140	gi|326532504|dbj|BAK05181.1|/1.11884e-08/predicted protein [Hordeum vulgare subsp. vulgare]
p5_sc00042.V1.gene658	p5_sc00042.V1.gene658	255.49	265.05	253.63	253.86	227.15	244.84	229.16	227.51	222.38	-	GO:0043231//intracellular membrane-bounded organelle	-	GO:0009987//cellular process	gi|125538277|gb|EAY84672.1|/1.05044e-90/hypothetical protein OsI_06044 [Oryza sativa Indica Group]
p5_sc00130.V1.gene153	p5_sc00130.V1.gene153	255.21	280.43	284.63	202.78	200.93	199.03	66.84	61.88	68.68	K02183|1|1e-155|548|gmx:100790087|calmodulin	-	GO:0005515//protein binding	-	gi|224091673|ref|XP_002309326.1|/0/predicted protein [Populus trichocarpa]
p5_sc00018.V1.gene275	p5_sc00018.V1.gene275	254.81	249.41	286.69	186.46	234.51	288.16	18.52	32.27	35.07	-	GO:0031410//cytoplasmic vesicle	-	-	gi|218198271|gb|EEC80698.1|/4.84729e-13/hypothetical protein OsI_23127 [Oryza sativa Indica Group]
p5_sc00003.V1.gene265	p5_sc00003.V1.gene265	254.68	259.94	253.93	261.96	279.3	262.67	33.08	37.37	27.75	K14709|1|5e-06|50.4|mtr:MTR_3g082050|solute carrier family 39 (zinc transporter), member 1/2/3	GO:0044464//cell part	GO:0015075//ion transmembrane transporter activity	GO:0006811//ion transport	gi|356568951|ref|XP_003552671.1|/3.03211e-165/PREDICTED: metal tolerance protein 5-like [Glycine max]
p5_sc00050.V1.gene540	p5_sc00050.V1.gene540	254.15	248.36	249.21	212.78	239.08	229.88	53	64.47	62.11	K02901|1|9e-61|229|vvi:100261052|large subunit ribosomal protein L27e	GO:0030529//ribonucleoprotein complex	GO:0005198//structural molecule activity	GO:0010467//gene expression	gi|448872692|gb|AGE46031.1|/2.47403e-65/60S ribosomal protein l27 [Elaeis guineensis]
p5_sc00077.V1.gene255	p5_sc00077.V1.gene255	253.29	246.04	260.79	252.68	215.22	254.14	201.22	263.29	225.43	K03257|1|0.0|675|vvi:100249159|translation initiation factor 4A	-	GO:0008135//translation factor activity, nucleic acid binding;GO:0042623//ATPase activity, coupled;GO:0032559	GO:0006412//translation	gi|359484301|ref|XP_002281247.2|/0/PREDICTED: eukaryotic initiation factor 4A-15-like [Vitis vinifera]
p5_sc00029.V1.gene268	p5_sc00029.V1.gene268	253.08	276.16	293.54	204.52	278.36	255.86	0	0	0	-	-	-	-	gi|119352642|gb|ABL63911.1|/2.16731e-24/Bowman-Birk serine proteinase inhibitor [Musa acuminata AAA Group]
p5_sc00567.V1.gene49	p5_sc00567.V1.gene49	252.4	259.46	250.32	286.71	345.98	326.75	72.25	53.92	71.92	K01610|1|5e-103|372|gmx:100791015|phosphoenolpyruvate carboxykinase (ATP) [EC:4.1.1.49]	-	GO:0004611//phosphoenolpyruvate carboxykinase activity;GO:0017076//purine nucleotide binding	GO:0044237//cellular metabolic process	gi|462400613|gb|EMJ06170.1|/8.54662e-107/hypothetical protein PRUPE_ppa002424mg [Prunus persica]
p5_sc00230.V1.gene70	p5_sc00230.V1.gene70	252.06	217.3	241.53	199.3	222.57	224.5	56.97	53.33	31.03	K03963|1|3e-40|161|pop:POPTR_657050|NADH dehydrogenase (ubiquinone) 1 beta subcomplex 7 [EC:1.6.5.3 1.6.99.3]	GO:0030964;GO:0005746//mitochondrial respiratory chain	GO:0050136//NADH dehydrogenase (quinone) activity	GO:0043094;GO:0022904//respiratory electron transport chain	gi|224099631|ref|XP_002311558.1|/3.95481e-39/predicted protein [Populus trichocarpa]
p5_sc00041.V1.gene560	p5_sc00041.V1.gene560	251.21	259.2	274.98	337.33	337.14	334.12	2.2	2.29	2.76	-	GO:0031224//intrinsic to membrane	GO:0015291//secondary active transmembrane transporter activity	GO:0015698//inorganic anion transport	gi|125542502|gb|EAY88641.1|/0/hypothetical protein OsI_10116 [Oryza sativa Indica Group]
p5_sc00003.V1.gene48	p5_sc00003.V1.gene48	251.19	270.18	267.95	245.9	251.15	249.86	4.14	1.27	1.38	-	GO:0009532//plastid stroma;GO:0005576//extracellular region	GO:0046914//transition metal ion binding	GO:0006952//defense response	gi|449448620|ref|XP_004142064.1|/1.84966e-99/PREDICTED: uncharacterized protein At2g37660, chloroplastic-like [Cucumis sativus]
p5_sc00001.V1.gene3230	p5_sc00001.V1.gene3230	250.88	200.32	231.75	295.61	245.9	257.04	105.39	137.5	103.45	K11498|1|2e-08|57.8|smo:SELMODRAFT_97410|centromeric protein E	-	GO:0046872//metal ion binding	-	gi|406870053|gb|AFS65100.1|/5.13911e-148/S-ribonuclease binding protein [Elaeis guineensis]
p5_sc00070.V1.gene165	p5_sc00070.V1.gene165	250.88	256.35	258.36	205.35	207.61	190.54	13.42	10.27	12.8	K14546|1|1e-31|135|gmx:100784148|U3 small nucleolar RNA-associated protein 5	-	-	GO:0006950//response to stress	gi|115452513|ref|NP_001049857.1|/7.28904e-53/Os03g0300400 [Oryza sativa Japonica Group]
p5_sc00660.V1.gene32	p5_sc00660.V1.gene32	249.75	259.27	253.8	300.3	328.5	334.14	29.14	35.11	34.58	-	GO:0044464//cell part	-	-	gi|357137471|ref|XP_003570324.1|/1.86059e-84/PREDICTED: uncharacterized protein LOC100835724 isoform 2 [Brachypodium distachyon]
p5_sc00002.V1.gene1807	p5_sc00002.V1.gene1807	248.76	253.26	268.91	229.81	282.98	256.72	33.62	47.84	30.04	K02962|1|7e-59|224|aly:ARALYDRAFT_908545|small subunit ribosomal protein S17e	GO:0030529//ribonucleoprotein complex	GO:0005198//structural molecule activity	GO:0010467//gene expression	gi|116782232|gb|ABK22422.1|/2.52617e-59/unknown [Picea sitchensis]
p5_sc00018.V1.gene6	p5_sc00018.V1.gene6	248.27	259.86	228.15	181.25	238.19	231.63	7.53	7.94	7.01	-	GO:0031410//cytoplasmic vesicle	-	-	gi|225446871|ref|XP_002283883.1|/1.20026e-29/PREDICTED: uncharacterized protein LOC100259123 [Vitis vinifera]
p5_sc00104.V1.gene304	p5_sc00104.V1.gene304	248.03	253.53	256.29	297.61	290.46	295.71	80.43	88.03	95.77	K12124|1|0.0|1418|osa:4325329|GIGANTEA	-	-	-	gi|170280687|tpg|DAA06172.1|/0/TPA_inf: gigantea 1A [Zea mays]
p5_sc00061.V1.gene173	p5_sc00061.V1.gene173	247.93	309.28	290.17	209.03	283.08	244.28	0.9	1.25	0.45	K01807|1|6e-86|315|osa:4335430|ribose 5-phosphate isomerase A [EC:5.3.1.6]	GO:0043231//intracellular membrane-bounded organelle	GO:0016861//intramolecular oxidoreductase activity, interconverting aldoses and ketoses	GO:0003006//developmental process involved in reproduction;GO:0006098//pentose-phosphate shunt	gi|115457638|ref|NP_001052419.1|/7.81071e-85/Os04g0306400 [Oryza sativa Japonica Group]
p5_sc00234.V1.gene135	p5_sc00234.V1.gene135	247.82	272.68	255.72	255.36	293.51	269.83	4	6.64	2.41	K10526|1|1e-155|547|osa:4331515|OPC-8:0 CoA ligase 1 [EC:6.2.1.-]	GO:0042579//microbody	GO:0016703;GO:0016405//CoA-ligase activity	GO:0006950//response to stress;GO:0009694//jasmonic acid metabolic process	gi|115450533|ref|NP_001048867.1|/1.45815e-154/Os03g0132000 [Oryza sativa Japonica Group]
p5_sc00013.V1.gene530	p5_sc00013.V1.gene530	247.69	240.58	249.2	195.29	213.29	157.3	32.17	46.36	32.26	K02940|1|2e-93|339|osa:4347422|large subunit ribosomal protein L9e	GO:0030529//ribonucleoprotein complex	GO:0003723//RNA binding;GO:0005198//structural molecule activity	GO:0010467//gene expression	gi|115479853|ref|NP_001063520.1|/2.11673e-92/Os09g0485900 [Oryza sativa Japonica Group]
p5_sc00064.V1.gene150	p5_sc00064.V1.gene150	247.57	284.63	275.06	259.67	308.63	326.2	1.74	0.53	2.32	K01051|1|7e-105|377|sbi:SORBI_07g022090|pectinesterase [EC:3.1.1.11]	GO:0030312//external encapsulating structure	GO:0030234//enzyme regulator activity;GO:0004091//carboxylesterase activity	GO:0071555//cell wall organization	gi|371721836|gb|AEX55241.1|/2.30276e-109/unknown [Allium sativum]
p5_sc00034.V1.gene438	p5_sc00034.V1.gene438	247.32	252.58	232.2	234.63	296.63	286.02	3.38	4.98	2.03	K07119|1|2e-79|292|vvi:100256090|;K08070|5|5e-74|275|aly:ARALYDRAFT_909685|2-alkenal reductase [EC:1.3.1.74]	-	GO:0016628//oxidoreductase activity, acting on the CH-CH group of donors, NAD or NADP as acceptor;GO:0046914//transition metal ion binding	GO:0008152//metabolic process	gi|296084346|emb|CBI24734.3|/2.67163e-78/unnamed protein product [Vitis vinifera]
p5_sc00002.V1.gene475	p5_sc00002.V1.gene475	246.97	204.61	237.77	256.61	232.32	257.56	38.89	50.23	59.79	K00940|1|4e-53|203|aly:ARALYDRAFT_489792|nucleoside-diphosphate kinase [EC:2.7.4.6]	GO:0009536//plastid;GO:0042579//microbody;GO:0031090//organelle membrane;GO:0005576//extracellular region	GO:0043169//cation binding;GO:0016776//phosphotransferase activity, phosphate group as acceptor;GO:0032559	GO:0009209;GO:0010038//response to metal ion;GO:0006796//phosphate-containing compound metabolic process;GO:0009206;GO:0006970//response to osmotic stress;GO:0009132//nucleoside diphosphate metabolic process	gi|19387233|gb|AAL87146.1|/2.35785e-55/nucleoside diphosphate kinase [Musa acuminata]
p5_sc00002.V1.gene527	p5_sc00002.V1.gene527	246.81	265.28	245.56	209.32	235.43	237.99	15.27	24.56	21.88	K09286|1|3e-38|157|sbi:SORBI_06g024355|EREBP-like factor;K14517|4|1e-31|135|ath:AT5G47220|ethylene-responsive transcription factor 2	-	-	GO:0006351//transcription, DNA-dependent	gi|326491333|dbj|BAK05766.1|/2.04581e-43/predicted protein [Hordeum vulgare subsp. vulgare]
p5_sc00001.V1.gene443	p5_sc00001.V1.gene443	246.5	291.36	253.86	245.94	247.67	228.91	196.96	149.36	189.63	K13199|1|4e-26|115|osa:4324661|plasminogen activator inhibitor 1 RNA-binding protein	-	-	-	gi|125571861|gb|EAZ13376.1|/4.28871e-25/hypothetical protein OsJ_03294 [Oryza sativa Japonica Group]
p5_sc00032.V1.gene569	p5_sc00032.V1.gene569	246.26	216.02	220.26	225.71	207.25	217.42	209.71	247.94	203.46	K03626|1|4e-67|251|vvi:100245825|nascent polypeptide-associated complex subunit alpha	-	-	-	gi|462414887|gb|EMJ19624.1|/4.67121e-67/hypothetical protein PRUPE_ppa011592mg [Prunus persica]
p5_sc00138.V1.gene126	p5_sc00138.V1.gene126	246.2	233.46	256.37	216.36	284.1	268.17	15.73	14.51	23.41	K01376|1|7e-108|388|osa:4329339|[EC:3.4.22.-];K01373|3|2e-77|287|ppp:PHYPADRAFT_209158|cathepsin F [EC:3.4.22.41]	GO:0031410//cytoplasmic vesicle	GO:0004175//endopeptidase activity	GO:0019538//protein metabolic process	gi|353441136|gb|AEQ94152.1|/2.98627e-115/drought-inducible cysteine proteinase [Elaeis guineensis]
p5_sc00178.V1.gene185	p5_sc00178.V1.gene185	244.81	235.28	233.75	233.15	237.75	225.05	38.71	47.46	41.23	K05275|1|9e-15|79.3|zma:100272747|pyridoxine 4-dehydrogenase [EC:1.1.1.65];K00064|2|3e-13|74.3|smo:SELMODRAFT_124085|D-threo-aldose 1-dehydrogenase [EC:1.1.1.122]	-	-	-	gi|356526627|ref|XP_003531918.1|/2.50643e-120/PREDICTED: auxin-induced protein PCNT115-like isoform 1 [Glycine max]
p5_sc00292.V1.gene81	p5_sc00292.V1.gene81	244.3	244.66	248.52	276.03	287.59	280.39	10.1	4.59	7.76	-	GO:0031410//cytoplasmic vesicle	GO:0043167//ion binding;GO:0008422//beta-glucosidase activity	GO:0044238//primary metabolic process	gi|255565641|ref|XP_002523810.1|/4.52317e-145/Glucan endo-1,3-beta-glucosidase precursor, putative [Ricinus communis]
p5_sc00071.V1.gene93	p5_sc00071.V1.gene93	244	239.54	241.39	151.95	215.13	208.78	52.65	64.01	44.61	K02938|1|2e-79|293|vvi:100248750|large subunit ribosomal protein L8e	GO:0030529//ribonucleoprotein complex	GO:0005198//structural molecule activity	GO:0010467//gene expression	gi|225431169|ref|XP_002269409.1|/3.10623e-78/PREDICTED: 60S ribosomal protein L8 [Vitis vinifera]
p5_sc00027.V1.gene134	p5_sc00027.V1.gene134	243.88	252.49	271.89	270.44	247.49	271.76	5.36	7.87	4.69	-	-	-	-	gi|115470939|ref|NP_001059068.1|/8.23261e-15/Os07g0185900 [Oryza sativa Japonica Group]
p5_sc00003.V1.gene233	p5_sc00003.V1.gene233	243.86	281.94	258.82	255.75	291.44	268.18	206.85	204.82	185.91	K11251|1|9e-43|170|osa:4339022|histone H2A	GO:0000785//chromatin;GO:0043231//intracellular membrane-bounded organelle	GO:0003676//nucleic acid binding	GO:0034728//nucleosome organization	gi|330318556|gb|AEC10950.1|/3.9079e-42/histone H2A [Camellia sinensis]
p5_sc00081.V1.gene130	p5_sc00081.V1.gene130	243.82	255.89	269.31	257.3	278.75	256.83	345.2	273.62	331.06	K08829|1|8e-81|298|osa:4339927|male germ cell-associated kinase [EC:2.7.11.22]	-	GO:0004672//protein kinase activity	-	gi|115466036|ref|NP_001056617.1|/1.03483e-79/Os06g0116100 [Oryza sativa Japonica Group]
p5_sc00197.V1.gene30	p5_sc00197.V1.gene30	243.43	246.97	285.78	271.49	272.75	267.62	28.88	20.8	30.37	K08818|1|8e-07|51.6|vvi:100246062|cell division cycle 2-like [EC:2.7.11.22]	GO:0016020//membrane	GO:0043168	GO:0007154//cell communication	gi|449517457|ref|XP_004165762.1|/5.71404e-51/PREDICTED: remorin-like [Cucumis sativus]
p5_sc00013.V1.gene823	p5_sc00013.V1.gene823	243.33	248.19	259.27	267.6	319.43	292.21	232.46	239.18	226.54	K03094|1|3e-58|222|aly:ARALYDRAFT_917589|S-phase kinase-associated protein 1	GO:0044424//intracellular part	GO:0005488//binding	GO:0019941//modification-dependent protein catabolic process;GO:0003006//developmental process involved in reproduction	gi|297791859|ref|XP_002863814.1|/2.92761e-57/hypothetical protein ARALYDRAFT_917589 [Arabidopsis lyrata subsp. lyrata]
p5_sc00187.V1.gene111	p5_sc00187.V1.gene111	242.74	221.07	231.25	209.24	198.79	185.22	47.64	48.9	47.37	K09490|1|0.0|1151|pop:POPTR_829431|heat shock 70kDa protein 5	GO:0044432//endoplasmic reticulum part	GO:0016628//oxidoreductase activity, acting on the CH-CH group of donors, NAD or NADP as acceptor;GO:0032559	GO:0050896//response to stimulus;GO:0008152//metabolic process	gi|211906506|gb|ACJ11746.1|/0/luminal binding protein [Gossypium hirsutum]
p5_sc00044.V1.gene48	p5_sc00044.V1.gene48	242.64	264.13	241.52	202.58	272.07	269.53	6.05	9.07	8.85	K13065|1|2e-179|627|zma:100279386|shikimate O-hydroxycinnamoyltransferase [EC:2.3.1.133]	GO:0043231//intracellular membrane-bounded organelle	GO:0050737	-	gi|195655387|gb|ACG47161.1|/1.195e-178/anthranilate N-benzoyltransferase protein 2 [Zea mays]
p5_sc00017.V1.gene7	p5_sc00017.V1.gene7	242.53	280.16	256.18	248.36	270.31	265.04	412.83	389.87	386.6	K10802|1|4e-23|106|osa:4342129|high mobility group protein B1	-	-	-	gi|115470082|ref|NP_001058640.1|/5.40025e-22/Os06g0728000 [Oryza sativa Japonica Group]
p5_sc00036.V1.gene690	p5_sc00036.V1.gene690	242.24	249.88	300.82	347.15	327.45	310.53	102.34	120.64	114.01	K03676|1|7e-43|169|vvi:100260385|glutaredoxin 3	-	GO:0015036//disulfide oxidoreductase activity	GO:0019725//cellular homeostasis	gi|365769199|gb|AEW90962.1|/2.25478e-42/glutaredoxin 4H6 [Secale cereale x Triticum durum]
p5_sc00182.V1.gene112	p5_sc00182.V1.gene112	241.5	203.76	234.87	207.49	212.29	235.98	90.41	90.45	92.84	K03386|1|3e-75|279|vvi:100259748|peroxiredoxin (alkyl hydroperoxide reductase subunit C) [EC:1.11.1.15]	-	GO:0016491//oxidoreductase activity;GO:0016209//antioxidant activity	-	gi|297740188|emb|CBI30370.3|/1.56315e-74/unnamed protein product [Vitis vinifera]
p5_sc00031.V1.gene674	p5_sc00031.V1.gene674	241.42	249.92	240.33	191	182.75	181.13	1.56	2.88	1.57	-	-	-	-	gi|296087146|emb|CBI33520.3|/2.02322e-35/unnamed protein product [Vitis vinifera]
p5_sc00272.V1.gene36	p5_sc00272.V1.gene36	241.29	245.57	231.25	174.35	208.7	200.28	19.37	11	19.42	K08738|1|1e-42|169|bdi:100826967|cytochrome c	GO:0043231//intracellular membrane-bounded organelle;GO:0044425//membrane part	GO:0005506//iron ion binding	GO:0051234//establishment of localization;GO:0006091//generation of precursor metabolites and energy	gi|2394300|gb|AAB70265.1|/1.88561e-41/cytochrome C [Oryza sativa Indica Group]
p5_sc00135.V1.gene250	p5_sc00135.V1.gene250	241.24	243.81	239.48	246.62	243.28	233.47	16.5	25.41	16.53	K15104|1|5e-88|321|gmx:100807439|solute carrier family 25 (mitochondrial oxoglutarate transporter), member 11	GO:0019866//organelle inner membrane;GO:0031224//intrinsic to membrane	-	GO:0006810//transport	gi|356525280|ref|XP_003531254.1|/5.43387e-87/PREDICTED: putative mitochondrial 2-oxoglutarate/malate carrier protein-like [Glycine max]
p5_sc00015.V1.gene315	p5_sc00015.V1.gene315	241.21	262.51	276.37	260.14	268.36	266.77	0	0	0	-	GO:0044464//cell part	-	-	gi|217314609|gb|ACK36942.1|/1.22003e-114/expansin [Annona cherimola]
p5_sc00238.V1.gene72	p5_sc00238.V1.gene72	240.53	279.96	261.02	244.45	241.86	215.37	129.72	117.05	101.6	K02966|1|2e-25|111|gmx:100305587|small subunit ribosomal protein S19e	GO:0043231//intracellular membrane-bounded organelle;GO:0015935//small ribosomal subunit	GO:0005198//structural molecule activity	GO:0010467//gene expression	gi|388508852|gb|AFK42492.1|/1.24884e-24/unknown [Lotus japonicus]
p5_sc00567.V1.gene50	p5_sc00567.V1.gene50	240.02	245.41	231.75	306.44	320.4	323.55	58.18	60.12	66.75	K01610|1|0.0|686|osa:4332293|phosphoenolpyruvate carboxykinase (ATP) [EC:4.1.1.49]	GO:0044424//intracellular part	GO:0004611//phosphoenolpyruvate carboxykinase activity;GO:0032559;GO:0016772//transferase activity, transferring phosphorus-containing groups	GO:0006006//glucose metabolic process;GO:0006796//phosphate-containing compound metabolic process	gi|125543162|gb|EAY89301.1|/0/hypothetical protein OsI_10803 [Oryza sativa Indica Group]
p5_sc00134.V1.gene295	p5_sc00134.V1.gene295	239.8	218.63	231.78	265.82	255.27	269.16	23.47	21.55	24.49	K09872|1|5e-151|531|ath:AT4G23400|aquaporin PIP	GO:0031224//intrinsic to membrane	GO:0005372//water transmembrane transporter activity	GO:0006810//transport	gi|171221245|gb|ACB45460.1|/7.45128e-154/aquaporin [Elaeis guineensis]
p5_sc00030.V1.gene196	p5_sc00030.V1.gene196	239.46	253.46	239.72	193.04	232.55	228.93	16.33	15.99	10.22	K01723|1|0.0|660|sbi:SORBI_01g007000|hydroperoxide dehydratase [EC:4.2.1.92]	GO:0043231//intracellular membrane-bounded organelle	GO:0005506//iron ion binding;GO:0016829//lyase activity	-	gi|242032869|ref|XP_002463829.1|/0/hypothetical protein SORBIDRAFT_01g007000 [Sorghum bicolor]
p5_sc00075.V1.gene449	p5_sc00075.V1.gene449	239.25	263.38	262.12	392.16	401.68	392.8	1.05	1.3	1.41	K16040|1|1e-102|371|vvi:100233030|trans-resveratrol di-O-methyltransferase [EC:2.1.1.240];K13230|2|7e-59|226|zma:100147731|2,4,7-trihydroxy-1,4-benzoxazin-3-one-glucoside 7-O-methyltransferase [EC:2.1.1.241];K05279|3|1e-40|165|sbi:SORBI_07g003860|flavonol 3-O-methyltransferase [EC:2.1.1.76]	-	-	-	gi|225446491|ref|XP_002278211.1|/1.71971e-109/PREDICTED: 8-hydroxyquercetin 8-O-methyltransferase [Vitis vinifera]
p5_sc00337.V1.gene58	p5_sc00337.V1.gene58	239.2	237.31	203.16	205.18	199.61	181.59	222.53	271.03	220.29	-	-	-	-	gi|242094360|ref|XP_002437670.1|/5.46027e-75/hypothetical protein SORBIDRAFT_10g000490 [Sorghum bicolor]
p5_sc05006.V1.gene3	p5_sc05006.V1.gene3	238.63	260.32	259.98	709.72	632.84	661.97	1.48	1.37	0	-	-	-	-	gi|297804162|ref|XP_002869965.1|/8.58507e-14/hypothetical protein ARALYDRAFT_492886 [Arabidopsis lyrata subsp. lyrata]
p5_sc00028.V1.gene456	p5_sc00028.V1.gene456	238.53	246.49	224.08	223.69	213.75	217.5	36.96	31.48	26.74	K02218|1|5e-77|285|osa:4339803|casein kinase 1 [EC:2.7.11.1]	-	GO:0016301//kinase activity	-	gi|242054177|ref|XP_002456234.1|/9.04205e-83/hypothetical protein SORBIDRAFT_03g032560 [Sorghum bicolor]
p5_sc00009.V1.gene118	p5_sc00009.V1.gene118	237.81	191.88	222.61	196.59	221.1	210.5	25.58	29.9	25.65	-	-	-	-	gi|226507112|ref|NP_001152359.1|/2.83544e-24/hypoxia induced protein conserved region containing protein [Zea mays]
p5_sc00064.V1.gene261	p5_sc00064.V1.gene261	237.57	257.63	196.72	156.49	220.31	147.76	132.64	130.71	102.77	K00695|1|1e-19|92.8|osa:4340386|sucrose synthase [EC:2.4.1.13]	GO:0043231//intracellular membrane-bounded organelle	GO:0035251//UDP-glucosyltransferase activity	GO:0005984//disaccharide metabolic process	gi|68532869|dbj|BAE06059.1|/2.07451e-19/sucrose synthase [Potamogeton distinctus]
p5_sc00078.V1.gene149	p5_sc00078.V1.gene149	237.47	186.96	175.87	171.08	197.36	178.92	72.29	82.79	79.98	K02880|1|6e-23|100|gmx:100800781|large subunit ribosomal protein L17e	GO:0030529//ribonucleoprotein complex	GO:0016787//hydrolase activity;GO:0005198//structural molecule activity	GO:0019538//protein metabolic process;GO:0010467//gene expression	gi|449452899|ref|XP_004144196.1|/6.94895e-23/PREDICTED: 60S ribosomal protein L17-2-like [Cucumis sativus]
p5_sc00621.V1.gene14	p5_sc00621.V1.gene14	237.41	247.72	263.63	307.77	258.47	248.64	16.13	23.46	12.44	K01850|1|1e-73|273|osa:4328508|chorismate mutase [EC:5.4.99.5]	-	-	GO:0008652//cellular amino acid biosynthetic process	gi|115444623|ref|NP_001046091.1|/1.51992e-72/Os02g0180500 [Oryza sativa Japonica Group]
p5_sc00044.V1.gene433	p5_sc00044.V1.gene433	237.38	238.41	240.5	250.74	265.29	266.9	60.62	80.4	59.76	-	GO:0031224//intrinsic to membrane;GO:0031410//cytoplasmic vesicle;GO:0043231//intracellular membrane-bounded organelle	-	-	gi|225463008|ref|XP_002264906.1|/0/PREDICTED: transmembrane 9 superfamily member 4 [Vitis vinifera]
p5_sc00238.V1.gene71	p5_sc00238.V1.gene71	236.95	257.64	180.1	262.34	194.87	210.91	98.16	154.52	122.21	K02966|1|1e-36|149|sbi:SORBI_07g025000|small subunit ribosomal protein S19e	GO:0030529//ribonucleoprotein complex	GO:0005198//structural molecule activity	GO:0010467//gene expression	gi|413955483|gb|AFW88132.1|/7.02087e-36/hypothetical protein ZEAMMB73_643384 [Zea mays]
p5_sc00148.V1.gene84	p5_sc00148.V1.gene84	236.54	232.56	275.92	299.79	258.59	224.49	18.52	22.21	12.07	-	-	-	-	gi|460368543|ref|XP_004230125.1|/6.91904e-61/PREDICTED: guanine deaminase-like isoform 2 [Solanum lycopersicum]
p5_sc00063.V1.gene275	p5_sc00063.V1.gene275	236.17	267.52	243.21	245.45	227.5	237.83	155.32	142.37	140.52	K07466|1|5e-61|230|vvi:100256007|replication factor A1	-	-	-	gi|225452474|ref|XP_002278536.1|/5.28521e-60/PREDICTED: uncharacterized protein At4g28440 [Vitis vinifera]
p5_sc22693.V1.gene1	p5_sc22693.V1.gene1	235.96	236.07	239.74	225.22	251.19	268.95	340.83	423.64	369.51	K08235|1|6e-131|464|vvi:100246166|xyloglucan:xyloglucosyl transferase [EC:2.4.1.207];K14504|2|2e-130|463|vvi:100256520|xyloglucan:xyloglucosyl transferase TCH4 [EC:2.4.1.207]	GO:0005576//extracellular region;GO:0030312//external encapsulating structure	GO:0016798//hydrolase activity, acting on glycosyl bonds;GO:0016758//transferase activity, transferring hexosyl groups	GO:0044042//glucan metabolic process	gi|8886867|gb|AAF80591.1|AF223420_1/6.98704e-133/xyloglucan endotransglycosylase XET2 [Asparagus officinalis]
p5_sc00034.V1.gene59	p5_sc00034.V1.gene59	235.65	234.36	254.57	224.33	218.09	215.93	20.84	27.99	24.89	K14190|1|5e-175|612|bdi:100843203|GDP-L-galactose phosphorylase [EC:2.7.7.69]	-	-	-	gi|326532794|dbj|BAJ89242.1|/3.32247e-176/predicted protein [Hordeum vulgare subsp. vulgare]
p5_sc00045.V1.gene500	p5_sc00045.V1.gene500	235.27	263.37	223.76	269.35	280.74	267.96	34.48	25.44	29.04	-	GO:0043231//intracellular membrane-bounded organelle	-	-	gi|224135947|ref|XP_002327343.1|/1.62035e-32/predicted protein [Populus trichocarpa]
p5_sc00068.V1.gene162	p5_sc00068.V1.gene162	234.14	229.22	217.48	257.52	223.9	250.29	14.06	14.52	12.11	-	-	-	-	gi|255579158|ref|XP_002530426.1|/1.57034e-112/SEC14 cytosolic factor, putative [Ricinus communis]
p5_sc00038.V1.gene440	p5_sc00038.V1.gene440	233.91	237.71	209.92	262.08	252.95	265.46	10.68	11.15	11.23	K02929|1|6e-31|131|rcu:RCOM_0513900|large subunit ribosomal protein L44e	GO:0043231//intracellular membrane-bounded organelle;GO:0030529//ribonucleoprotein complex	GO:0005198//structural molecule activity	GO:0010467//gene expression	gi|147797195|emb|CAN64667.1|/1.28918e-30/hypothetical protein VITISV_024614 [Vitis vinifera]
p5_sc00072.V1.gene125	p5_sc00072.V1.gene125	233.57	215.84	224.31	182.42	216.18	206.35	43.75	50.31	43.54	K02930|1|0.0|640|vvi:100255110|large subunit ribosomal protein L4e	GO:0030529//ribonucleoprotein complex	GO:0005198//structural molecule activity	GO:0010467//gene expression	gi|225439761|ref|XP_002274975.1|/0/PREDICTED: 60S ribosomal protein L4 [Vitis vinifera]
p5_sc00068.V1.gene295	p5_sc00068.V1.gene295	232.69	246.18	232.79	244.95	227.25	210.89	58.01	50.7	56.22	K14652|1|0.0|766|sbi:SORBI_07g029180|3,4-dihydroxy 2-butanone 4-phosphate synthase / GTP cyclohydrolase II [EC:4.1.99.12 3.5.4.25]	GO:0043231//intracellular membrane-bounded organelle	GO:0003933//GTP cyclohydrolase activity;GO:0046914//transition metal ion binding;GO:0016830//carbon-carbon lyase activity	GO:0006771//riboflavin metabolic process	gi|225728851|gb|ACO24432.1|/0/riboflavin biosynthesis protein [Elaeis oleifera]
p5_sc00372.V1.gene21	p5_sc00372.V1.gene21	232.62	212.1	233.34	225.72	272.1	237.48	50.78	56.71	34.83	-	GO:0043231//intracellular membrane-bounded organelle	-	-	gi|195653131|gb|ACG46033.1|/4.5304e-19/hypothetical protein [Zea mays]
p5_sc00010.V1.gene521	p5_sc00010.V1.gene521	232.44	228.08	275.02	503.83	485.61	477.21	1.53	2.11	0	-	-	-	-	gi|413947438|gb|AFW80087.1|/3.34928e-12/lectin-like protein [Zea mays]
p5_sc00025.V1.gene558	p5_sc00025.V1.gene558	232.27	230.15	229.57	210.77	181.94	193.7	84.87	77.3	91.19	K09494|1|0.0|675|vvi:100257518|T-complex protein 1 subunit beta	GO:0044424//intracellular part	GO:0005515//protein binding;GO:0032559	GO:0044267//cellular protein metabolic process	gi|449488048|ref|XP_004157926.1|/0/PREDICTED: T-complex protein 1 subunit beta-like [Cucumis sativus]
p5_sc00002.V1.gene281	p5_sc00002.V1.gene281	232.11	239.82	234.96	258.24	226.18	261.13	87.51	114.08	86.65	K12493|1|2e-160|563|sbi:SORBI_01g028250|ADP-ribosylation factor GTPase-activating protein 2/3	-	GO:0005083//small GTPase regulator activity;GO:0046914//transition metal ion binding	GO:0032012//regulation of ARF protein signal transduction	gi|470128627|ref|XP_004300238.1|/1.92158e-162/PREDICTED: probable ADP-ribosylation factor GTPase-activating protein AGD8-like [Fragaria vesca subsp. vesca]
p5_sc00164.V1.gene78	p5_sc00164.V1.gene78	232	217.92	258.47	250.28	246.23	232.6	146.19	142.18	132.86	K02183|1|3e-34|142|ppp:PHYPADRAFT_185037|calmodulin	-	GO:0046872//metal ion binding	-	gi|261532843|gb|ACX85428.1|/1.34145e-33/calmodulin isoform 1 [Solanum tuberosum]
p5_sc00010.V1.gene537	p5_sc00010.V1.gene537	232	214.49	223.94	224.01	179	171.07	175.83	194.41	162.63	K00927|1|0.0|667|rcu:RCOM_1574570|phosphoglycerate kinase [EC:2.7.2.3]	GO:0031090//organelle membrane;GO:0043231//intracellular membrane-bounded organelle;GO:0044444//cytoplasmic part;GO:0005576//extracellular region	GO:0016301//kinase activity	GO:0006796//phosphate-containing compound metabolic process;GO:0006007//glucose catabolic process	gi|102139814|gb|ABF69999.1|/0/phosphoglycerate kinase, putative [Musa acuminata]
p5_sc00002.V1.gene275	p5_sc00002.V1.gene275	231.95	233.57	216.96	178.7	209.22	203.29	272.84	361.74	294	K13422|1|2e-139|494|gmx:100790854|transcription factor MYC2	GO:0043231//intracellular membrane-bounded organelle	-	-	gi|296278606|gb|ADH04267.1|/3.11699e-146/MYC1a transcription factor [Nicotiana tabacum]
p5_sc00116.V1.gene116	p5_sc00116.V1.gene116	231.57	234.28	228.76	217.03	253.58	240.1	501.57	370.68	483.43	K13210|1|3e-164|577|vvi:100259454|far upstream element-binding protein	-	-	-	gi|225429462|ref|XP_002278761.1|/3.67101e-163/PREDICTED: uncharacterized protein LOC100259454 [Vitis vinifera]
p5_sc00084.V1.gene191	p5_sc00084.V1.gene191	231.39	224.16	233.29	199.01	224.79	211.1	65.25	64.68	70.29	K03249|1|6e-130|461|vvi:100249540|translation initiation factor 3 subunit F	GO:0043234//protein complex	GO:0008135//translation factor activity, nucleic acid binding	GO:0006412//translation	gi|225449198|ref|XP_002279347.1|/6.978e-129/PREDICTED: eukaryotic translation initiation factor 3 subunit F [Vitis vinifera]
p5_sc00004.V1.gene713	p5_sc00004.V1.gene713	231.18	237.69	213.31	157.95	219.75	200.78	20.13	34.53	25.64	K02900|1|3e-65|244|vvi:100250040|large subunit ribosomal protein L27Ae	GO:0030529//ribonucleoprotein complex	GO:0005198//structural molecule activity	GO:0010467//gene expression	gi|460391879|ref|XP_004241546.1|/6.17826e-65/PREDICTED: 60S ribosomal protein L27a-3-like [Solanum lycopersicum]
p5_sc00063.V1.gene158	p5_sc00063.V1.gene158	230.89	154.57	182.65	208.64	164.04	159.19	47.66	39.98	40.19	K02973|1|7e-77|283|rcu:RCOM_0819610|small subunit ribosomal protein S23e	GO:0030529//ribonucleoprotein complex	GO:0005198//structural molecule activity	GO:0010467//gene expression	gi|255565826|ref|XP_002523902.1|/7.83062e-76/40S ribosomal protein S23, putative [Ricinus communis]
p5_sc00071.V1.gene274	p5_sc00071.V1.gene274	230.38	287.73	268.37	228.23	236.28	266.57	65.54	69.28	91.25	K02875|1|2e-33|138|vvi:100264927|large subunit ribosomal protein L14e	GO:0030529//ribonucleoprotein complex	GO:0005198//structural molecule activity	GO:0010467//gene expression	gi|76161008|gb|ABA40467.1|/1.14262e-33/glycoprotein-like protein [Solanum tuberosum]
p5_sc00062.V1.gene355	p5_sc00062.V1.gene355	230.27	209.99	214.4	222.71	213.44	211.51	80.48	91.81	73.29	K00800|1|3e-93|338|vvi:100232912|3-phosphoshikimate 1-carboxyvinyltransferase [EC:2.5.1.19]	GO:0044424//intracellular part	GO:0016765//transferase activity, transferring alkyl or aryl (other than methyl) groups	GO:0008652//cellular amino acid biosynthetic process	gi|55740769|gb|AAV64030.1|/1.34846e-92/5-enolpyruvylshikimate 3-phosphate synthase [Camptotheca acuminata]
p5_sc00641.V1.gene11	p5_sc00641.V1.gene11	230.25	245.19	250.07	248.41	218.64	238.09	0	0.56	0.61	-	-	-	-	gi|225429295|ref|XP_002269470.1|/4.88919e-90/PREDICTED: uncharacterized protein LOC100254416 [Vitis vinifera]
p5_sc13642.V1.gene1	p5_sc13642.V1.gene1	230.03	200.43	213.19	198.71	228.33	210.97	32.61	45.49	34.29	-	GO:0031224//intrinsic to membrane;GO:0031410//cytoplasmic vesicle	-	-	gi|414880452|tpg|DAA57583.1|/5.77987e-52/TPA: hypothetical protein ZEAMMB73_913803 [Zea mays]
p5_sc00001.V1.gene1056	p5_sc00001.V1.gene1056	229.93	276.73	267.95	207.12	188.44	201.51	10.37	10.52	5.2	K00514|1|1e-12|69.7|rcu:RCOM_1428040|zeta-carotene desaturase [EC:1.3.5.6];K01206|2|1e-10|63.2|aly:ARALYDRAFT_475890|alpha-L-fucosidase [EC:3.2.1.51]	GO:0031410//cytoplasmic vesicle	-	-	gi|413954136|gb|AFW86785.1|/4.52238e-35/hypothetical protein ZEAMMB73_041304 [Zea mays]
p5_sc00012.V1.gene345	p5_sc00012.V1.gene345	229.75	224.66	236.22	252.19	218.13	231.4	34.96	38.55	27.36	K02943|1|1e-26|117|vvi:100254522|large subunit ribosomal protein LP2	GO:0030529//ribonucleoprotein complex	GO:0005198//structural molecule activity	GO:0006412//translation	gi|448872696|gb|AGE46033.1|/4.77708e-27/60S acidic ribosomal protein P2B [Elaeis guineensis]
p5_sc00228.V1.gene79	p5_sc00228.V1.gene79	229.26	195.24	206.29	266.25	197.96	210.74	437.03	397.93	421.03	K09571|1|0.0|778|zma:100283417|FK506-binding protein 4/5 [EC:5.2.1.8]	-	GO:0016853//isomerase activity;GO:0005488//binding	GO:0044267//cellular protein metabolic process	gi|226500876|ref|NP_001149790.1|/0/LOC100283417 [Zea mays]
p5_sc00001.V1.gene257	p5_sc00001.V1.gene257	228.91	223.01	217.47	192.49	218.88	218.33	93.01	74.43	95.89	K02147|1|0.0|662|rcu:RCOM_1599410|V-type H+-transporting ATPase subunit B [EC:3.6.3.14]	GO:0009526//plastid envelope;GO:0033176;GO:0031090//organelle membrane	GO:0015078//hydrogen ion transmembrane transporter activity;GO:0019829//cation-transporting ATPase activity;GO:0032559	GO:0015986//ATP synthesis coupled proton transport;GO:0015988//energy coupled proton transmembrane transport, against electrochemical gradient	gi|2493130|sp|Q43433.1|VATB2_GOSHI/0/RecName: Full=V-type proton ATPase subunit B 2; Short=V-ATPase subunit B 2; AltName: Full=Vacuolar proton pump subunit B 2
p5_sc00317.V1.gene73	p5_sc00317.V1.gene73	228.69	227.93	222.78	226.51	183.07	199.48	9.04	9.18	11.79	K09561|1|2e-06|52.0|sbi:SORBI_07g001340|STIP1 homology and U-box containing protein 1 [EC:6.3.2.19]	GO:0043231//intracellular membrane-bounded organelle	-	-	gi|359473099|ref|XP_003631249.1|/3.68157e-130/PREDICTED: U-box domain-containing protein 21-like [Vitis vinifera]
p5_sc00137.V1.gene134	p5_sc00137.V1.gene134	228.34	223.13	227.43	215.86	248.88	233.75	1.7	0.63	0.68	-	GO:0044464//cell part	-	-	gi|125542751|gb|EAY88890.1|/1.67455e-115/hypothetical protein OsI_10369 [Oryza sativa Indica Group]
p5_sc00716.V1.gene17	p5_sc00716.V1.gene17	228.3	240.4	229.44	228.56	250.97	272.31	47.63	53.41	52.16	K00600|1|0.0|810|vvi:100248779|glycine hydroxymethyltransferase [EC:2.1.2.1]	-	GO:0016742//hydroxymethyl-, formyl- and related transferase activity;GO:0048037//cofactor binding	GO:0006730//one-carbon metabolic process;GO:0009069//serine family amino acid metabolic process	gi|449442395|ref|XP_004138967.1|/0/PREDICTED: serine hydroxymethyltransferase 1-like [Cucumis sativus]
p5_sc00018.V1.gene437	p5_sc00018.V1.gene437	228.17	222.15	223.63	267.58	256.26	265.47	58.43	68.52	64.84	-	-	-	-	gi|255555623|ref|XP_002518847.1|/2.16733e-75/n-rich protein, putative [Ricinus communis]
p5_sc00234.V1.gene134	p5_sc00234.V1.gene134	228.11	298.28	256.33	201.11	298.57	287.33	7.07	8.15	0.76	K10526|1|1e-42|170|pop:POPTR_801594|OPC-8:0 CoA ligase 1 [EC:6.2.1.-]	GO:0042579//microbody	GO:0016491//oxidoreductase activity;GO:0016405//CoA-ligase activity	GO:0006950//response to stress;GO:0009694//jasmonic acid metabolic process	gi|356553319|ref|XP_003545004.1|/2.30492e-42/PREDICTED: 4-coumarate--CoA ligase-like 5-like [Glycine max]
p5_sc03108.V1.gene7	p5_sc03108.V1.gene7	228.05	226.98	234.93	184.1	247.76	204.59	26.54	29.19	22.51	K12449|1|2e-57|218|gmx:100811095|UDP-apiose/xylose synthase	GO:0005576//extracellular region	GO:0016831//carboxy-lyase activity;GO:0048037//cofactor binding;GO:0016836//hydro-lyase activity	GO:0009225//nucleotide-sugar metabolic process	gi|85718018|gb|ABC75032.1|/1.34008e-58/UDP-apiose/xylose synthase [Solanum tuberosum]
p5_sc00245.V1.gene98	p5_sc00245.V1.gene98	227.72	209.94	204.95	162.11	208.64	226.92	18.52	16.23	20.42	-	-	-	-	gi|224090861|ref|XP_002309105.1|/1.54857e-44/predicted protein [Populus trichocarpa]
p5_sc00003.V1.gene312	p5_sc00003.V1.gene312	227.58	215.49	230.7	201.61	188.19	177.16	21.88	22.48	25.74	K06694|1|2e-13|75.9|vvi:100257739|26S proteasome non-ATPase regulatory subunit 10	GO:0044464//cell part	-	GO:0006970//response to osmotic stress	gi|413956128|gb|AFW88777.1|/0/hypothetical protein ZEAMMB73_664666 [Zea mays]
p5_sc00332.V1.gene44	p5_sc00332.V1.gene44	226.8	232.61	223.9	185.23	280.15	238.39	78.84	98.73	80.21	-	-	-	-	gi|147833550|emb|CAN63851.1|/3.38902e-97/hypothetical protein VITISV_016796 [Vitis vinifera]
p5_sc00018.V1.gene567	p5_sc00018.V1.gene567	226.74	221.61	212.21	211.73	195.41	214	5.13	2.37	7.72	K10610|1|5e-27|119|ota:Ot10g03450|DNA damage-binding protein 1;K03671|2|9e-13|71.6|sbi:SORBI_09g024960|thioredoxin 1	GO:0043231//intracellular membrane-bounded organelle	GO:0015036//disulfide oxidoreductase activity	GO:0018904;GO:0019725//cellular homeostasis	gi|225444940|ref|XP_002282326.1|/2.94957e-70/PREDICTED: thioredoxin-like 2, chloroplastic [Vitis vinifera]
p5_sc00403.V1.gene3	p5_sc00403.V1.gene3	226.45	231.94	230.3	182.87	183.34	172.01	68.22	66.99	57.82	K02995|1|5e-75|278|gmx:100803006|small subunit ribosomal protein S8e	GO:0030529//ribonucleoprotein complex;GO:0009536//plastid	GO:0005198//structural molecule activity	GO:0010467//gene expression	gi|115446173|ref|NP_001046866.1|/5.9264e-74/Os02g0489400 [Oryza sativa Japonica Group]
p5_sc00113.V1.gene256	p5_sc00113.V1.gene256	226.16	212.3	219.15	271.52	249.21	247.4	25.93	30.92	34.87	-	GO:0005618//cell wall;GO:0005746//mitochondrial respiratory chain;GO:0009986//cell surface;GO:0031225//anchored to membrane	GO:0015078//hydrogen ion transmembrane transporter activity	GO:0016049//cell growth;GO:0045333//cellular respiration;GO:0006970//response to osmotic stress;GO:0030198//extracellular matrix organization	gi|298204466|emb|CBI16946.3|/3.72932e-60/unnamed protein product [Vitis vinifera]
p5_sc00002.V1.gene414	p5_sc00002.V1.gene414	226.14	194.24	189.61	204.94	190.81	195.73	39.11	44.16	37.08	K02134|1|1e-82|304|sbi:SORBI_02g033950|F-type H+-transporting ATPase subunit delta [EC:3.6.3.14]	GO:0043231//intracellular membrane-bounded organelle;GO:0033178//proton-transporting two-sector ATPase complex, catalytic domain	GO:0015078//hydrogen ion transmembrane transporter activity;GO:0019829//cation-transporting ATPase activity;GO:0032559	GO:0015986//ATP synthesis coupled proton transport	gi|118484950|gb|ABK94340.1|/8.10267e-82/unknown [Populus trichocarpa]
p5_sc00010.V1.gene73	p5_sc00010.V1.gene73	226.02	215.75	208.93	224.55	212.17	221.69	49.95	72	54.48	K00789|1|0.0|733|rcu:RCOM_1436370|S-adenosylmethionine synthetase [EC:2.5.1.6]	GO:0044424//intracellular part	GO:0046872//metal ion binding;GO:0016765//transferase activity, transferring alkyl or aryl (other than methyl) groups;GO:0032559	GO:0044237//cellular metabolic process	gi|445068900|gb|AGE15419.1|/0/S-adenosyl-L-methionine synthetase [Hosta ventricosa]
p5_sc00011.V1.gene530	p5_sc00011.V1.gene530	225.91	239.74	230.4	277.53	281.07	279.27	0	0	0	K13422|1|3e-19|94.4|bdi:100836477|transcription factor MYC2	GO:0043231//intracellular membrane-bounded organelle	-	-	gi|326501126|dbj|BAJ98794.1|/1.25737e-73/predicted protein [Hordeum vulgare subsp. vulgare]
p5_sc00002.V1.gene930	p5_sc00002.V1.gene930	224.82	274.8	249.38	195.34	283.93	262.9	20.37	24.31	18.32	-	-	GO:0005488//binding	GO:0006351//transcription, DNA-dependent	gi|470102806|ref|XP_004287842.1|/1.25842e-35/PREDICTED: GATA transcription factor 5-like [Fragaria vesca subsp. vesca]
p5_sc00001.V1.gene929	p5_sc00001.V1.gene929	224.52	244.42	233.45	184	224.8	220.62	1.15	0.53	0.58	K13065|1|8e-31|133|vvi:100265530|shikimate O-hydroxycinnamoyltransferase [EC:2.3.1.133]	-	-	-	gi|83853815|gb|ABC47848.1|/3.20354e-132/N-hydroxycinnamoyl/benzoyltransferase 6 [Glycine max]
p5_sc00009.V1.gene261	p5_sc00009.V1.gene261	224.52	213.27	222.73	338.62	311.59	307.63	129.63	203.43	154.09	-	GO:0016020//membrane	-	GO:0006950//response to stress	gi|225431940|ref|XP_002277653.1|/1.11071e-33/PREDICTED: universal stress protein A-like protein isoform 1 [Vitis vinifera]
p5_sc00012.V1.gene180	p5_sc00012.V1.gene180	224.52	228.52	232.31	241.59	230.41	222.04	1.39	5.14	1.4	K13680|1|1e-38|155|vvi:100259738|beta-mannan synthase [EC:2.4.1.32]	-	GO:0016757//transferase activity, transferring glycosyl groups	-	gi|374256073|gb|AEZ00898.1|/2.95611e-42/putative beta-14-mannan synthase, partial [Elaeis guineensis]
p5_sc00074.V1.gene49	p5_sc00074.V1.gene49	224.5	235.3	254.72	332.88	296.05	286.75	8.45	11.7	5.65	-	-	-	-	gi|147805616|emb|CAN71784.1|/3.79737e-79/hypothetical protein VITISV_028800 [Vitis vinifera]
p5_sc00375.V1.gene12	p5_sc00375.V1.gene12	224.14	221.29	230.45	276.73	219.46	223.72	1	0.92	0	K05350|1|7e-44|175|gmx:100814740|beta-glucosidase [EC:3.2.1.21]	GO:0005840//ribosome;GO:0005618//cell wall;GO:0031410//cytoplasmic vesicle	GO:0043167//ion binding;GO:0015923//mannosidase activity;GO:0008422//beta-glucosidase activity	GO:0044238//primary metabolic process	gi|145332621|ref|NP_001078176.1|/7.91593e-54/beta glucosidase 43 [Arabidopsis thaliana]
p5_sc00015.V1.gene477	p5_sc00015.V1.gene477	223.68	219.65	233.38	183.9	227.41	224.96	104.63	112.33	113.67	K06689|1|2e-34|144|vvi:100232965|ubiquitin-conjugating enzyme E2 D/E [EC:6.3.2.19]	-	GO:0019787//small conjugating protein ligase activity;GO:0032559	GO:0032446//protein modification by small protein conjugation	gi|224091140|ref|XP_002309194.1|/1.38495e-34/predicted protein [Populus trichocarpa]
p5_sc00031.V1.gene191	p5_sc00031.V1.gene191	223.42	252.6	233.1	267.48	329.52	340.75	78.96	93.1	92.29	K09286|1|3e-44|177|sbi:SORBI_04g027660|EREBP-like factor	-	-	-	gi|242065940|ref|XP_002454259.1|/3.64451e-43/hypothetical protein SORBIDRAFT_04g027660 [Sorghum bicolor]
p5_sc00177.V1.gene50	p5_sc00177.V1.gene50	222.33	237.54	228.4	190.75	222.04	226.7	78.84	76.23	77.53	-	-	-	-	gi|104294986|gb|ABF72002.1|/3.31365e-128/U-box domain-containing protein [Musa acuminata]
p5_sc00065.V1.gene49	p5_sc00065.V1.gene49	222.17	229.99	218.64	178.85	208.75	214.7	3.95	4.42	1.99	K14516|1|1e-18|92.4|vvi:100246426|ethylene-responsive transcription factor 1;K14517|5|2e-16|84.7|ath:AT5G47220|ethylene-responsive transcription factor 2	-	-	-	gi|357446829|ref|XP_003593690.1|/3.86864e-25/Ethylene-responsive transcription factor [Medicago truncatula]
p5_sc00082.V1.gene309	p5_sc00082.V1.gene309	222.03	221.72	227.51	192.27	221.88	223.71	10.85	13.42	11.07	K00600|1|0.0|862|vvi:100248779|glycine hydroxymethyltransferase [EC:2.1.2.1]	GO:0044444//cytoplasmic part;GO:0016020//membrane	GO:0016742//hydroxymethyl-, formyl- and related transferase activity;GO:0048037//cofactor binding	GO:0009069//serine family amino acid metabolic process;GO:0006730//one-carbon metabolic process;GO:0010038//response to metal ion	gi|449442395|ref|XP_004138967.1|/0/PREDICTED: serine hydroxymethyltransferase 1-like [Cucumis sativus]
p5_sc00022.V1.gene232	p5_sc00022.V1.gene232	221.97	231.37	225.18	210.91	223.41	231.8	0.31	0	0.31	-	-	-	-	gi|242032785|ref|XP_002463787.1|/4.893e-108/hypothetical protein SORBIDRAFT_01g006140 [Sorghum bicolor]
p5_sc16362.V1.gene1	p5_sc16362.V1.gene1	221.89	196.73	217.87	233.1	209.79	187.79	62.23	51.65	48.49	K02221|1|5e-20|96.3|pop:POPTR_643415|YggT family protein	-	-	-	gi|414584818|tpg|DAA35389.1|/6.03965e-60/TPA: hypothetical protein ZEAMMB73_422362 [Zea mays]
p5_sc01250.V1.gene9	p5_sc01250.V1.gene9	221.76	220.47	214.39	183.95	165.55	156.5	7.81	10.08	6.26	K01915|1|5e-33|137|vvi:100246404|glutamine synthetase [EC:6.3.1.2]	GO:0044424//intracellular part	GO:0016211;GO:0032559	GO:0006541//glutamine metabolic process;GO:0071941	gi|353441112|gb|AEQ94140.1|/1.73214e-34/putative glutamine synthetase cytosolic isozyme1 [Elaeis guineensis]
p5_sc00005.V1.gene884	p5_sc00005.V1.gene884	221.33	249.59	235.24	197.87	184.16	199.54	26.83	18.32	25.04	K00327|1|0.0|578|sbi:SORBI_02g032640|NADPH-ferrihemoprotein reductase [EC:1.6.2.4]	-	GO:0000166//nucleotide binding;GO:0003824//catalytic activity;GO:0046914//transition metal ion binding	GO:0008152//metabolic process	gi|242050164|ref|XP_002462826.1|/0/hypothetical protein SORBIDRAFT_02g032640 [Sorghum bicolor]
p5_sc11456.V1.gene1	p5_sc11456.V1.gene1	221.04	207.68	221.54	234.29	222.93	205.81	49.24	42.64	58.44	K11517|1|5e-51|197|vvi:100248111|(S)-2-hydroxy-acid oxidase [EC:1.1.3.15]	GO:0042579//microbody	GO:0003973//(S)-2-hydroxy-acid oxidase activity;GO:0000166//nucleotide binding	GO:0008152//metabolic process	gi|147789144|emb|CAN60339.1|/1.74107e-50/hypothetical protein VITISV_031318 [Vitis vinifera]
p5_sc00173.V1.gene135	p5_sc00173.V1.gene135	220.82	215.67	212.08	216.1	264.88	234.39	41.79	50.35	49.59	-	-	-	-	gi|225432454|ref|XP_002278692.1|/1.88289e-15/PREDICTED: uncharacterized protein LOC100257948 [Vitis vinifera]
p5_sc00025.V1.gene41	p5_sc00025.V1.gene41	220.72	249.89	253.77	195.97	208.18	212.07	21.74	22.12	25.05	K05666|1|1e-86|320|olu:OSTLU_35503|ATP-binding cassette, subfamily C (CFTR/MRP), member 2;K02021|3|5e-20|99.0|ppp:PHYPADRAFT_115784|putative ABC transport system ATP-binding protein;K05658|4|2e-19|97.1|mtr:MTR_4g124040|ATP-binding cassette, subfamily B (MDR/TAP), member 1	-	GO:0003824//catalytic activity	GO:0006865//amino acid transport	gi|413948098|gb|AFW80747.1|/0/hypothetical protein ZEAMMB73_402927 [Zea mays]
p5_sc00103.V1.gene96	p5_sc00103.V1.gene96	220.6	235.78	226.09	223.03	259.21	239.89	395.88	444.57	374.23	-	-	-	-	gi|147777692|emb|CAN78200.1|/6.51814e-19/hypothetical protein VITISV_016086 [Vitis vinifera]
p5_sc17709.V1.gene1	p5_sc17709.V1.gene1	220.51	206.08	173.8	164.46	219.34	192.4	0	0	0	K07025|1|5e-48|187|zma:100283697|putative hydrolase of the HAD superfamily	-	GO:0003824//catalytic activity	-	gi|449518966|ref|XP_004166506.1|/1.92665e-49/PREDICTED: uncharacterized protein C24B11.05-like [Cucumis sativus]
p5_sc00303.V1.gene14	p5_sc00303.V1.gene14	220.27	222.65	226.47	179.98	203.28	217.88	133.07	179.18	130.9	K02981|1|2e-125|446|rcu:RCOM_1577790|small subunit ribosomal protein S2e	GO:0030529//ribonucleoprotein complex	GO:0003676//nucleic acid binding;GO:0005198//structural molecule activity	GO:0010467//gene expression	gi|449503788|ref|XP_004162177.1|/1.34899e-125/PREDICTED: 40S ribosomal protein S2-4-like [Cucumis sativus]
p5_sc00050.V1.gene395	p5_sc00050.V1.gene395	219.63	224.06	216.36	323.64	359.24	350.15	0	0	0	-	-	-	-	gi|448872676|gb|AGE46023.1|/1.91243e-31/dehydration-responsive protein RD22-like isoform 2 [Elaeis guineensis]
p5_sc00061.V1.gene58	p5_sc00061.V1.gene58	219.57	146.27	158.38	163.49	152.6	150.52	80.06	72.1	61.16	K00787|1|6e-24|107|zma:541903|farnesyl diphosphate synthase [EC:2.5.1.1 2.5.1.10]	GO:0044424//intracellular part	GO:0043169//cation binding;GO:0004659//prenyltransferase activity	GO:0006694//steroid biosynthetic process;GO:0006720//isoprenoid metabolic process;GO:0008203//cholesterol metabolic process	gi|18958450|gb|AAL82595.1|AF470318_1/1.94074e-25/farnesyl pyrophosphare synthase [Musa acuminata]
p5_sc00007.V1.gene867	p5_sc00007.V1.gene867	219.52	228.01	202.93	190.6	211.45	218.86	40.14	50.79	50.61	-	-	GO:0016757//transferase activity, transferring glycosyl groups	-	gi|255542966|ref|XP_002512546.1|/9.81581e-46/conserved hypothetical protein [Ricinus communis]
p5_sc00012.V1.gene347	p5_sc00012.V1.gene347	219.09	219.13	216.31	198.52	213.91	210.22	5.13	2.63	3.71	-	-	-	-	gi|470134334|ref|XP_004303009.1|/1.43348e-79/PREDICTED: uncharacterized protein LOC101299784 isoform 2 [Fragaria vesca subsp. vesca]
p5_sc00060.V1.gene84	p5_sc00060.V1.gene84	219.06	223.73	204.81	258.99	237.3	230.86	115.22	114.61	84.84	K14945|1|2e-35|145|gmx:100816420|protein quaking	GO:0043231//intracellular membrane-bounded organelle	GO:0003676//nucleic acid binding	-	gi|115441499|ref|NP_001045029.1|/8.80844e-46/Os01g0886300 [Oryza sativa Japonica Group]
p5_sc00039.V1.gene586	p5_sc00039.V1.gene586	219	216.82	226	200.8	220.01	223.58	0	0.39	0	K00423|1|2e-138|489|vvi:100251280|L-ascorbate oxidase [EC:1.10.3.3]	-	GO:0046914//transition metal ion binding;GO:0016682//oxidoreductase activity, acting on diphenols and related substances as donors, oxygen as acceptor	GO:0008152//metabolic process	gi|462402091|gb|EMJ07648.1|/2.12326e-144/hypothetical protein PRUPE_ppa003411mg [Prunus persica]
p5_sc00064.V1.gene302	p5_sc00064.V1.gene302	218.64	186.79	202.5	181.94	182.06	185.32	333.94	372.44	367.01	K09510|1|1e-14|78.2|vcn:VOLCADRAFT_57911|DnaJ homolog subfamily B member 4;K09506|5|5e-14|75.9|cre:CHLREDRAFT_17550|DnaJ homolog subfamily A member 5	-	GO:0005515//protein binding	-	gi|225442030|ref|XP_002269039.1|/5.66271e-59/PREDICTED: dnaJ homolog subfamily B member 7 [Vitis vinifera]
p5_sc00130.V1.gene58	p5_sc00130.V1.gene58	218.36	215.39	219.84	186.49	189.01	194.42	69.9	94.45	80.13	K02958|1|8e-74|274|vvi:100256302|small subunit ribosomal protein S15e	GO:0030529//ribonucleoprotein complex	GO:0003676//nucleic acid binding;GO:0005198//structural molecule activity	GO:0010467//gene expression	gi|27923849|sp|Q945U1.1|RS15_ELAOL/5.72475e-76/RecName: Full=40S ribosomal protein S15
p5_sc00151.V1.gene201	p5_sc00151.V1.gene201	218.33	170.81	183.94	195.95	194.22	184.77	89.88	117.98	94.18	K02872|1|1e-97|353|bdi:100845636|large subunit ribosomal protein L13Ae	GO:0030529//ribonucleoprotein complex	GO:0005198//structural molecule activity	GO:0010467//gene expression	gi|357115104|ref|XP_003559332.1|/1.72445e-96/PREDICTED: 60S ribosomal protein L13a-4-like [Brachypodium distachyon]
p5_sc00029.V1.gene651	p5_sc00029.V1.gene651	218	238.09	250.94	279.57	260.93	259.17	16.41	19.6	13.15	K13680|1|1e-16|83.6|bdi:100837081|beta-mannan synthase [EC:2.4.1.32]	-	GO:0016757//transferase activity, transferring glycosyl groups	-	gi|75156391|sp|Q8LIY0.1|CSLC1_ORYSJ/1.84359e-64/RecName: Full=Probable xyloglucan glycosyltransferase 1; AltName: Full=Cellulose synthase-like protein C1; AltName: Full=OsCslC1
p5_sc00104.V1.gene289	p5_sc00104.V1.gene289	217.8	183.57	187.59	174.49	195.67	212.36	28.81	33.73	43.32	K02151|1|6e-45|176|pop:POPTR_818691|V-type H+-transporting ATPase subunit F [EC:3.6.3.14]	GO:0033176	GO:0015078//hydrogen ion transmembrane transporter activity;GO:0019829//cation-transporting ATPase activity	GO:0015988//energy coupled proton transmembrane transport, against electrochemical gradient	gi|224082722|ref|XP_002306813.1|/9.05513e-44/predicted protein [Populus trichocarpa]
p5_sc00009.V1.gene413	p5_sc00009.V1.gene413	217.79	229.07	229.17	247.79	233.13	239.38	60	84.03	67.63	K15283|1|6e-150|528|gmx:100801832|solute carrier family 35, member E1	GO:0031224//intrinsic to membrane	-	GO:0051234//establishment of localization	gi|356567384|ref|XP_003551900.1|/7.56228e-149/PREDICTED: glucose-6-phosphate/phosphate translocator 1, chloroplastic-like [Glycine max]
p5_sc00127.V1.gene212	p5_sc00127.V1.gene212	217.78	247.09	278.64	132.52	162.22	150.73	1.8	5.14	4.46	-	-	GO:0004553//hydrolase activity, hydrolyzing O-glycosyl compounds;GO:0030247//polysaccharide binding;GO:0043167//ion binding	GO:0006026	gi|224119730|ref|XP_002318148.1|/4.75844e-104/predicted protein [Populus trichocarpa]
p5_sc00013.V1.gene42	p5_sc00013.V1.gene42	217.74	212.43	216.73	230.01	230.48	234.16	35.67	25.88	33.15	-	-	GO:0003676//nucleic acid binding	-	gi|242077054|ref|XP_002448463.1|/1.33322e-42/hypothetical protein SORBIDRAFT_06g027540 [Sorghum bicolor]
p5_sc00228.V1.gene17	p5_sc00228.V1.gene17	217.61	209.33	195.25	140.04	171.4	189.61	23.19	24.39	22.36	K01251|1|2e-118|422|rcu:RCOM_0523500|adenosylhomocysteinase [EC:3.3.1.1]	GO:0043231//intracellular membrane-bounded organelle;GO:0031090//organelle membrane	GO:0016802;GO:0046914//transition metal ion binding	GO:0010608//posttranscriptional regulation of gene expression;GO:0006342//chromatin silencing;GO:0003006//developmental process involved in reproduction	gi|1710841|sp|P50249.1|SAHH_PHASS/3.69852e-118/RecName: Full=Adenosylhomocysteinase; Short=AdoHcyase; AltName: Full=S-adenosyl-L-homocysteine hydrolase
p5_sc00053.V1.gene475	p5_sc00053.V1.gene475	217.57	221.94	205.82	192.53	233.32	242.8	38.35	50.74	46.8	-	GO:0016020//membrane;GO:0031410//cytoplasmic vesicle	-	-	gi|413953359|gb|AFW86008.1|/1.19858e-152/putative lung seven transmembrane receptor family protein [Zea mays]
p5_sc00494.V1.gene80	p5_sc00494.V1.gene80	217.03	211.9	214.28	211.55	191.5	179.31	6.61	7.97	6.63	K01363|1|2e-77|286|pop:POPTR_644702|cathepsin B [EC:3.4.22.1]	-	GO:0016787//hydrolase activity	-	gi|414886870|tpg|DAA62884.1|/2.21046e-77/TPA: cathepsin B-like cysteine proteinase 3 [Zea mays]
p5_sc00003.V1.gene1102	p5_sc00003.V1.gene1102	216.94	233.51	231.36	285.3	241.87	239.62	100.55	94.24	106.72	-	GO:0043231//intracellular membrane-bounded organelle	GO:0046872//metal ion binding;GO:0004871//signal transducer activity	-	gi|359481218|ref|XP_002267833.2|/0/PREDICTED: vacuolar-sorting receptor 1-like [Vitis vinifera]
p5_sc00014.V1.gene362	p5_sc00014.V1.gene362	216.92	236.29	240.67	187.8	228.94	234.6	62.38	66.54	67.43	K03094|1|1e-30|129|mtr:MTR_5g022730|S-phase kinase-associated protein 1	-	-	-	gi|4959710|gb|AAD34458.1|/1.27755e-29/Skp1 [Medicago sativa]
p5_sc00104.V1.gene341	p5_sc00104.V1.gene341	216.84	189.37	206.15	225.18	203.39	231.77	218.26	228.96	219.95	K10573|1|2e-39|158|gmx:100499698|ubiquitin-conjugating enzyme E2 A [EC:6.3.2.19]	-	-	-	gi|460372850|ref|XP_004232236.1|/1.35311e-39/PREDICTED: ubiquitin-conjugating enzyme E2 2-like isoform 2 [Solanum lycopersicum]
p5_sc00018.V1.gene240	p5_sc00018.V1.gene240	216.75	228.48	210.41	101.01	119.34	120.09	1.11	2.3	0.66	K01183|1|2e-95|347|sbi:SORBI_02g009370|chitinase [EC:3.2.1.14]	GO:0043231//intracellular membrane-bounded organelle;GO:0031410//cytoplasmic vesicle	GO:0004553//hydrolase activity, hydrolyzing O-glycosyl compounds	GO:0000272//polysaccharide catabolic process	gi|409191691|gb|AFV30205.1|/1.18784e-130/putative class III chitinase [Elaeis guineensis]
p5_sc00292.V1.gene38	p5_sc00292.V1.gene38	216.6	221.38	232.66	218.23	190.85	213.47	78.52	84.33	77.9	K02865|1|2e-87|320|vvi:100263858|large subunit ribosomal protein L10Ae	GO:0030529//ribonucleoprotein complex	GO:0003676//nucleic acid binding;GO:0005198//structural molecule activity	GO:0010467//gene expression	gi|218190611|gb|EEC73038.1|/1.71257e-88/hypothetical protein OsI_06983 [Oryza sativa Indica Group]
p5_sc00308.V1.gene95	p5_sc00308.V1.gene95	216.49	220.72	204.68	218.87	211.57	193.61	75.32	68.68	79.03	K03263|1|2e-84|308|vvi:100852874|translation initiation factor 5A	-	GO:0043021//ribonucleoprotein complex binding;GO:0008135//translation factor activity, nucleic acid binding	GO:0006448//regulation of translational elongation;GO:0006449//regulation of translational termination;GO:0018205//peptidyl-lysine modification	gi|33325117|gb|AAQ08191.1|/1.9884e-83/eukaryotic translation initiation factor 5A isoform I [Hevea brasiliensis]
p5_sc00007.V1.gene424	p5_sc00007.V1.gene424	216.4	213.4	219.5	187.43	205.59	217.02	46.87	45.63	38.89	K08282|1|1e-89|328|osa:4332748|non-specific serine/threonine protein kinase [EC:2.7.11.1];K04688|3|1e-77|288|rcu:RCOM_1058560|p70 ribosomal S6 kinase [EC:2.7.11.1]	-	GO:0004674//protein serine/threonine kinase activity;GO:0032559	GO:0006464//cellular protein modification process	gi|125543757|gb|EAY89896.1|/2.76088e-124/hypothetical protein OsI_11445 [Oryza sativa Indica Group]
p5_sc00045.V1.gene394	p5_sc00045.V1.gene394	216.24	210.77	211.62	216.03	258.26	248.36	14.18	12.28	18.03	-	-	-	-	gi|359492381|ref|XP_002285870.2|/2.27707e-113/PREDICTED: NAC domain-containing protein 2-like [Vitis vinifera]
p5_sc00014.V1.gene813	p5_sc00014.V1.gene813	216.18	240.49	201.77	173.21	221.71	210.07	158.27	247.81	189.15	K11254|1|1e-40|162|mtr:MTR_2g096100|histone H4	GO:0000785//chromatin;GO:0031090//organelle membrane;GO:0009536//plastid	GO:0003676//nucleic acid binding	GO:0034728//nucleosome organization	gi|470116831|ref|XP_004294578.1|/1.79947e-39/PREDICTED: histone H4-like [Fragaria vesca subsp. vesca]
p5_sc00001.V1.gene995	p5_sc00001.V1.gene995	215.81	210.45	225.73	283.49	256.56	250.84	39.35	44.77	37.7	K07300|1|2e-06|52.8|ppp:PHYPADRAFT_172207|Ca2+:H+ antiporter	GO:0005773//vacuole;GO:0031224//intrinsic to membrane;GO:0031090//organelle membrane	GO:0046872//metal ion binding	GO:0006810//transport	gi|357127589|ref|XP_003565462.1|/0/PREDICTED: uncharacterized protein LOC100838274 [Brachypodium distachyon]
p5_sc00389.V1.gene95	p5_sc00389.V1.gene95	215.41	226.15	235.54	175.84	236.4	239.03	42.38	41.87	31.02	K08238|1|0.0|659|osa:4329539|xyloglucan 6-xylosyltransferase [EC:2.4.2.39]	GO:0012505//endomembrane system;GO:0043231//intracellular membrane-bounded organelle;GO:0031224//intrinsic to membrane	GO:0042285//xylosyltransferase activity	GO:0048588//developmental cell growth	gi|462404859|gb|EMJ10323.1|/0/hypothetical protein PRUPE_ppa005479mg [Prunus persica]
p5_sc07367.V1.gene2	p5_sc07367.V1.gene2	215.39	208.62	208.18	170.61	212.72	180.8	48.48	69.03	60.23	K04079|1|2e-49|191|sbi:SORBI_02g028050|molecular chaperone HtpG	GO:0044424//intracellular part	GO:0005515//protein binding;GO:0032559	GO:0044267//cellular protein metabolic process;GO:0050896//response to stimulus	gi|414885977|tpg|DAA61991.1|/1.23504e-48/TPA: putative heat shock protein 90 family protein [Zea mays]
p5_sc00007.V1.gene63	p5_sc00007.V1.gene63	215.37	223.95	241.61	230.28	220.59	226.92	64.4	70.7	67.85	-	-	-	-	gi|242087539|ref|XP_002439602.1|/3.52485e-79/hypothetical protein SORBIDRAFT_09g016210 [Sorghum bicolor]
p5_sc07151.V1.gene1	p5_sc07151.V1.gene1	215.27	194.17	193.66	214.68	233.52	238.94	111.33	112.55	91.74	-	GO:0030964;GO:0005746//mitochondrial respiratory chain	-	GO:0043094	gi|357118901|ref|XP_003561186.1|/8.81719e-39/PREDICTED: uncharacterized protein LOC100820864 [Brachypodium distachyon]
p5_sc00037.V1.gene162	p5_sc00037.V1.gene162	214.92	224.74	222.94	278.57	257.37	261.72	7.98	11.56	10.46	K01507|1|0.0|1271|vvi:100256710|inorganic pyrophosphatase [EC:3.6.1.1]	GO:0016021//integral to membrane	GO:0046872//metal ion binding;GO:0015405;GO:0016628//oxidoreductase activity, acting on the CH-CH group of donors, NAD or NADP as acceptor;GO:0016462//pyrophosphatase activity	GO:0006818//hydrogen transport;GO:0008152//metabolic process	gi|45479863|gb|AAS66771.1|/0/PPase [Hevea brasiliensis]
p5_sc00389.V1.gene89	p5_sc00389.V1.gene89	214.92	201.1	210.12	247.32	195.93	193.27	43.94	85.14	68.29	K02943|1|3e-24|108|vvi:100254522|large subunit ribosomal protein LP2	GO:0030529//ribonucleoprotein complex	GO:0005198//structural molecule activity	GO:0006412//translation	gi|448872696|gb|AGE46033.1|/1.65447e-24/60S acidic ribosomal protein P2B [Elaeis guineensis]
p5_sc00254.V1.gene71	p5_sc00254.V1.gene71	214.87	216.37	237.56	225.43	214.1	180.83	194.44	166.3	173.63	-	-	-	-	gi|359483961|ref|XP_003633045.1|/4.63124e-27/PREDICTED: 28 kDa heat- and acid-stable phosphoprotein isoform 2 [Vitis vinifera]
p5_sc00006.V1.gene827	p5_sc00006.V1.gene827	214.36	174.68	179.76	239.2	195.42	222.74	581.26	775.99	594.86	-	-	-	-	gi|357155314|ref|XP_003577079.1|/2.41464e-174/PREDICTED: protein FRIGIDA-like [Brachypodium distachyon]
p5_sc01572.V1.gene10	p5_sc01572.V1.gene10	214.09	223.34	231.15	284.87	245.52	263.32	15.49	17.46	13.51	K13367|1|4e-167|585|aly:ARALYDRAFT_486367|non-specific polyamine oxidase [EC:1.5.3.17];K11450|3|9e-51|199|smo:SELMODRAFT_449015|lysine-specific histone demethylase 1 [EC:1.-.-.-]	-	-	-	gi|102139789|gb|ABF69974.1|/0/amine oxidase family protein [Musa acuminata]
p5_sc00018.V1.gene479	p5_sc00018.V1.gene479	214.06	221.17	207.8	247.49	235.7	226.55	24.94	21.05	23.8	K14664|1|0.0|650|osa:4324686|IAA-amino acid hydrolase [EC:3.5.1.-]	GO:0043231//intracellular membrane-bounded organelle;GO:0016020//membrane;GO:0031410//cytoplasmic vesicle	GO:0016811//hydrolase activity, acting on carbon-nitrogen (but not peptide) bonds, in linear amides;GO:0010178//IAA-amino acid conjugate hydrolase activity;GO:0070011//peptidase activity, acting on L-amino acid peptides	GO:0006950//response to stress	gi|357135240|ref|XP_003569219.1|/0/PREDICTED: IAA-amino acid hydrolase ILR1-like 1-like [Brachypodium distachyon]
p5_sc00001.V1.gene2876	p5_sc00001.V1.gene2876	213.93	172.77	188.53	364.45	309.99	315.43	771.16	925.76	713.97	K13993|1|2e-49|192|rcu:RCOM_0497680|HSP20 family protein	-	-	-	gi|376341418|gb|AFB35142.1|/7.56994e-55/small heat shock protein [Musa acuminata AAA Group]
p5_sc00147.V1.gene11	p5_sc00147.V1.gene11	213.91	236.77	239.73	161.95	192.7	191.78	81.31	91.34	89.03	K09843|1|6e-152|535|rcu:RCOM_0814150|(+)-abscisic acid 8'-hydroxylase [EC:1.14.13.93]	-	GO:0016709//oxidoreductase activity, acting on paired donors, with incorporation or reduction of molecular oxygen, NAD(P)H as one donor, and incorporation of one atom of oxygen;GO:0005506//iron ion binding	GO:0006952//defense response;GO:0003006//developmental process involved in reproduction;GO:0006714//sesquiterpenoid metabolic process;GO:0009416//response to light stimulus	gi|255555535|ref|XP_002518804.1|/7.16962e-151/cytochrome P450, putative [Ricinus communis]
p5_sc00054.V1.gene488	p5_sc00054.V1.gene488	213.83	244.93	197.33	198.23	210.79	195.86	374.99	384.39	408.48	-	GO:0031410//cytoplasmic vesicle	-	-	gi|357158380|ref|XP_003578110.1|/8.60817e-18/PREDICTED: uncharacterized protein LOC100834851 [Brachypodium distachyon]
p5_sc00128.V1.gene90	p5_sc00128.V1.gene90	213.76	225.2	231.97	177.12	199.55	220.76	167.44	222.65	182.95	-	-	-	-	gi|115448779|ref|NP_001048169.1|/5.17763e-119/Os02g0756600 [Oryza sativa Japonica Group]
p5_sc00038.V1.gene441	p5_sc00038.V1.gene441	213.72	235.87	229.36	269.04	303.99	286.64	0.83	0.77	1.67	K15283|1|5e-116|415|vvi:100241727|solute carrier family 35, member E1	GO:0031224//intrinsic to membrane;GO:0043231//intracellular membrane-bounded organelle;GO:0031090//organelle membrane	GO:0015291//secondary active transmembrane transporter activity;GO:0015119;GO:0005342//organic acid transmembrane transporter activity	GO:0009642//response to light intensity;GO:0051707//response to other organism;GO:0009746;GO:0015712//hexose phosphate transport;GO:0015711//organic anion transport;GO:0015717//triose phosphate transport;GO:0019953//sexual reproduction;GO:0034285;GO:0015979//photosynthesis	gi|225444357|ref|XP_002266056.1|/6.24509e-115/PREDICTED: glucose-6-phosphate/phosphate translocator 2, chloroplastic [Vitis vinifera]
p5_sc00058.V1.gene481	p5_sc00058.V1.gene481	213.7	202.93	207.97	163.52	145.39	165.41	242.07	326.35	270.12	K00799|1|9e-52|200|osa:4333870|glutathione S-transferase [EC:2.5.1.18]	GO:0031410//cytoplasmic vesicle	GO:0016740//transferase activity	-	gi|62733553|gb|AAX95670.1|/5.85942e-51/MAPEG family, putative [Oryza sativa Japonica Group]
p5_sc00130.V1.gene71	p5_sc00130.V1.gene71	213.62	205.73	220.89	244.83	220.2	225.34	36.22	37.21	34.99	K10999|1|0.0|1911|vvi:100242715|cellulose synthase A [EC:2.4.1.12]	GO:0031224//intrinsic to membrane	GO:0016759//cellulose synthase activity;GO:0046914//transition metal ion binding	GO:0045229//external encapsulating structure organization;GO:0009250//glucan biosynthetic process	gi|225457723|ref|XP_002277713.1|/0/PREDICTED: probable cellulose synthase A catalytic subunit 5 [UDP-forming] [Vitis vinifera]
p5_sc00027.V1.gene606	p5_sc00027.V1.gene606	213.44	209.67	205	298.63	315.48	319.11	1.45	0.45	0.48	-	-	-	-	gi|225450265|ref|XP_002269745.1|/0/PREDICTED: uncharacterized protein LOC100242579 [Vitis vinifera]
p5_sc00013.V1.gene167	p5_sc00013.V1.gene167	212.49	226.09	229.25	287.32	229.58	195.44	100.78	123.2	97.83	-	-	-	-	gi|359489660|ref|XP_003633960.1|/3.64642e-96/PREDICTED: protein BPS1, chloroplastic-like [Vitis vinifera]
p5_sc00051.V1.gene108	p5_sc00051.V1.gene108	212.38	197.06	202.36	250.19	257.56	245.83	12.85	5.39	14.05	K06694|1|3e-06|50.1|cme:CMS255C|26S proteasome non-ATPase regulatory subunit 10	GO:0043231//intracellular membrane-bounded organelle	-	GO:0006810//transport	gi|242090617|ref|XP_002441141.1|/1.94234e-60/hypothetical protein SORBIDRAFT_09g021160 [Sorghum bicolor]
p5_sc00033.V1.gene71	p5_sc00033.V1.gene71	212.26	204.01	208.55	185.82	180.63	188.94	37.42	42.41	42.95	K02872|1|4e-100|362|rcu:RCOM_1019840|large subunit ribosomal protein L13Ae	GO:0015934//large ribosomal subunit	GO:0005198//structural molecule activity	GO:0010467//gene expression	gi|313586505|gb|ADR71263.1|/8.55092e-100/60S ribosomal protein L13aA [Hevea brasiliensis]
p5_sc00001.V1.gene572	p5_sc00001.V1.gene572	212.21	235.13	230.15	235.7	233.82	205.37	0.43	0.4	0.43	K05681|1|5e-39|159|cme:CMS467C|ATP-binding cassette, subfamily G (WHITE), member 2;K12843|2|3e-33|140|vvi:100248403|U4/U6 small nuclear ribonucleoprotein PRP3;K05643|4|2e-16|84.3|olu:OSTLU_42103|ATP-binding cassette, subfamily A (ABC1), member 3	GO:0044464//cell part	GO:0017111//nucleoside-triphosphatase activity	-	gi|357124142|ref|XP_003563764.1|/6.07374e-144/PREDICTED: pleiotropic drug resistance protein 12-like [Brachypodium distachyon]
p5_sc00004.V1.gene131	p5_sc00004.V1.gene131	211.86	222.57	229.42	258.36	249.33	243.14	62.62	65.08	70.93	-	-	-	-	gi|42565482|gb|AAS21008.1|/1.15635e-35/fiber protein [Hyacinthus orientalis]
p5_sc00099.V1.gene32	p5_sc00099.V1.gene32	211.54	201.09	199.9	173.08	156.98	162.5	7.17	10.82	10.45	-	-	-	-	gi|255587452|ref|XP_002534277.1|/7.75212e-15/conserved hypothetical protein [Ricinus communis]
p5_sc00033.V1.gene250	p5_sc00033.V1.gene250	211	221.03	230.55	145.26	163.55	168.35	3.59	4.2	3.6	K13424|1|7e-168|588|vvi:100243352|WRKY transcription factor 33	-	-	-	gi|183979108|emb|CAP08303.1|/5.69727e-167/DNA-binding protein [Vitis thunbergii]
p5_sc00355.V1.gene19	p5_sc00355.V1.gene19	210.95	235.9	246.63	196.46	263.55	258.83	128.46	143.47	148.57	-	GO:0031410//cytoplasmic vesicle;GO:0005618//cell wall	-	GO:0009607//response to biotic stimulus	gi|225435002|ref|XP_002281193.1|/3.61398e-92/PREDICTED: osmotin-like protein [Vitis vinifera]
p5_sc00145.V1.gene153	p5_sc00145.V1.gene153	210.91	182.41	191.39	167.62	180.27	166.75	1.96	0.91	0.98	-	GO:0031410//cytoplasmic vesicle	GO:0030247//polysaccharide binding	GO:0006952//defense response	gi|462401749|gb|EMJ07306.1|/1.2307e-56/hypothetical protein PRUPE_ppa012991mg [Prunus persica]
p5_sc00064.V1.gene426	p5_sc00064.V1.gene426	210.29	222.9	218.97	215.25	199.35	218.13	21	24.42	25.63	K09705|1|1e-68|256|osa:4345750|hypothetical protein	-	-	-	gi|115476734|ref|NP_001061963.1|/1.01837e-67/Os08g0455800 [Oryza sativa Japonica Group]
p5_sc00234.V1.gene120	p5_sc00234.V1.gene120	209.95	201.04	201.13	151.22	153.46	166.96	8.61	4.92	8.23	-	GO:0043231//intracellular membrane-bounded organelle;GO:0016020//membrane	-	-	gi|242076784|ref|XP_002448328.1|/3.0766e-93/hypothetical protein SORBIDRAFT_06g025310 [Sorghum bicolor]
p5_sc15460.V1.gene1	p5_sc15460.V1.gene1	209.73	206.31	201.58	225.75	199.57	206.38	148.56	140.75	148.96	K03942|1|0.0|871|zma:100282384|NADH dehydrogenase (ubiquinone) flavoprotein 1 [EC:1.6.5.3 1.6.99.3]	GO:0030964;GO:0005746//mitochondrial respiratory chain	GO:0051536//iron-sulfur cluster binding;GO:0050136//NADH dehydrogenase (quinone) activity;GO:0000166//nucleotide binding	GO:0008152//metabolic process	gi|226532265|ref|NP_001148767.1|/0/NADH-ubiquinone oxidoreductase 51 kDa subunit [Zea mays]
p5_sc00529.V1.gene37	p5_sc00529.V1.gene37	209.6	243.48	219.83	201.78	235.02	215.02	5.44	7.53	9.09	K14488|1|1e-29|126|gmx:100526867|SAUR family protein	GO:0043231//intracellular membrane-bounded organelle	GO:0005515//protein binding	GO:0009755//hormone-mediated signaling pathway	gi|351723859|ref|NP_001235246.1|/1.24742e-28/uncharacterized protein LOC100526867 [Glycine max]
p5_sc00096.V1.gene358	p5_sc00096.V1.gene358	209.56	240.7	191.74	218.18	246.88	263	150.44	149.48	150.11	K06689|1|2e-80|295|sbi:SORBI_02g019480|ubiquitin-conjugating enzyme E2 D/E [EC:6.3.2.19]	-	GO:0016879//ligase activity, forming carbon-nitrogen bonds;GO:0032559	GO:0006464//cellular protein modification process	gi|116779737|gb|ABK21411.1|/2.90968e-80/unknown [Picea sitchensis]
p5_sc00191.V1.gene188	p5_sc00191.V1.gene188	209.53	209.73	238.9	232.12	228.93	223.32	2.04	11.3	12.28	K10526|1|5e-60|227|aly:ARALYDRAFT_472278|OPC-8:0 CoA ligase 1 [EC:6.2.1.-]	GO:0042579//microbody	GO:0016703;GO:0016405//CoA-ligase activity	GO:0006950//response to stress;GO:0009694//jasmonic acid metabolic process	gi|297850466|ref|XP_002893114.1|/6.01535e-59/opc-8:0 CoA ligase1 [Arabidopsis lyrata subsp. lyrata]
p5_sc00009.V1.gene235	p5_sc00009.V1.gene235	209.08	203.2	206.46	203.87	161.28	172.02	192.52	166.96	167.01	K09584|1|2e-37|134|pop:POPTR_824147|protein disulfide-isomerase A6 [EC:5.3.4.1]	GO:0005618//cell wall;GO:0043231//intracellular membrane-bounded organelle;GO:0031090//organelle membrane	GO:0016853//isomerase activity	GO:0010038//response to metal ion;GO:0048229//gametophyte development;GO:0033554//cellular response to stress;GO:0003006//developmental process involved in reproduction	gi|217072654|gb|ACJ84687.1|/7.42639e-38/unknown [Medicago truncatula]
p5_sc00004.V1.gene265	p5_sc00004.V1.gene265	208.25	202	206.69	206.21	203.63	210	21.6	21.56	20.09	K10999|1|0.0|1863|vvi:100242715|cellulose synthase A [EC:2.4.1.12]	GO:0031224//intrinsic to membrane	GO:0016759//cellulose synthase activity;GO:0046914//transition metal ion binding	GO:0045229//external encapsulating structure organization;GO:0009250//glucan biosynthetic process	gi|225457723|ref|XP_002277713.1|/0/PREDICTED: probable cellulose synthase A catalytic subunit 5 [UDP-forming] [Vitis vinifera]
p5_sc01791.V1.gene10	p5_sc01791.V1.gene10	207.99	212.68	219.46	219.59	191.92	193.3	16.61	23.55	21.87	-	GO:0043231//intracellular membrane-bounded organelle	GO:0046914//transition metal ion binding;GO:0001071//nucleic acid binding transcription factor activity	GO:0006351//transcription, DNA-dependent;GO:0009268//response to pH;GO:0010038//response to metal ion	gi|357126085|ref|XP_003564719.1|/1.225e-170/PREDICTED: zinc finger protein STOP1 homolog [Brachypodium distachyon]
p5_sc00017.V1.gene683	p5_sc00017.V1.gene683	207.87	193.32	206.02	251.9	230.3	228.25	18.28	23.04	22.77	K07513|1|0.0|650|zma:100192501|acetyl-CoA acyltransferase 1 [EC:2.3.1.16]	GO:0031981//nuclear lumen;GO:0009536//plastid;GO:0042579//microbody;GO:0031090//organelle membrane	GO:0016408	GO:0009694//jasmonic acid metabolic process;GO:0009062//fatty acid catabolic process;GO:0009657//plastid organization;GO:0009738//abscisic acid mediated signaling pathway;GO:0006950//response to stress	gi|212723032|ref|NP_001131193.1|/0/uncharacterized protein LOC100192501 [Zea mays]
p5_sc00197.V1.gene58	p5_sc00197.V1.gene58	207.83	192.48	162.2	212.69	184.41	202.39	92.84	93.73	66.74	-	-	-	-	gi|115449885|ref|NP_001048575.1|/5.37886e-12/Os02g0824400 [Oryza sativa Japonica Group]
p5_sc00031.V1.gene280	p5_sc00031.V1.gene280	207.78	207.07	205.64	207.06	249.45	233.43	54.61	71.03	53.76	K01626|1|0.0|848|vvi:100258475|3-deoxy-7-phosphoheptulonate synthase [EC:2.5.1.54]	GO:0043231//intracellular membrane-bounded organelle	GO:0016765//transferase activity, transferring alkyl or aryl (other than methyl) groups	GO:0008652//cellular amino acid biosynthetic process;GO:0043650;GO:0019632//shikimate metabolic process	gi|359496691|ref|XP_003635302.1|/0/PREDICTED: phospho-2-dehydro-3-deoxyheptonate aldolase 1, chloroplastic [Vitis vinifera]
p5_sc00015.V1.gene139	p5_sc00015.V1.gene139	207.43	216.67	207.5	175.21	181.83	199.38	0.47	0.87	0.47	K14207|1|1e-70|264|zma:100283030|solute carrier family 38 (sodium-coupled neutral amino acid transporter), member 2	GO:0031224//intrinsic to membrane	-	-	gi|226531808|ref|NP_001146077.1|/1.86103e-104/uncharacterized protein LOC100279609 [Zea mays]
p5_sc00032.V1.gene469	p5_sc00032.V1.gene469	207.34	231.03	213.63	247.42	245.89	238.08	60.21	69.27	53.27	-	-	-	-	gi|225449913|ref|XP_002268033.1|/7.65918e-32/PREDICTED: polyadenylate-binding protein-interacting protein 2 [Vitis vinifera]
p5_sc00082.V1.gene266	p5_sc00082.V1.gene266	207.26	197.43	194.32	225.75	197.08	205.58	138.99	173.96	148.81	K12669|1|4e-06|51.2|aly:ARALYDRAFT_334448|oligosaccharyltransferase complex subunit gamma	-	-	-	gi|359495838|ref|XP_002273770.2|/1.26504e-72/PREDICTED: uncharacterized protein LOC100264206 [Vitis vinifera]
p5_sc00041.V1.gene231	p5_sc00041.V1.gene231	207.15	188.84	216.18	212.74	189.69	183.36	117.74	116.85	112.84	K01738|1|7e-135|478|osa:4334101|cysteine synthase A [EC:2.5.1.47]	-	GO:0016835//carbon-oxygen lyase activity	GO:0006563//L-serine metabolic process;GO:0000097//sulfur amino acid biosynthetic process	gi|115455323|ref|NP_001051262.1|/9.22671e-134/Os03g0747800 [Oryza sativa Japonica Group]
p5_sc00081.V1.gene305	p5_sc00081.V1.gene305	207.01	220.48	222.97	229.73	210.35	197.96	131.47	183.22	120.76	K02942|1|4e-21|98.6|smo:SELMODRAFT_133023|large subunit ribosomal protein LP1	GO:0030529//ribonucleoprotein complex	GO:0005198//structural molecule activity	GO:0006412//translation	gi|148909732|gb|ABR17957.1|/1.44656e-21/unknown [Picea sitchensis]
p5_sc00008.V1.gene513	p5_sc00008.V1.gene513	206.41	200.1	219.87	222.58	201	207.25	113.95	137.43	110.06	-	-	GO:0004091//carboxylesterase activity	GO:0044238//primary metabolic process	gi|414877739|tpg|DAA54870.1|/5.17842e-116/TPA: hypothetical protein ZEAMMB73_182784 [Zea mays]
p5_sc00004.V1.gene283	p5_sc00004.V1.gene283	206.32	220.72	239.28	217.77	206.19	201.95	98.35	75.63	81.06	K03686|1|2e-15|81.6|pop:POPTR_752360|molecular chaperone DnaJ;K09503|3|2e-14|78.2|cme:CML030C|DnaJ homolog subfamily A member 2;K09510|4|3e-14|77.8|cre:CHLREDRAFT_298|DnaJ homolog subfamily B member 4	-	GO:0005515//protein binding	GO:0044267//cellular protein metabolic process;GO:0050896//response to stimulus	gi|225457731|ref|XP_002278176.1|/1.56156e-177/PREDICTED: chaperone protein dnaJ 10 [Vitis vinifera]
p5_sc00053.V1.gene380	p5_sc00053.V1.gene380	206.31	164.98	169.92	156.18	177.8	189.1	77.08	56.02	73.77	K14016|1|1e-57|219|rcu:RCOM_1450720|ubiquitin fusion degradation protein 1	-	-	GO:0019941//modification-dependent protein catabolic process	gi|374256025|gb|AEZ00874.1|/7.05231e-60/putative ubiquitin fusion degradation protein, partial [Elaeis guineensis]
p5_sc00047.V1.gene67	p5_sc00047.V1.gene67	206.25	208.13	206.99	182.18	168.75	173.21	13.23	15.26	14.15	K01537|1|0.0|1612|vvi:100247373|Ca2+-transporting ATPase [EC:3.6.3.8]	GO:0031224//intrinsic to membrane	GO:0046873//metal ion transmembrane transporter activity;GO:0019829//cation-transporting ATPase activity;GO:0032559	GO:0009206;GO:0006816//calcium ion transport	gi|350284926|gb|AEQ27821.1|/0/PM Ca2+-ATPase [Eichhornia crassipes]
p5_sc00264.V1.gene105	p5_sc00264.V1.gene105	205.99	211.39	217.76	216.45	209.2	203.66	114.69	108.18	106.58	K01090|1|4e-96|348|osa:4328505|protein phosphatase [EC:3.1.3.16]	GO:0043234//protein complex	GO:0004721//phosphoprotein phosphatase activity;GO:0043169//cation binding	GO:0006464//cellular protein modification process	gi|115444617|ref|NP_001046088.1|/4.48879e-95/Os02g0180000 [Oryza sativa Japonica Group]
p5_sc00061.V1.gene181	p5_sc00061.V1.gene181	205.86	214.67	214.48	216.37	220.39	219.88	751.66	845.19	750.88	K03262|1|3e-78|290|pop:POPTR_590689|translation initiation factor 5	-	GO:0008135//translation factor activity, nucleic acid binding	GO:0006412//translation	gi|224069521|ref|XP_002302989.1|/3.97178e-77/predicted protein [Populus trichocarpa]
p5_sc00008.V1.gene611	p5_sc00008.V1.gene611	205.81	211.92	195.79	214.6	196.05	199.95	24.44	28.67	23	K02133|1|0.0|897|zma:542267|F-type H+-transporting ATPase subunit beta [EC:3.6.3.14]	GO:0000275//mitochondrial proton-transporting ATP synthase complex, catalytic core F(1)	GO:0019829//cation-transporting ATPase activity;GO:0015078//hydrogen ion transmembrane transporter activity;GO:0032559;GO:0015662//ATPase activity, coupled to transmembrane movement of ions, phosphorylative mechanism	GO:0015988//energy coupled proton transmembrane transport, against electrochemical gradient;GO:0009207;GO:0015986//ATP synthesis coupled proton transport	gi|414880947|tpg|DAA58078.1|/0/TPA: ATP synthase subunit beta family protein [Zea mays]
p5_sc00058.V1.gene621	p5_sc00058.V1.gene621	205.6	220.59	214.95	184.71	248.22	228.77	13.39	29.25	18.37	-	-	-	-	gi|347558874|gb|AEP04147.1|/2.56492e-51/WRKY6 transcription factor [Musa acuminata AAA Group]
p5_sc00571.V1.gene6	p5_sc00571.V1.gene6	205.45	215.94	201.85	266.21	286.29	316.61	2.26	1.79	1.94	K15015|1|3e-09|61.2|smo:SELMODRAFT_42771|solute carrier family 32 (vesicular inhibitory amino acid transporter)	GO:0031224//intrinsic to membrane	-	-	gi|359480750|ref|XP_003632520.1|/6.54434e-110/PREDICTED: amino acid permease 2 isoform 2 [Vitis vinifera]
p5_sc00433.V1.gene18	p5_sc00433.V1.gene18	205.45	236.75	263.13	286.2	210.66	267.6	17.12	24.82	26.97	K00759|1|6e-23|103|rcu:RCOM_1587610|adenine phosphoribosyltransferase [EC:2.4.2.7]	GO:0044424//intracellular part	GO:0016763//transferase activity, transferring pentosyl groups	GO:0043096//purine nucleobase salvage	gi|289540890|gb|ADD09567.1|/1.54988e-22/adeninephosphoribosyl transferase [Trifolium repens]
p5_sc00017.V1.gene623	p5_sc00017.V1.gene623	205.41	196.19	216.13	208.03	190.28	198.64	70.67	78.99	70.37	K13525|1|0.0|1487|pop:POPTR_836228|transitional endoplasmic reticulum ATPase	-	GO:0032559;GO:0042623//ATPase activity, coupled	GO:0009987//cellular process	gi|224069527|ref|XP_002326365.1|/0/predicted protein [Populus trichocarpa]
p5_sc00027.V1.gene465	p5_sc00027.V1.gene465	205.3	211.79	182.56	216.78	193.86	205.79	147.24	144.82	139.61	K08515|1|4e-92|335|pop:POPTR_830952|vesicle-associated membrane protein 7;K08511|2|2e-91|332|osa:4342638|vesicle-associated membrane protein 72	GO:0031224//intrinsic to membrane	-	GO:0006810//transport	gi|224075615|ref|XP_002304708.1|/5.19107e-91/predicted protein [Populus trichocarpa]
p5_sc00063.V1.gene455	p5_sc00063.V1.gene455	204.75	208.1	204.18	212.05	195.31	194.28	147.98	139.88	155.34	K00924|1|0.0|637|ath:AT2G01450|[EC:2.7.1.-];K04371|2|8e-85|313|gmx:100779469|extracellular signal-regulated kinase 1/2 [EC:2.7.11.24];K14512|5|1e-84|312|rcu:RCOM_0723010|mitogen-activated protein kinase 6 [EC:2.7.11.24]	GO:0043231//intracellular membrane-bounded organelle;GO:0044444//cytoplasmic part	GO:0004702//receptor signaling protein serine/threonine kinase activity;GO:0032559	GO:0006464//cellular protein modification process;GO:0009755//hormone-mediated signaling pathway	gi|359491016|ref|XP_003634202.1|/0/PREDICTED: mitogen-activated protein kinase 9-like [Vitis vinifera]
p5_sc00016.V1.gene911	p5_sc00016.V1.gene911	204.71	223.24	200.45	168.36	215.76	213.89	55.19	73.03	62.25	-	-	-	-	gi|116310378|emb|CAH67389.1|/3.35607e-54/H0115B09.1 [Oryza sativa Indica Group]
p5_sc00495.V1.gene20	p5_sc00495.V1.gene20	204.63	168.55	202.64	231.81	181.19	158.47	8	18.97	23.2	K00134|1|1e-26|115|mtr:MTR_3g085850|glyceraldehyde 3-phosphate dehydrogenase [EC:1.2.1.12]	GO:0044424//intracellular part	GO:0000166//nucleotide binding	GO:0006007//glucose catabolic process	gi|82400215|gb|ABB72846.1|/4.54389e-27/glyceraldehyde 3-phosphate dehydrogenase [Elaeis guineensis]
p5_sc00077.V1.gene406	p5_sc00077.V1.gene406	204.4	184.4	183.38	214.34	232.98	246.25	107.38	111.11	84.59	K12872|1|1e-118|424|vvi:100241603|pre-mRNA-splicing factor RBM22/SLT11	-	GO:0003676//nucleic acid binding;GO:0046872//metal ion binding	-	gi|225434698|ref|XP_002280897.1|/1.32369e-117/PREDICTED: zinc finger CCCH domain-containing protein 49-like [Vitis vinifera]
p5_sc00189.V1.gene102	p5_sc00189.V1.gene102	203.97	205.44	218.48	227.34	233.65	246.65	59.94	81.34	67.35	K00006|1|6e-12|70.5|pop:POPTR_908191|glycerol-3-phosphate dehydrogenase (NAD+) [EC:1.1.1.8]	GO:0043234//protein complex;GO:0044424//intracellular part	GO:0016616//oxidoreductase activity, acting on the CH-OH group of donors, NAD or NADP as acceptor;GO:0048037//cofactor binding;GO:0000166//nucleotide binding	GO:0006072//glycerol-3-phosphate metabolic process	gi|460381710|ref|XP_004236586.1|/0/PREDICTED: probable glycerol-3-phosphate dehydrogenase [NAD(+)] 1, cytosolic-like [Solanum lycopersicum]
p5_sc01861.V1.gene11	p5_sc01861.V1.gene11	203.58	202.66	190.72	223.64	302.1	291.01	16.79	14.25	14.14	-	-	-	-	gi|460391465|ref|XP_004241341.1|/2.23185e-48/PREDICTED: uncharacterized protein At1g08160-like [Solanum lycopersicum]
p5_sc00009.V1.gene159	p5_sc00009.V1.gene159	203.2	198.18	198.47	178.3	170.97	197.42	111.13	92.15	95.37	K02883|1|1e-88|291|pop:POPTR_552462|large subunit ribosomal protein L18e	GO:0030529//ribonucleoprotein complex	GO:0003676//nucleic acid binding;GO:0005198//structural molecule activity	GO:0010467//gene expression	gi|224064456|ref|XP_002301485.1|/1.47676e-87/predicted protein [Populus trichocarpa]
p5_sc00103.V1.gene49	p5_sc00103.V1.gene49	202.39	176.46	163.84	229.64	190.44	174.89	47.89	58.65	57.28	K02553|1|2e-78|288|aly:ARALYDRAFT_477519|regulator of ribonuclease activity A	GO:0044424//intracellular part	GO:0005515//protein binding;GO:0008428//ribonuclease inhibitor activity	GO:0019219;GO:0060699//regulation of endoribonuclease activity	gi|226502502|ref|NP_001150289.1|/8.06592e-89/regulator of ribonuclease activity A [Zea mays]
p5_sc00002.V1.gene20	p5_sc00002.V1.gene20	202.25	209.27	205.95	243.18	257.25	238.18	13.93	9.88	17.19	K05765|1|3e-49|191|gmx:100819975|cofilin	GO:0044464//cell part	GO:0008092//cytoskeletal protein binding	-	gi|326505768|dbj|BAJ91123.1|/3.98402e-63/predicted protein [Hordeum vulgare subsp. vulgare]
p5_sc00007.V1.gene868	p5_sc00007.V1.gene868	202.09	212.41	218.7	162.38	219.62	202.31	43.21	48.14	41.08	K00750|1|3e-12|70.1|rcu:RCOM_0138290|glycogenin glucosyltransferase [EC:2.4.1.186]	-	GO:0035250//UDP-galactosyltransferase activity	-	gi|125543629|gb|EAY89768.1|/3.53577e-100/hypothetical protein OsI_11309 [Oryza sativa Indica Group]
p5_sc00017.V1.gene321	p5_sc00017.V1.gene321	201.51	207.9	192.49	205.81	189.04	209.53	103.8	125.32	120.76	K00873|1|0.0|882|vvi:100267318|pyruvate kinase [EC:2.7.1.40]	GO:0044424//intracellular part	GO:0031420;GO:0016301//kinase activity;GO:0032559	GO:0006796//phosphate-containing compound metabolic process;GO:0006007//glucose catabolic process	gi|239056172|emb|CAQ58605.1|/0/pyruvate kinase [Vitis vinifera]
p5_sc00835.V1.gene11	p5_sc00835.V1.gene11	201.45	233.25	205.16	201.47	241.09	217.51	32.79	42.18	44.27	K13431|1|1e-51|199|bdi:100840054|signal recognition particle receptor subunit alpha	GO:0030867//rough endoplasmic reticulum membrane	GO:0017111//nucleoside-triphosphatase activity;GO:0043021//ribonucleoprotein complex binding;GO:0004871//signal transducer activity;GO:0032561//guanyl ribonucleotide binding	GO:0009207;GO:0006613//cotranslational protein targeting to membrane	gi|357114474|ref|XP_003559025.1|/1.71734e-50/PREDICTED: signal recognition particle receptor subunit alpha homolog [Brachypodium distachyon]
p5_sc00001.V1.gene3434	p5_sc00001.V1.gene3434	201.33	204.22	206.51	202.3	252.55	235.48	24.65	22.35	20.03	-	-	-	-	gi|222625055|gb|EEE59187.1|/6.36685e-40/hypothetical protein OsJ_11123 [Oryza sativa Japonica Group]
p5_sc00066.V1.gene270	p5_sc00066.V1.gene270	201	195.92	200.82	304.39	281.56	267.94	26.71	36.77	30.74	K01580|1|3e-140|496|vvi:100265999|glutamate decarboxylase [EC:4.1.1.15]	-	GO:0016831//carboxy-lyase activity;GO:0048037//cofactor binding	GO:0009064//glutamine family amino acid metabolic process	gi|462405664|gb|EMJ11128.1|/1.08334e-145/hypothetical protein PRUPE_ppa004567mg [Prunus persica]
p5_sc00107.V1.gene316	p5_sc00107.V1.gene316	200.75	204.81	235.35	190.53	206.98	212.24	4.58	8.44	4.59	K00423|1|2e-25|112|aly:ARALYDRAFT_892557|L-ascorbate oxidase [EC:1.10.3.3]	GO:0031410//cytoplasmic vesicle	GO:0046914//transition metal ion binding;GO:0016682//oxidoreductase activity, acting on diphenols and related substances as donors, oxygen as acceptor	GO:0008152//metabolic process	gi|225447041|ref|XP_002269614.1|/7.95634e-48/PREDICTED: L-ascorbate oxidase homolog [Vitis vinifera]
p5_sc00099.V1.gene224	p5_sc00099.V1.gene224	200.18	209.49	175.87	193.01	212.94	184.08	169.51	242.52	167.23	K11251|1|2e-45|179|gmx:100305705|histone H2A	GO:0000785//chromatin;GO:0043231//intracellular membrane-bounded organelle	GO:0003676//nucleic acid binding	GO:0034728//nucleosome organization	gi|356550263|ref|XP_003543507.1|/1.62165e-44/PREDICTED: histone H2A-like [Glycine max]
p5_sc00017.V1.gene848	p5_sc00017.V1.gene848	200.16	195.92	186.13	176.96	174.34	172.12	47.7	51.58	55.04	K00413|1|1e-102|370|vvi:100261810|ubiquinol-cytochrome c reductase cytochrome c1 subunit	GO:0005746//mitochondrial respiratory chain	GO:0009055//electron carrier activity;GO:0005506//iron ion binding	GO:0022904//respiratory electron transport chain	gi|297743388|emb|CBI36255.3|/1.84382e-101/unnamed protein product [Vitis vinifera]
p5_sc00001.V1.gene263	p5_sc00001.V1.gene263	199.76	199.99	195.33	197.98	202.75	217.59	130.65	130.4	124.36	K03257|1|0.0|798|vvi:100249159|translation initiation factor 4A	-	GO:0008135//translation factor activity, nucleic acid binding;GO:0042623//ATPase activity, coupled;GO:0032559	GO:0006412//translation	gi|359484301|ref|XP_002281247.2|/0/PREDICTED: eukaryotic initiation factor 4A-15-like [Vitis vinifera]
p5_sc00062.V1.gene388	p5_sc00062.V1.gene388	199.53	194.36	204.66	240.98	201.18	221.8	919.1	1047.37	965.13	-	-	-	-	gi|296082845|emb|CBI22146.3|/3.21218e-71/unnamed protein product [Vitis vinifera]
p5_sc00004.V1.gene294	p5_sc00004.V1.gene294	199.52	182.89	193.97	173.07	177.54	187.04	5.56	5.48	5.68	K01376|1|3e-174|609|aly:ARALYDRAFT_473866|[EC:3.4.22.-];K01365|4|9e-115|412|sbi:SORBI_10g028000|cathepsin L [EC:3.4.22.15]	-	GO:0016628//oxidoreductase activity, acting on the CH-CH group of donors, NAD or NADP as acceptor;GO:0004175//endopeptidase activity	GO:0019538//protein metabolic process	gi|148927394|gb|ABR19828.1|/0/cysteine proteinase [Elaeis guineensis]
p5_sc00023.V1.gene454	p5_sc00023.V1.gene454	199.47	194.64	200.12	178.41	204.24	197.44	112.96	109.86	109.84	K13199|1|1e-48|192|vvi:100259885|plasminogen activator inhibitor 1 RNA-binding protein	-	-	-	gi|359489211|ref|XP_002272562.2|/1.48885e-47/PREDICTED: uncharacterized protein LOC100259885 [Vitis vinifera]
p5_sc00002.V1.gene186	p5_sc00002.V1.gene186	199.42	207.34	198.95	198.77	256.19	244.92	0	0.29	0.62	K01904|1|7e-153|538|rcu:RCOM_1325310|4-coumarate--CoA ligase [EC:6.2.1.12]	-	GO:0016703;GO:0016405//CoA-ligase activity	GO:0008152//metabolic process	gi|381356182|gb|AFG26324.1|/1.91225e-160/4-coumarate-CoA ligase [Cinnamomum osmophloeum]
p5_sc00818.V1.gene5	p5_sc00818.V1.gene5	199.32	197.94	204.36	139.65	132.57	117.17	4.23	2.44	1.59	K05275|1|5e-15|79.7|zma:100272747|pyridoxine 4-dehydrogenase [EC:1.1.1.65]	-	-	-	gi|470132346|ref|XP_004302044.1|/3.10199e-81/PREDICTED: probable aldo-keto reductase 1-like [Fragaria vesca subsp. vesca]
p5_sc00437.V1.gene16	p5_sc00437.V1.gene16	199.22	138.52	172.27	138.15	158.84	126.25	51.12	35.37	36.61	K01641|1|2e-24|108|zma:100272824|hydroxymethylglutaryl-CoA synthase [EC:2.3.3.10]	-	GO:0046912//transferase activity, transferring acyl groups, acyl groups converted into alkyl on transfer	GO:0006720//isoprenoid metabolic process	gi|414590009|tpg|DAA40580.1|/2.35008e-23/TPA: putative hydroxymethylglutaryl-CoA synthase family protein [Zea mays]
p5_sc12932.V1.gene1	p5_sc12932.V1.gene1	199.1	190.52	203.81	166.57	173.63	169.19	1.25	4.6	0	K00799|1|7e-43|169|gmx:547936|glutathione S-transferase [EC:2.5.1.18]	GO:0044424//intracellular part	GO:0016846//carbon-sulfur lyase activity;GO:0016765//transferase activity, transferring alkyl or aryl (other than methyl) groups	GO:0009404//toxin metabolic process	gi|332629593|dbj|BAK22528.1|/7.01762e-44/tau glutathione S-transferase [Allium cepa]
p5_sc00036.V1.gene718	p5_sc00036.V1.gene718	199.09	191.31	188.31	203.44	201.32	197.57	375.23	345.38	361.81	K12823|1|0.0|837|vvi:100264477|ATP-dependent RNA helicase DDX5/DBP2 [EC:3.6.4.13]	-	GO:0003676//nucleic acid binding;GO:0032559;GO:0042623//ATPase activity, coupled	-	gi|359488684|ref|XP_003633801.1|/0/PREDICTED: DEAD-box ATP-dependent RNA helicase 46-like isoform 2 [Vitis vinifera]
p5_sc00005.V1.gene69	p5_sc00005.V1.gene69	198.85	191.68	192.8	224.09	246.91	253.7	0.72	1.46	1.03	K01507|1|0.0|1389|vvi:100256710|inorganic pyrophosphatase [EC:3.6.1.1]	GO:0016021//integral to membrane	GO:0046872//metal ion binding;GO:0015405;GO:0016628//oxidoreductase activity, acting on the CH-CH group of donors, NAD or NADP as acceptor;GO:0016462//pyrophosphatase activity	GO:0006818//hydrogen transport;GO:0008152//metabolic process	gi|45479863|gb|AAS66771.1|/0/PPase [Hevea brasiliensis]
p5_sc00030.V1.gene426	p5_sc00030.V1.gene426	198.73	202.94	182.96	164.64	177.21	177.73	18.06	21.79	15.42	K13680|1|2e-114|411|smo:SELMODRAFT_230176|beta-mannan synthase [EC:2.4.1.32]	-	GO:0016759//cellulose synthase activity	-	gi|225458916|ref|XP_002285486.1|/0/PREDICTED: probable xyloglucan glycosyltransferase 12 [Vitis vinifera]
p5_sc00003.V1.gene301	p5_sc00003.V1.gene301	198.4	203.71	195.69	143.45	200.83	181.39	27.63	33.23	24.64	K02918|1|1e-43|172|gmx:100798230|large subunit ribosomal protein L35e	GO:0030529//ribonucleoprotein complex	GO:0005198//structural molecule activity	GO:0010467//gene expression	gi|356558339|ref|XP_003547464.1|/1.76382e-42/PREDICTED: 60S ribosomal protein L35-like isoform 1 [Glycine max]
p5_sc00060.V1.gene124	p5_sc00060.V1.gene124	198.11	190.56	185.49	199.57	172.8	163	46.98	41.32	43.56	-	-	GO:0005092//GDP-dissociation inhibitor activity	GO:0006810//transport;GO:0033124//regulation of GTP catabolic process	gi|255545283|ref|XP_002513702.1|/0/protein with unknown function [Ricinus communis]
p5_sc00031.V1.gene40	p5_sc00031.V1.gene40	198.1	215	201.73	158.78	233.3	229.15	343.13	322.42	290.52	-	GO:0016020//membrane	-	-	gi|462401823|gb|EMJ07380.1|/1.29685e-21/hypothetical protein PRUPE_ppa013840mg [Prunus persica]
p5_sc00057.V1.gene521	p5_sc00057.V1.gene521	198.03	187.1	166.95	184.93	207.65	222.59	11.13	17.77	15.27	-	GO:0043231//intracellular membrane-bounded organelle;GO:0031410//cytoplasmic vesicle	GO:0015020//glucuronosyltransferase activity	GO:0009832//plant-type cell wall biogenesis;GO:0010413//glucuronoxylan metabolic process	gi|225456511|ref|XP_002284685.1|/0/PREDICTED: probable beta-1,4-xylosyltransferase IRX10L [Vitis vinifera]
p5_sc00007.V1.gene1069	p5_sc00007.V1.gene1069	197.91	219.39	212.54	225.57	254.79	265.58	197.8	256.9	206.99	K04371|1|5e-33|137|vvi:100254083|extracellular signal-regulated kinase 1/2 [EC:2.7.11.24];K09060|2|1e-10|63.5|aly:ARALYDRAFT_473396|plant G-box-binding factor	GO:0043231//intracellular membrane-bounded organelle	GO:0003677//DNA binding;GO:0001071//nucleic acid binding transcription factor activity;GO:0046983//protein dimerization activity	GO:0006351//transcription, DNA-dependent	gi|255548457|ref|XP_002515285.1|/1.64804e-45/Ocs element-binding factor, putative [Ricinus communis]
p5_sc00067.V1.gene43	p5_sc00067.V1.gene43	197.53	218.51	183.78	197.33	287.93	240.8	7.43	10.59	5.66	K08488|1|2e-07|53.5|ath:AT1G32270|syntaxin 7	GO:0005618//cell wall	-	-	gi|297815530|ref|XP_002875648.1|/3.63603e-51/harpin-induced family protein [Arabidopsis lyrata subsp. lyrata]
p5_sc00101.V1.gene168	p5_sc00101.V1.gene168	197.42	255.97	226	283.16	225.56	213.88	25.33	56.36	34.36	-	-	GO:0005496//steroid binding	-	gi|115467040|ref|NP_001057119.1|/4.06871e-36/Os06g0211300 [Oryza sativa Japonica Group]
p5_sc00039.V1.gene694	p5_sc00039.V1.gene694	197.38	195.53	214.37	217.23	194.44	185.77	112.21	110.62	111.74	K13199|1|4e-48|191|osa:4324661|plasminogen activator inhibitor 1 RNA-binding protein	-	-	-	gi|125571861|gb|EAZ13376.1|/4.71167e-47/hypothetical protein OsJ_03294 [Oryza sativa Japonica Group]
p5_sc00034.V1.gene521	p5_sc00034.V1.gene521	196.8	218.05	214.53	196.69	238.81	252.52	486.21	315.19	470.24	K08150|1|0.0|716|sbi:SORBI_06g021070|MFS transporter, SP family, solute carrier family 2 (myo-inositol transporter), member 13	GO:0000325//plant-type vacuole;GO:0031224//intrinsic to membrane	GO:0005365//myo-inositol transmembrane transporter activity	GO:0015791//polyol transport	gi|126635785|gb|ABO21769.1|/0/sugar transporter protein [Ananas comosus]
p5_sc01595.V1.gene7	p5_sc01595.V1.gene7	196.59	187.68	205.65	278.85	227.71	227.47	817.46	1027.1	821.49	-	-	GO:0046914//transition metal ion binding	GO:0006970//response to osmotic stress	gi|470117435|ref|XP_004294863.1|/1.11938e-91/PREDICTED: CBS domain-containing protein CBSX3, mitochondrial-like [Fragaria vesca subsp. vesca]
p5_sc00127.V1.gene210	p5_sc00127.V1.gene210	196.46	198.69	191.1	181.67	169.17	175.3	0.54	0.41	1.27	-	-	GO:0004553//hydrolase activity, hydrolyzing O-glycosyl compounds;GO:0030247//polysaccharide binding;GO:0043167//ion binding	GO:0006026	gi|224119730|ref|XP_002318148.1|/1.42032e-113/predicted protein [Populus trichocarpa]
p5_sc00019.V1.gene194	p5_sc00019.V1.gene194	196.45	186.52	172.9	253.76	214.28	277.98	58.33	61.29	68.23	-	-	-	-	gi|460375088|ref|XP_004233340.1|/4.59244e-43/PREDICTED: uncharacterized protein LOC101261386 [Solanum lycopersicum]
p5_sc00096.V1.gene271	p5_sc00096.V1.gene271	196.39	179.3	196.75	199.19	163.34	171.99	2.23	4.44	1.92	K05863|1|5e-171|598|vvi:100260298|solute carrier family 25 (mitochondrial adenine nucleotide translocator), member 4/5/6/31	GO:0019866//organelle inner membrane;GO:0043231//intracellular membrane-bounded organelle;GO:0031224//intrinsic to membrane	-	GO:0006810//transport	gi|225435480|ref|XP_002285503.1|/5.93064e-170/PREDICTED: ADP,ATP carrier protein, mitochondrial-like [Vitis vinifera]
p5_sc00174.V1.gene18	p5_sc00174.V1.gene18	196.24	180.54	198.49	210.41	165.55	167.54	18.09	14.83	24.18	K03263|1|5e-71|263|vvi:100267006|translation initiation factor 5A	-	GO:0043021//ribonucleoprotein complex binding;GO:0008135//translation factor activity, nucleic acid binding	GO:0006448//regulation of translational elongation;GO:0006449//regulation of translational termination;GO:0018205//peptidyl-lysine modification	gi|33325131|gb|AAQ08198.1|/4.40704e-70/eukaryotic translation initiation factor 5A isoform VIII [Hevea brasiliensis]
p5_sc00025.V1.gene311	p5_sc00025.V1.gene311	196.1	192.43	203.1	186.22	138.8	136.55	12.87	7.72	8.39	K08057|1|3e-139|493|zma:542732|calreticulin	GO:0044432//endoplasmic reticulum part;GO:0031410//cytoplasmic vesicle	GO:0046872//metal ion binding;GO:0005515//protein binding	GO:0032501//multicellular organismal process;GO:0006874//cellular calcium ion homeostasis	gi|218199368|gb|EEC81795.1|/1.51848e-138/hypothetical protein OsI_25508 [Oryza sativa Indica Group]
p5_sc00005.V1.gene885	p5_sc00005.V1.gene885	195.46	208.8	209.96	171.19	168.68	166.32	26.5	24.95	17.78	K00327|1|3e-76|283|vvi:100240979|NADPH-ferrihemoprotein reductase [EC:1.6.2.4]	-	-	-	gi|359485011|ref|XP_002270732.2|/2.13866e-76/PREDICTED: NADPH--cytochrome P450 reductase-like [Vitis vinifera]
p5_sc00035.V1.gene644	p5_sc00035.V1.gene644	195.35	211.26	191.38	229.07	203.97	215.16	234.85	244.34	244.57	K13201|1|2e-62|236|gmx:100781227|nucleolysin TIA-1/TIAR	-	-	-	gi|356519889|ref|XP_003528601.1|/2.33503e-61/PREDICTED: nucleolysin TIAR-like [Glycine max]
p5_sc00033.V1.gene608	p5_sc00033.V1.gene608	195.33	185.67	199.19	185.62	182.42	211.04	75.51	100.75	98.13	K01090|1|8e-133|471|osa:4337723|protein phosphatase [EC:3.1.3.16];K14497|4|5e-26|117|cre:CHLREDRAFT_121320|protein phosphatase 2C [EC:3.1.3.16]	-	GO:0016787//hydrolase activity	-	gi|115461931|ref|NP_001054565.1|/1.04304e-131/Os05g0134200 [Oryza sativa Japonica Group]
p5_sc00218.V1.gene26	p5_sc00218.V1.gene26	195.31	187.06	181	169.38	158.43	160.42	86.05	89.22	87.16	K02949|1|4e-21|73.9|rcu:RCOM_0658740|small subunit ribosomal protein S11e	GO:0030529//ribonucleoprotein complex;GO:0009536//plastid	GO:0003723//RNA binding;GO:0005198//structural molecule activity	GO:0010467//gene expression	gi|414585477|tpg|DAA36048.1|/1.0937e-20/TPA: hypothetical protein ZEAMMB73_665324 [Zea mays]
p5_sc00085.V1.gene197	p5_sc00085.V1.gene197	195.23	204.79	178.92	163.64	201.04	172.66	26.3	41.6	54.63	-	GO:0031410//cytoplasmic vesicle	-	-	gi|357114032|ref|XP_003558805.1|/2.14896e-08/PREDICTED: uncharacterized protein LOC100825549 [Brachypodium distachyon]
p5_sc01507.V1.gene5	p5_sc01507.V1.gene5	195.2	184.93	197.35	202.26	238.27	219.79	60.51	42.93	37.46	-	GO:0031410//cytoplasmic vesicle	-	-	gi|224092580|ref|XP_002334885.1|/2.17592e-17/predicted protein [Populus trichocarpa]
p5_sc40215.V1.gene1	p5_sc40215.V1.gene1	195.06	172.22	155.74	217.69	138.3	125.82	45.69	41.84	38.48	K02951|1|1e-30|129|osa:4342771|small subunit ribosomal protein S12e	GO:0043231//intracellular membrane-bounded organelle;GO:0030529//ribonucleoprotein complex	GO:0005198//structural molecule activity	GO:0010467//gene expression	gi|34393397|dbj|BAC82908.1|/2.22708e-29/putative ribosomal protein S12 [Oryza sativa Japonica Group]
p5_sc00404.V1.gene20	p5_sc00404.V1.gene20	194.69	196.84	183.87	202.58	206.63	191.22	55.3	35.13	40.9	K10704|1|2e-68|255|rcu:RCOM_0225820|ubiquitin-conjugating enzyme E2 variant	GO:0031371//ubiquitin conjugating enzyme complex	GO:0005488//binding;GO:0016879//ligase activity, forming carbon-nitrogen bonds	GO:0006464//cellular protein modification process;GO:0006281//DNA repair	gi|449437446|ref|XP_004136503.1|/1.36329e-67/PREDICTED: ubiquitin-conjugating enzyme E2 variant 1C-like [Cucumis sativus]
p5_sc00090.V1.gene273	p5_sc00090.V1.gene273	194.64	209.8	193.07	128.81	139.82	117.44	0	0	0	-	-	-	-	gi|115486125|ref|NP_001068206.1|/1.29651e-38/Os11g0594700 [Oryza sativa Japonica Group]
p5_sc00053.V1.gene23	p5_sc00053.V1.gene23	194.58	195.19	204.17	159.48	126.71	167.1	60.39	67.18	67.67	-	GO:0031224//intrinsic to membrane	-	-	gi|449432032|ref|XP_004133804.1|/1.36303e-81/PREDICTED: uncharacterized protein C119.09c-like [Cucumis sativus]
p5_sc00029.V1.gene111	p5_sc00029.V1.gene111	194.33	197.41	195.71	171.55	169.48	177.42	19.35	22.54	22.04	K07887|1|2e-79|293|osa:4333662|Ras-related protein Rab-5A;K07976|2|3e-76|283|aly:ARALYDRAFT_492904|Rab family, other	-	GO:0032561//guanyl ribonucleotide binding	GO:0006810//transport;GO:0035556//intracellular signal transduction	gi|319921858|gb|ADV78543.1|/1.58864e-79/small GTP binding protein Rab5 [Oryza sativa Indica Group]
p5_sc00037.V1.gene641	p5_sc00037.V1.gene641	194.05	204.84	158.18	134.25	165.55	157.57	0.82	1.57	0.86	K11253|1|7e-71|263|mtr:MTR_1g105310|histone H3	GO:0000785//chromatin;GO:0009536//plastid	GO:0003676//nucleic acid binding	GO:0034728//nucleosome organization	gi|357502337|ref|XP_003621457.1|/2.04826e-70/Histone H3 [Medicago truncatula]
p5_sc00021.V1.gene618	p5_sc00021.V1.gene618	194	226.09	224.74	170.52	215.15	184.51	692.18	813.32	694.65	K00799|1|1e-60|230|osa:4326828|glutathione S-transferase [EC:2.5.1.18]	-	-	-	gi|115442053|ref|NP_001045306.1|/1.43175e-59/Os01g0933900 [Oryza sativa Japonica Group]
p5_sc00001.V1.gene1471	p5_sc00001.V1.gene1471	193.99	218.16	224.62	199.59	200.34	209.52	56.85	67.13	68.97	K00861|1|8e-11|65.5|vcn:VOLCADRAFT_103251|riboflavin kinase [EC:2.7.1.26];K07748|2|3e-06|50.1|rcu:RCOM_0707880|sterol-4alpha-carboxylate 3-dehydrogenase (decarboxylating) [EC:1.1.1.170]	GO:0044464//cell part	-	-	gi|374256075|gb|AEZ00899.1|/3.57726e-89/putative 24 kDa seed maturation protein [Elaeis guineensis]
p5_sc00099.V1.gene135	p5_sc00099.V1.gene135	193.93	192.45	197.47	201.63	181.72	189.48	46.6	57.8	62.21	K01803|1|4e-102|368|sbi:SORBI_03g006130|triosephosphate isomerase (TIM) [EC:5.3.1.1]	GO:0044424//intracellular part	GO:0016861//intramolecular oxidoreductase activity, interconverting aldoses and ketoses	GO:0006007//glucose catabolic process;GO:0006631//fatty acid metabolic process	gi|390098824|gb|AFL48185.1|/7.95962e-104/triose phosphate isomerase cytosolic isoform-like protein [Capsicum annuum]
p5_sc00042.V1.gene389	p5_sc00042.V1.gene389	193.9	190.97	199.18	143.43	152.93	147.84	213.1	201.13	207.76	K09285|1|7e-21|97.4|vvi:100259877|AP2-like factor, ANT lineage	-	-	-	gi|56567285|gb|AAV98627.1|/3.2237e-73/AP2 protein [Elaeis guineensis]
p5_sc00012.V1.gene230	p5_sc00012.V1.gene230	193.77	213.71	204.36	177.84	226.43	221.97	0	0	0.61	K05359|1|1e-163|574|sbi:SORBI_02g011470|arogenate/prephenate dehydratase [EC:4.2.1.91 4.2.1.51]	GO:0043231//intracellular membrane-bounded organelle	GO:0016836//hydro-lyase activity	GO:0006558//L-phenylalanine metabolic process	gi|242043912|ref|XP_002459827.1|/1.24567e-162/hypothetical protein SORBIDRAFT_02g011470 [Sorghum bicolor]
p5_sc00016.V1.gene363	p5_sc00016.V1.gene363	193.76	167.68	152.65	120.35	113.52	107.94	0	0	0.58	K00799|1|3e-81|299|vvi:100245065|glutathione S-transferase [EC:2.5.1.18]	-	GO:0016740//transferase activity;GO:0016829//lyase activity	-	gi|225424859|ref|XP_002273830.1|/3.79774e-80/PREDICTED: glutathione S-transferase U17 isoform 1 [Vitis vinifera]
p5_sc00168.V1.gene201	p5_sc00168.V1.gene201	193.65	174.27	177.18	188.18	166.35	157.9	44.29	52.82	50.9	K00236|1|2e-17|85.5|zma:100281355|succinate dehydrogenase (ubiquinone) cytochrome b560 subunit	GO:0044459//plasma membrane part;GO:0043231//intracellular membrane-bounded organelle	GO:0016627//oxidoreductase activity, acting on the CH-CH group of donors	GO:0009060//aerobic respiration	gi|357122622|ref|XP_003563014.1|/2.8991e-21/PREDICTED: uncharacterized protein LOC100845567 [Brachypodium distachyon]
p5_sc00045.V1.gene529	p5_sc00045.V1.gene529	193.51	216.09	214.1	213.19	182.15	197.46	3.34	1.98	2.63	-	-	-	-	gi|385282636|gb|AFI57905.1|/0/cytosolic invertase 1 [Prunus persica]
p5_sc02564.V1.gene5	p5_sc02564.V1.gene5	193.5	139.83	154.23	172.11	194.84	177.42	40.12	28.27	33.08	K02183|1|9e-09|56.6|mtr:MTR_7g087610|calmodulin	-	-	-	gi|388515465|gb|AFK45794.1|/1.39987e-07/unknown [Lotus japonicus]
p5_sc00049.V1.gene223	p5_sc00049.V1.gene223	193.34	175.95	184.01	180.14	159.15	178.03	70.75	88.53	87.85	K03231|1|0.0|858|osa:4331813|elongation factor 1-alpha	GO:0044424//intracellular part	GO:0016772//transferase activity, transferring phosphorus-containing groups;GO:0017111//nucleoside-triphosphatase activity;GO:0008135//translation factor activity, nucleic acid binding;GO:0032561//guanyl ribonucleotide binding	GO:0006412//translation;GO:0009207	gi|48527431|gb|AAT45847.1|/0/elongation factor 1-alpha 1 [Elaeis guineensis]
p5_sc00033.V1.gene522	p5_sc00033.V1.gene522	193.27	196.35	214.88	198.81	190.98	219.63	108.39	97.56	116.11	-	GO:0044424//intracellular part	-	GO:0010038//response to metal ion	gi|242052495|ref|XP_002455393.1|/4.64103e-57/hypothetical protein SORBIDRAFT_03g010090 [Sorghum bicolor]
p5_sc00064.V1.gene262	p5_sc00064.V1.gene262	193.13	197.14	213.59	157.6	167.78	154.78	101.9	119.52	116.48	K00695|1|0.0|1234|sbi:SORBI_01g033060|sucrose synthase [EC:2.4.1.13]	-	GO:0035251//UDP-glucosyltransferase activity	GO:0005984//disaccharide metabolic process	gi|352950876|gb|AEO09338.2|/0/sucrose synthase [Musa acuminata AAA Group]
p5_sc00023.V1.gene136	p5_sc00023.V1.gene136	193.07	192.22	188.96	198.6	208.78	208.09	51.96	66.75	54.9	K00750|1|9e-11|66.6|rcu:RCOM_0138290|glycogenin glucosyltransferase [EC:2.4.1.186]	GO:0044464//cell part	GO:0016740//transferase activity	-	gi|218195342|gb|EEC77769.1|/0/hypothetical protein OsI_16920 [Oryza sativa Indica Group]
p5_sc00005.V1.gene662	p5_sc00005.V1.gene662	193.02	198.44	205.6	207.59	175.25	168.97	15.85	16.35	17.77	K01689|1|6e-77|283|rcu:RCOM_1618820|enolase [EC:4.2.1.11]	GO:0043234//protein complex;GO:0009536//plastid	GO:0046872//metal ion binding;GO:0016836//hydro-lyase activity	GO:0006007//glucose catabolic process;GO:0000904//cell morphogenesis involved in differentiation	gi|317106652|dbj|BAJ53156.1|/5.138e-77/JHL10I11.2 [Jatropha curcas]
p5_sc00043.V1.gene249	p5_sc00043.V1.gene249	192.85	192.75	218.37	194.47	216.88	229.83	56.5	70.53	63.32	K05527|1|5e-23|103|osa:4325073|BolA protein	-	-	-	gi|224060445|ref|XP_002300203.1|/3.00999e-26/predicted protein [Populus trichocarpa]
p5_sc00035.V1.gene670	p5_sc00035.V1.gene670	192.82	178.06	175.28	178.54	153.68	149.45	68.61	72.68	52.41	-	-	GO:0016491//oxidoreductase activity	-	gi|147799889|emb|CAN77321.1|/0/hypothetical protein VITISV_008818 [Vitis vinifera]
p5_sc00296.V1.gene44	p5_sc00296.V1.gene44	192.67	192.99	193.14	172.33	218.91	212.95	46.15	73.38	50.41	K11275|1|2e-25|114|sbi:SORBI_01g005010|histone H1/5	GO:0000785//chromatin;GO:0043231//intracellular membrane-bounded organelle	GO:0003676//nucleic acid binding	GO:0034728//nucleosome organization	gi|242037779|ref|XP_002466284.1|/2.14952e-24/hypothetical protein SORBIDRAFT_01g005010 [Sorghum bicolor]
p5_sc00057.V1.gene469	p5_sc00057.V1.gene469	192.44	179.6	172.21	139.72	177.22	165.53	146.46	145.99	151.35	K15174|1|5e-07|52.8|pop:POPTR_751858|RNA polymerase II-associated factor 1	GO:0043231//intracellular membrane-bounded organelle	-	-	gi|242095226|ref|XP_002438103.1|/7.30842e-13/hypothetical protein SORBIDRAFT_10g008050 [Sorghum bicolor]
p5_sc00001.V1.gene519	p5_sc00001.V1.gene519	192.44	199.08	195.43	196.32	192.01	179.63	119.31	96.9	111.1	K00844|1|8e-105|379|vvi:100242358|hexokinase [EC:2.7.1.1]	GO:0043231//intracellular membrane-bounded organelle;GO:0031090//organelle membrane	GO:0004396//hexokinase activity;GO:0046914//transition metal ion binding;GO:0032559	GO:0008219//cell death;GO:0009757//hexose mediated signaling;GO:0019320//hexose catabolic process;GO:0006006//glucose metabolic process	gi|11066213|gb|AAG28503.1|AF196966_1/5.30215e-105/hexokinase [Citrus sinensis]
p5_sc01693.V1.gene4	p5_sc01693.V1.gene4	192.28	192.48	208.93	231.57	256.04	257.21	105.54	115.55	115.04	K08967|1|2e-90|330|osa:4331707|1,2-dihydroxy-3-keto-5-methylthiopentene dioxygenase [EC:1.13.11.53 1.13.11.54]	-	GO:0043169//cation binding;GO:0016702//oxidoreductase activity, acting on single donors with incorporation of molecular oxygen, incorporation of two atoms of oxygen	GO:0043102	gi|242039643|ref|XP_002467216.1|/1.43805e-89/hypothetical protein SORBIDRAFT_01g021500 [Sorghum bicolor]
p5_sc00307.V1.gene71	p5_sc00307.V1.gene71	192.19	200.04	169.97	186.3	180.09	203.76	138.45	182.83	144.26	-	-	GO:0005488//binding	-	gi|462394661|gb|EMJ00460.1|/1.56952e-30/hypothetical protein PRUPE_ppa022619mg [Prunus persica]
p5_sc00146.V1.gene240	p5_sc00146.V1.gene240	192.09	227.97	230.53	465.07	509.38	533.27	1.44	0.66	1.44	-	GO:0031410//cytoplasmic vesicle	-	-	gi|102139791|gb|ABF69976.1|/1.87618e-27/plant lipid transfer/seed storage/trypsin-alpha amylase inhibitor (LTP) family protein [Musa acuminata]
p5_sc00074.V1.gene246	p5_sc00074.V1.gene246	192.09	196.05	178.65	222.49	195.66	190.32	178.44	196.46	169.99	K08511|1|8e-96|348|osa:4342638|vesicle-associated membrane protein 72;K08515|2|1e-95|347|pop:POPTR_830952|vesicle-associated membrane protein 7	-	-	-	gi|218199250|gb|EEC81677.1|/1.71839e-96/hypothetical protein OsI_25239 [Oryza sativa Indica Group]
p5_sc00028.V1.gene313	p5_sc00028.V1.gene313	191.88	174.6	168.75	186.25	160.41	163.73	181.69	167.79	170.69	K11279|1|1e-118|425|vvi:100267878|nucleosome assembly protein 1-like 1	GO:0043231//intracellular membrane-bounded organelle;GO:0016020//membrane	-	GO:0006259//DNA metabolic process;GO:0009292//genetic transfer;GO:0010038//response to metal ion	gi|225444889|ref|XP_002281573.1|/1.42594e-117/PREDICTED: nucleosome assembly protein 1-like 1-like [Vitis vinifera]
p5_sc00206.V1.gene135	p5_sc00206.V1.gene135	191.8	178.94	183.82	182.54	194.1	185.87	34.52	41.17	29.39	-	-	-	-	gi|305387431|gb|ADM52185.1|/3.08969e-160/type II metacaspase [Hevea brasiliensis]
p5_sc00020.V1.gene689	p5_sc00020.V1.gene689	191.72	201.32	215.14	191.58	195.14	184.22	93.94	98.09	102.95	-	GO:0043231//intracellular membrane-bounded organelle	-	-	gi|297803884|ref|XP_002869826.1|/1.58443e-55/hypothetical protein ARALYDRAFT_914375 [Arabidopsis lyrata subsp. lyrata]
p5_sc00034.V1.gene633	p5_sc00034.V1.gene633	191.3	165.82	163.46	186.7	188.83	181.56	254.58	258.67	241.65	-	GO:0043231//intracellular membrane-bounded organelle	-	-	gi|357163413|ref|XP_003579723.1|/2.14244e-61/PREDICTED: uncharacterized protein At1g47420, mitochondrial-like [Brachypodium distachyon]
p5_sc00103.V1.gene104	p5_sc00103.V1.gene104	191.26	186.97	175.32	175.99	163.2	166.96	9.8	5.56	7.48	-	GO:0043231//intracellular membrane-bounded organelle	-	-	gi|226509462|ref|NP_001150072.1|/1.39898e-63/DNA binding protein [Zea mays]
p5_sc00009.V1.gene466	p5_sc00009.V1.gene466	191.02	196	206.5	214.3	169.17	168.36	27.18	32.79	24.11	K11251|1|4e-45|177|gmx:100816280|histone H2A	GO:0005694//chromosome	-	-	gi|356543960|ref|XP_003540426.1|/5.34971e-44/PREDICTED: protein H2A.7-like [Glycine max]
p5_sc00323.V1.gene65	p5_sc00323.V1.gene65	190.97	205.75	192.68	164.92	226.73	219.03	7.02	7.09	7.03	-	GO:0031410//cytoplasmic vesicle;GO:0043231//intracellular membrane-bounded organelle	-	-	gi|242032747|ref|XP_002463768.1|/2.22067e-139/hypothetical protein SORBIDRAFT_01g005770 [Sorghum bicolor]
p5_sc00033.V1.gene710	p5_sc00033.V1.gene710	190.77	183.23	193.51	210.21	175.43	178.72	6.78	7.03	4.25	K02183|1|3e-13|72.4|cme:CME034C|calmodulin;K13448|2|7e-13|71.2|zma:100284548|calcium-binding protein CML	-	-	-	gi|326523267|dbj|BAJ88674.1|/8.84245e-45/predicted protein [Hordeum vulgare subsp. vulgare]
p5_sc00001.V1.gene1358	p5_sc00001.V1.gene1358	190.73	170.72	196.55	187.95	188.73	181.19	76.72	65.9	82.23	K06689|1|8e-32|134|pop:POPTR_586577|ubiquitin-conjugating enzyme E2 D/E [EC:6.3.2.19]	-	-	-	gi|470144763|ref|XP_004308017.1|/9.7491e-31/PREDICTED: ubiquitin-conjugating enzyme E2 10-like isoform 1 [Fragaria vesca subsp. vesca]
p5_sc00039.V1.gene242	p5_sc00039.V1.gene242	190.48	186.4	188.49	151.06	173.97	140.04	0	1.27	0	K05681|1|3e-08|56.6|cme:CMS467C|ATP-binding cassette, subfamily G (WHITE), member 2;K12843|2|1e-07|54.3|vvi:100248403|U4/U6 small nuclear ribonucleoprotein PRP3	GO:0031224//intrinsic to membrane	GO:0042626//ATPase activity, coupled to transmembrane movement of substances;GO:0015604//organic phosphonate transmembrane transporter activity;GO:0032559	GO:0009207;GO:0051234//establishment of localization;GO:0006950//response to stress	gi|413926159|gb|AFW66091.1|/2.00326e-99/hypothetical protein ZEAMMB73_361265 [Zea mays]
p5_sc00008.V1.gene197	p5_sc00008.V1.gene197	190.18	198.16	168.11	185.16	217.59	186.88	545.96	447.41	498.47	-	-	-	GO:0050896//response to stimulus	gi|225424009|ref|XP_002283390.1|/1.9734e-22/PREDICTED: universal stress protein A-like protein [Vitis vinifera]
p5_sc00003.V1.gene1402	p5_sc00003.V1.gene1402	190.08	218.43	188.09	291.26	263.75	281.17	0.52	0	0.52	K14641|1|3e-27|120|osa:4344315|apyrase [EC:3.6.1.5]	GO:0031410//cytoplasmic vesicle	-	-	gi|218185151|gb|EEC67578.1|/3.06778e-39/hypothetical protein OsI_34931 [Oryza sativa Indica Group]
p5_sc00037.V1.gene623	p5_sc00037.V1.gene623	190.07	188.18	201.91	191	171.36	182.27	87.75	84.18	80.37	K02934|1|2e-36|150|gmx:100784101|large subunit ribosomal protein L6e	-	GO:0016661//oxidoreductase activity, acting on other nitrogenous compounds as donors;GO:0005506//iron ion binding	GO:0006091//generation of precursor metabolites and energy	gi|115476826|ref|NP_001062009.1|/1.1551e-59/Os08g0468700 [Oryza sativa Japonica Group]
p5_sc00002.V1.gene181	p5_sc00002.V1.gene181	190.05	179.73	195.24	218.74	193.8	189.24	11.37	15.67	15.8	K00033|1|0.0|891|gmx:100796103|6-phosphogluconate dehydrogenase [EC:1.1.1.44]	GO:0042579//microbody	GO:0016616//oxidoreductase activity, acting on the CH-OH group of donors, NAD or NADP as acceptor;GO:0048037//cofactor binding;GO:0000166//nucleotide binding	GO:0006970//response to osmotic stress;GO:0006007//glucose catabolic process	gi|356526585|ref|XP_003531897.1|/0/PREDICTED: 6-phosphogluconate dehydrogenase, decarboxylating-like isoform 3 [Glycine max]
p5_sc00013.V1.gene7	p5_sc00013.V1.gene7	190.01	203.51	192.98	206.42	187.05	209.97	68.33	67.67	66.59	K00800|1|7e-56|214|vvi:100232912|3-phosphoshikimate 1-carboxyvinyltransferase [EC:2.5.1.19]	GO:0009536//plastid	GO:0016765//transferase activity, transferring alkyl or aryl (other than methyl) groups	GO:0008652//cellular amino acid biosynthetic process;GO:0043650;GO:0006575//cellular modified amino acid metabolic process	gi|48526076|gb|AAT45239.1|/3.61214e-55/5-enol-pyruvylshikimate-phosphate synthase [Helianthus salicifolius]
p5_sc00126.V1.gene277	p5_sc00126.V1.gene277	189.94	192.56	183.42	178.66	190.39	188.53	9.36	9.55	9.88	K02150|1|1e-105|380|vvi:100246834|V-type H+-transporting ATPase subunit E [EC:3.6.3.14]	GO:0016469//proton-transporting two-sector ATPase complex	GO:0015078//hydrogen ion transmembrane transporter activity;GO:0019829//cation-transporting ATPase activity;GO:0032559	GO:0015986//ATP synthesis coupled proton transport;GO:0015988//energy coupled proton transmembrane transport, against electrochemical gradient	gi|225426050|ref|XP_002274995.1|/1.31267e-104/PREDICTED: V-type proton ATPase subunit E [Vitis vinifera]
p5_sc01019.V1.gene1	p5_sc01019.V1.gene1	189.61	200.58	172.17	191.94	149.91	175.04	107.5	129.8	123.63	K00873|1|3e-78|288|rcu:RCOM_0840740|pyruvate kinase [EC:2.7.1.40]	-	GO:0031420;GO:0016301//kinase activity	GO:0006796//phosphate-containing compound metabolic process;GO:0006007//glucose catabolic process	gi|255575475|ref|XP_002528639.1|/3.59908e-77/pyruvate kinase, putative [Ricinus communis]
p5_sc00028.V1.gene466	p5_sc00028.V1.gene466	189.27	190.69	184.99	170.71	171.22	173.58	68.77	61.85	73.92	K03035|1|1e-108|390|gmx:100791893|26S proteasome regulatory subunit N5	-	-	-	gi|449461455|ref|XP_004148457.1|/1.69693e-107/PREDICTED: 26S proteasome non-ATPase regulatory subunit 12-like [Cucumis sativus]
p5_sc00078.V1.gene215	p5_sc00078.V1.gene215	188.94	187.79	177.77	374.19	364.1	369.71	3.22	3.88	6.25	-	-	-	-	gi|359488593|ref|XP_003633784.1|/2.14111e-95/PREDICTED: triacylglycerol lipase 2-like [Vitis vinifera]
p5_sc00217.V1.gene90	p5_sc00217.V1.gene90	188.92	211.59	181.95	211.29	243.42	253.59	338.19	285.94	351.4	-	-	-	-	gi|359479627|ref|XP_003632306.1|/1.45185e-29/PREDICTED: uncharacterized protein LOC100855240 [Vitis vinifera]
p5_sc07005.V1.gene1	p5_sc07005.V1.gene1	188.59	187.2	188.39	193.43	202.1	164.29	71.55	71.75	77.98	-	GO:0005840//ribosome;GO:0043231//intracellular membrane-bounded organelle	-	-	gi|8439885|gb|AAF75071.1|AC007583_7/8.82596e-31/Contains similarity to a mitochondrial ribosomal protein from Saccharomyces cerevisiae gb|Z30582. ESTS gb|T13847 and gb|AI995906 come from this gene [Arabidopsis thaliana]
p5_sc00218.V1.gene12	p5_sc00218.V1.gene12	188.42	201.68	195.39	92.45	104.33	97.47	10.28	14.75	8.02	-	-	-	-	gi|413953020|gb|AFW85669.1|/3.06622e-16/hypothetical protein ZEAMMB73_459202 [Zea mays]
p5_sc00483.V1.gene48	p5_sc00483.V1.gene48	188.2	192.84	183.8	183.37	178.01	172.42	144.88	195.8	180.94	K09503|1|5e-51|196|vvi:100233131|DnaJ homolog subfamily A member 2	GO:0016020//membrane;GO:0044424//intracellular part	GO:0043169//cation binding;GO:0005515//protein binding;GO:0032559	GO:0006950//response to stress;GO:0044267//cellular protein metabolic process	gi|449526890|ref|XP_004170446.1|/2.96212e-50/PREDICTED: dnaJ protein homolog [Cucumis sativus]
p5_sc00010.V1.gene395	p5_sc00010.V1.gene395	188.08	191.1	175.36	189.76	198.55	185.47	29.89	22.97	31.95	K12448|1|0.0|701|sbi:SORBI_01g037860|UDP-arabinose 4-epimerase [EC:5.1.3.5]	GO:0043231//intracellular membrane-bounded organelle	GO:0016857//racemase and epimerase activity, acting on carbohydrates and derivatives;GO:0048037//cofactor binding	GO:0006139//nucleobase-containing compound metabolic process;GO:0042546//cell wall biogenesis;GO:0019322//pentose biosynthetic process;GO:0019318//hexose metabolic process	gi|242041217|ref|XP_002468003.1|/0/hypothetical protein SORBIDRAFT_01g037860 [Sorghum bicolor]
p5_sc00005.V1.gene555	p5_sc00005.V1.gene555	188.03	188.58	200.52	177.74	178.81	200.96	30.73	30.02	30.86	K00128|1|3e-150|530|bdi:100833155|aldehyde dehydrogenase (NAD+) [EC:1.2.1.3]	GO:0043231//intracellular membrane-bounded organelle	GO:0004030//aldehyde dehydrogenase [NAD(P)+] activity	GO:0008152//metabolic process	gi|20530131|dbj|BAB92019.1|/2.58102e-149/mitochondrial aldehyde dehydrogenase [Sorghum bicolor]
p5_sc00054.V1.gene369	p5_sc00054.V1.gene369	187.99	178.45	207.08	197.23	211.05	203.99	36.95	35.94	37.41	K15378|1|8e-89|325|zma:541615|solute carrier family 45, member 1/2/4	GO:0044464//cell part	-	GO:0051234//establishment of localization	gi|54873545|gb|AAV41028.1|/3.31893e-89/sucrose transporter [Saccharum hybrid cultivar Q117]
p5_sc00017.V1.gene270	p5_sc00017.V1.gene270	187.86	201.86	203.55	198.42	210.02	229.82	15.21	18.91	16.58	-	-	-	-	gi|357146719|ref|XP_003574087.1|/6.55451e-19/PREDICTED: uncharacterized protein LOC100823186 [Brachypodium distachyon]
p5_sc00114.V1.gene121	p5_sc00114.V1.gene121	187.81	184.3	174.99	194.05	205.25	206.49	0	0	0	K00799|1|2e-64|243|gmx:547936|glutathione S-transferase [EC:2.5.1.18]	-	GO:0003824//catalytic activity	-	gi|332629593|dbj|BAK22528.1|/6.29298e-74/tau glutathione S-transferase [Allium cepa]
p5_sc00020.V1.gene260	p5_sc00020.V1.gene260	187.77	184.07	196.1	160.01	149.32	156.38	1.92	1.77	0.64	K00058|1|0.0|857|rcu:RCOM_0811570|D-3-phosphoglycerate dehydrogenase [EC:1.1.1.95]	GO:0043231//intracellular membrane-bounded organelle	GO:0031406//carboxylic acid binding;GO:0016616//oxidoreductase activity, acting on the CH-OH group of donors, NAD or NADP as acceptor;GO:0000166//nucleotide binding	GO:0006563//L-serine metabolic process	gi|125598081|gb|EAZ37861.1|/0/hypothetical protein OsJ_22207 [Oryza sativa Japonica Group]
p5_sc00454.V1.gene29	p5_sc00454.V1.gene29	187.43	183.7	225.56	167	174.2	187.41	686.33	348.09	547.73	-	-	-	-	gi|302141936|emb|CBI19139.3|/1.87081e-20/unnamed protein product [Vitis vinifera]
p5_sc00126.V1.gene139	p5_sc00126.V1.gene139	186.88	178.92	192.63	169.32	176.01	175.99	102.87	118.61	101.52	K02917|1|6e-41|165|vvi:100258134|large subunit ribosomal protein L35Ae	GO:0043231//intracellular membrane-bounded organelle;GO:0030529//ribonucleoprotein complex	GO:0005198//structural molecule activity	GO:0010467//gene expression	gi|224109468|ref|XP_002315206.1|/7.23667e-40/predicted protein [Populus trichocarpa]
p5_sc00300.V1.gene24	p5_sc00300.V1.gene24	186.86	193.06	191.52	227.39	211.26	215.7	116.4	76.71	97.83	K01853|1|0.0|1005|vvi:100243389|cycloartenol synthase [EC:5.4.99.8]	GO:0043231//intracellular membrane-bounded organelle	GO:0031559//oxidosqualene cyclase activity	GO:0016104//triterpenoid biosynthetic process;GO:0009668;GO:0048229//gametophyte development;GO:0006355//regulation of transcription, DNA-dependent	gi|257735429|emb|CBD47302.1|/0/cycloartenol synthase [Dioscorea zingiberensis]
p5_sc00024.V1.gene231	p5_sc00024.V1.gene231	186.59	172.93	194.64	201.59	169.17	174.49	51.15	54.3	52.69	K02896|1|4e-55|213|rcu:RCOM_1685040|large subunit ribosomal protein L24e	GO:0043231//intracellular membrane-bounded organelle;GO:0030529//ribonucleoprotein complex	GO:0005198//structural molecule activity	GO:0010467//gene expression	gi|297741090|emb|CBI31821.3|/3.53562e-54/unnamed protein product [Vitis vinifera]
p5_sc00189.V1.gene7	p5_sc00189.V1.gene7	186.46	166.69	185.03	177.84	172.03	167.31	30.76	48.65	22.03	K03955|1|5e-43|170|pop:POPTR_711128|NADH dehydrogenase (ubiquinone) 1 alpha/beta subcomplex 1 [EC:1.6.5.3 1.6.99.3]	GO:0044429//mitochondrial part	GO:0005488//binding;GO:0022892	GO:0006631//fatty acid metabolic process	gi|353441184|gb|AEQ94176.1|/2.06878e-59/acyl carrier protein precursor [Elaeis guineensis]
p5_sc00006.V1.gene33	p5_sc00006.V1.gene33	186.42	183.15	184.22	203.46	183.57	190.78	114.8	120.93	113.06	K10956|1|2e-63|238|mtr:MTR_8g058330|protein transport protein SEC61 subunit alpha	GO:0044464//cell part	GO:0008320//protein transmembrane transporter activity	GO:0006810//transport	gi|148250189|gb|ABQ53546.1|/2.5989e-62/SecY protein [Arachis diogoi]
p5_sc00039.V1.gene33	p5_sc00039.V1.gene33	185.65	153.71	175.94	186.03	172.88	181.16	31.9	32.85	34.08	K01115|1|0.0|1448|bdi:100826235|phospholipase D [EC:3.1.4.4]	GO:0043231//intracellular membrane-bounded organelle;GO:0016020//membrane	GO:0046872//metal ion binding;GO:0004620//phospholipase activity	GO:0006650//glycerophospholipid metabolic process	gi|414876113|tpg|DAA53244.1|/0/TPA: phospholipase D family protein [Zea mays]
p5_sc00039.V1.gene244	p5_sc00039.V1.gene244	185.64	181.64	183.19	162.27	131.09	128.98	1.66	2.56	1.88	K12843|1|2e-14|77.8|vvi:100248403|U4/U6 small nuclear ribonucleoprotein PRP3;K05681|2|7e-13|72.4|cme:CMS467C|ATP-binding cassette, subfamily G (WHITE), member 2	GO:0016020//membrane	GO:0016887//ATPase activity	-	gi|27368825|emb|CAD59570.1|/3.5252e-79/PDR-like ABC transporter [Oryza sativa Japonica Group]
p5_sc00006.V1.gene840	p5_sc00006.V1.gene840	185.29	185.91	188.68	161.46	158.98	175.66	51.54	69.88	56.37	K15191|1|6e-06|48.5|vvi:100250312|La-related protein 7	-	-	-	gi|218185530|gb|EEC67957.1|/1.23315e-16/hypothetical protein OsI_35696 [Oryza sativa Indica Group]
p5_sc40050.V1.gene1	p5_sc40050.V1.gene1	185.27	145.65	152.83	196.96	172.82	140.65	14.22	29.28	20.37	K01834|1|6e-26|114|vvi:100245371|2,3-bisphosphoglycerate-dependent phosphoglycerate mutase [EC:5.4.2.1];K03036|2|1e-13|73.6|aly:ARALYDRAFT_336019|26S proteasome regulatory subunit N6	-	-	-	gi|226509602|ref|NP_001146979.1|/2.09285e-40/LOC100280588 precursor [Zea mays]
p5_sc00185.V1.gene68	p5_sc00185.V1.gene68	185.22	183.92	191.28	141.36	127.45	113.77	96.92	80.22	94.58	K04077|1|6e-143|506|mtr:MTR_1g090140|chaperonin GroEL	GO:0005840//ribosome;GO:0031090//organelle membrane;GO:0044429//mitochondrial part	GO:0046914//transition metal ion binding;GO:0005515//protein binding;GO:0032559	GO:0006996//organelle organization;GO:0010038//response to metal ion;GO:0006457//protein folding;GO:0006950//response to stress	gi|307108009|gb|EFN56250.1|/1.32789e-162/hypothetical protein CHLNCDRAFT_51922 [Chlorella variabilis]
p5_sc00009.V1.gene280	p5_sc00009.V1.gene280	185.01	182.42	204.59	175.73	205.23	185.04	12.24	10.78	8.37	K04371|1|2e-35|147|vvi:100254083|extracellular signal-regulated kinase 1/2 [EC:2.7.11.24];K09060|2|2e-11|67.8|mtr:MTR_5g028850|plant G-box-binding factor	GO:0043231//intracellular membrane-bounded organelle	GO:0003677//DNA binding;GO:0001071//nucleic acid binding transcription factor activity;GO:0046983//protein dimerization activity	GO:0006351//transcription, DNA-dependent	gi|255548457|ref|XP_002515285.1|/7.61603e-42/Ocs element-binding factor, putative [Ricinus communis]
p5_sc00013.V1.gene8	p5_sc00013.V1.gene8	184.97	186.26	183.61	173.15	205.1	179.89	59.78	71.88	63.62	K00800|1|4e-58|222|rcu:RCOM_1611380|3-phosphoshikimate 1-carboxyvinyltransferase [EC:2.5.1.19]	GO:0009536//plastid	GO:0016765//transferase activity, transferring alkyl or aryl (other than methyl) groups	GO:0008652//cellular amino acid biosynthetic process;GO:0006950//response to stress	gi|255541256|ref|XP_002511692.1|/4.48661e-57/3-phosphoshikimate 1-carboxyvinyltransferase, putative [Ricinus communis]
p5_sc00077.V1.gene105	p5_sc00077.V1.gene105	184.9	189.14	168.11	190.08	215.97	212.83	78.79	95.36	71.36	K10577|1|3e-53|205|osa:4331446|ubiquitin-conjugating enzyme E2 I [EC:6.3.2.19]	-	-	-	gi|147790674|emb|CAN61018.1|/2.5668e-52/hypothetical protein VITISV_001138 [Vitis vinifera]
p5_sc00055.V1.gene49	p5_sc00055.V1.gene49	184.88	163.81	191.33	187.51	206.43	189.13	105.84	122.04	85.78	-	-	GO:0005488//binding	-	gi|449436277|ref|XP_004135919.1|/1.55923e-40/PREDICTED: zinc finger A20 and AN1 domain-containing stress-associated protein 5-like [Cucumis sativus]
p5_sc00039.V1.gene729	p5_sc00039.V1.gene729	184.81	197.92	198.58	172.87	173.57	157.47	27.09	28.35	25.06	K00850|1|8e-160|561|vvi:100243946|6-phosphofructokinase [EC:2.7.1.11]	GO:0044444//cytoplasmic part	GO:0008443//phosphofructokinase activity;GO:0005488//binding	GO:0006007//glucose catabolic process	gi|225445037|ref|XP_002283274.1|/1.09825e-158/PREDICTED: 6-phosphofructokinase 3-like [Vitis vinifera]
p5_sc00018.V1.gene777	p5_sc00018.V1.gene777	184.8	166.13	174.36	172.15	182.55	165.64	23.44	30.36	22.97	K14484|1|1e-44|177|ath:AT1G04250|auxin-responsive protein IAA	GO:0043231//intracellular membrane-bounded organelle	GO:0005515//protein binding	GO:0009725//response to hormone stimulus;GO:0050794//regulation of cellular process;GO:0006412//translation	gi|50404477|gb|AAT76903.1|/9.40669e-91/IAA type protein [Elaeis guineensis]
p5_sc00003.V1.gene240	p5_sc00003.V1.gene240	184.49	173.01	154.07	173.55	170.64	172.66	64.25	64.47	55.38	K07901|1|3e-35|144|zma:100273382|Ras-related protein Rab-8A;K07976|5|7e-35|143|osa:4334590|Rab family, other	-	GO:0032561//guanyl ribonucleotide binding	GO:0006810//transport;GO:0035556//intracellular signal transduction	gi|414588873|tpg|DAA39444.1|/5.0166e-34/TPA: hypothetical protein ZEAMMB73_754957 [Zea mays]
p5_sc00035.V1.gene342	p5_sc00035.V1.gene342	184.2	178.62	166.1	134.21	132.72	127.88	30.08	35.68	35.9	K13448|1|1e-14|77.8|ath:AT3G47480|calcium-binding protein CML	-	GO:0046872//metal ion binding	-	gi|225452853|ref|XP_002283723.1|/7.2091e-35/PREDICTED: probable calcium-binding protein CML45 [Vitis vinifera]
p5_sc00060.V1.gene217	p5_sc00060.V1.gene217	184.15	179.85	179.56	171.87	196.68	206.01	6.7	9.94	9.93	K13691|1|8e-134|475|sbi:SORBI_02g030020|pathogen-inducible salicylic acid glucosyltransferase [EC:2.4.1.-]	-	GO:0016740//transferase activity	-	gi|414589987|tpg|DAA40558.1|/6.56455e-138/TPA: hypothetical protein ZEAMMB73_121977 [Zea mays]
p5_sc00037.V1.gene589	p5_sc00037.V1.gene589	183.99	198.07	197.1	168.39	190.78	190.32	3.56	5.69	2.86	-	-	-	-	gi|225450232|ref|XP_002266606.1|/0/PREDICTED: DUF246 domain-containing protein At1g04910 [Vitis vinifera]
p5_sc00035.V1.gene230	p5_sc00035.V1.gene230	183.84	156.08	161.31	168.79	172.68	139.76	52.24	52.05	50.04	K02915|1|1e-28|122|pop:POPTR_823446|large subunit ribosomal protein L34e	GO:0043231//intracellular membrane-bounded organelle;GO:0030529//ribonucleoprotein complex	-	-	gi|460386223|ref|XP_004238799.1|/2.08448e-27/PREDICTED: 60S ribosomal protein L34-like [Solanum lycopersicum]
p5_sc00075.V1.gene239	p5_sc00075.V1.gene239	183.65	206.32	183.36	269.1	345.61	313.2	22.04	33.11	22.73	K07213|1|1e-06|51.2|bdi:100843688|copper chaperone	-	-	-	gi|23304411|emb|CAD48128.1|/4.44938e-38/farnesylated protein 1 [Hordeum vulgare subsp. vulgare]
p5_sc00049.V1.gene583	p5_sc00049.V1.gene583	183.59	197.53	203.92	117.32	147.14	140.05	0	0.62	0	-	-	-	-	gi|225458523|ref|XP_002282303.1|/6.77421e-40/PREDICTED: uncharacterized protein LOC100243808 [Vitis vinifera]
p5_sc00094.V1.gene260	p5_sc00094.V1.gene260	183.58	178.49	190.38	166.36	180.61	184.7	0.49	0	0.49	-	GO:0044464//cell part	-	-	gi|359481459|ref|XP_003632620.1|/5.1485e-55/PREDICTED: protein ZINC INDUCED FACILITATOR-LIKE 1-like [Vitis vinifera]
p5_sc00071.V1.gene433	p5_sc00071.V1.gene433	183.41	177.5	175.03	187.18	174.74	169.43	22.78	23.02	22.36	K02492|1|0.0|785|sbi:SORBI_01g017860|glutamyl-tRNA reductase [EC:1.2.1.70]	GO:0009536//plastid	GO:0016620//oxidoreductase activity, acting on the aldehyde or oxo group of donors, NAD or NADP as acceptor;GO:0016616//oxidoreductase activity, acting on the CH-OH group of donors, NAD or NADP as acceptor;GO:0000166//nucleotide binding	GO:0006779//porphyrin-containing compound biosynthetic process	gi|242034053|ref|XP_002464421.1|/0/hypothetical protein SORBIDRAFT_01g017860 [Sorghum bicolor]
p5_sc00136.V1.gene239	p5_sc00136.V1.gene239	183.26	171.01	172.93	149.14	148.44	195.89	62.04	73.59	58.88	K00417|1|2e-41|165|mtr:MTR_1g011880|ubiquinol-cytochrome c reductase subunit 7	GO:0005746//mitochondrial respiratory chain	GO:0015078//hydrogen ion transmembrane transporter activity	GO:0022904//respiratory electron transport chain	gi|282848220|gb|ADB02891.1|/5.86936e-43/ubiquinol-cytochrome C reductase complex 14 kDa protein [Jatropha curcas]
p5_sc00012.V1.gene1007	p5_sc00012.V1.gene1007	182.69	189.75	204.29	182.31	215.57	210.5	63.26	89.86	81.3	-	-	-	-	gi|359492381|ref|XP_002285870.2|/8.70316e-113/PREDICTED: NAC domain-containing protein 2-like [Vitis vinifera]
p5_sc00161.V1.gene33	p5_sc00161.V1.gene33	182.45	196.93	182.04	138.37	171.92	171.54	143.55	115.55	139.04	K14486|1|2e-33|142|aly:ARALYDRAFT_472210|auxin response factor	-	GO:0005488//binding	GO:0009725//response to hormone stimulus;GO:0050794//regulation of cellular process	gi|225443952|ref|XP_002279808.1|/2.61399e-115/PREDICTED: auxin response factor 6-like [Vitis vinifera]
p5_sc00057.V1.gene166	p5_sc00057.V1.gene166	182.39	161.34	169.46	152.07	183.05	156.1	26.24	31.5	28.04	-	-	-	-	gi|225451517|ref|XP_002272710.1|/6.64326e-43/PREDICTED: membrane-anchored ubiquitin-fold protein 4 [Vitis vinifera]
p5_sc00124.V1.gene115	p5_sc00124.V1.gene115	182.16	174.54	181.53	209.81	181.58	156.28	86.01	65.06	79.7	K13448|1|5e-71|266|rcu:RCOM_0910780|calcium-binding protein CML	-	GO:0046872//metal ion binding;GO:0016628//oxidoreductase activity, acting on the CH-CH group of donors, NAD or NADP as acceptor	GO:0008152//metabolic process	gi|255552019|ref|XP_002517054.1|/6.30392e-70/calmodulin, putative [Ricinus communis]
p5_sc00003.V1.gene316	p5_sc00003.V1.gene316	182.03	183.77	175.64	149.57	198.68	187.16	72.21	63.78	62.3	-	GO:0016020//membrane;GO:0031410//cytoplasmic vesicle	-	-	gi|225439825|ref|XP_002274179.1|/9.77821e-149/PREDICTED: protein GPR107-like [Vitis vinifera]
p5_sc00050.V1.gene91	p5_sc00050.V1.gene91	181.85	220.8	205.9	193.42	215.66	206.35	4.55	2.8	3.8	K00514|1|3e-26|115|rcu:RCOM_1428040|zeta-carotene desaturase [EC:1.3.5.6];K01206|2|1e-17|87.4|ath:AT1G67830|alpha-L-fucosidase [EC:3.2.1.51]	GO:0031410//cytoplasmic vesicle	-	-	gi|226528671|ref|NP_001150078.1|/1.97076e-52/esterase [Zea mays]
p5_sc00167.V1.gene80	p5_sc00167.V1.gene80	181.8	189.07	211.43	191.77	217.57	219.89	11.47	14.82	10.35	K04488|1|8e-39|156|ath:AT4G04080|nitrogen fixation protein NifU and related proteins	-	GO:0046914//transition metal ion binding;GO:0051540	GO:0031163	gi|225425565|ref|XP_002265909.1|/3.98517e-47/PREDICTED: iron sulfur cluster assembly protein 1, mitochondrial [Vitis vinifera]
p5_sc00009.V1.gene234	p5_sc00009.V1.gene234	181.71	183.79	197.99	173.94	177.68	168.15	152.94	134.22	154.28	K09584|1|7e-57|217|rcu:RCOM_1347720|protein disulfide-isomerase A6 [EC:5.3.4.1]	GO:0043231//intracellular membrane-bounded organelle;GO:0031410//cytoplasmic vesicle	GO:0016862//intramolecular oxidoreductase activity, interconverting keto- and enol-groups;GO:0015036//disulfide oxidoreductase activity	GO:0018904;GO:0019725//cellular homeostasis;GO:0006091//generation of precursor metabolites and energy	gi|341575453|gb|AEK80406.1|/5.90596e-57/protein disulfide isomerase [Gossypium hirsutum]
p5_sc00072.V1.gene195	p5_sc00072.V1.gene195	181.65	143.97	155.49	117.25	114.52	117.06	3.64	6.72	2.92	K14484|1|1e-31|134|aly:ARALYDRAFT_470401|auxin-responsive protein IAA	-	-	GO:0009725//response to hormone stimulus	gi|297737156|emb|CBI26357.3|/4.4755e-42/unnamed protein product [Vitis vinifera]
p5_sc00026.V1.gene194	p5_sc00026.V1.gene194	181.54	159.38	169.92	158.23	142.75	149.24	53.72	47.94	66.16	K08503|1|4e-84|308|osa:4345157|syntaxin of plants SYP5	-	-	-	gi|125537835|gb|EAY84230.1|/5.61216e-84/hypothetical protein OsI_05611 [Oryza sativa Indica Group]
p5_sc00256.V1.gene13	p5_sc00256.V1.gene13	181.34	139.13	170.59	159.67	152.68	202.49	45.87	57.03	21.99	K03965|1|3e-24|107|vvi:100246984|NADH dehydrogenase (ubiquinone) 1 beta subcomplex 9 [EC:1.6.5.3 1.6.99.3]	GO:0043231//intracellular membrane-bounded organelle	-	-	gi|413934928|gb|AFW69479.1|/3.12759e-23/hypothetical protein ZEAMMB73_575029 [Zea mays]
p5_sc00335.V1.gene84	p5_sc00335.V1.gene84	181.23	194.47	184.22	186.7	178.25	177.4	646.3	640.51	633.88	K12856|1|0.0|1259|osa:4340248|pre-mRNA-processing factor 8	GO:0030529//ribonucleoprotein complex	-	GO:0000377	gi|357513109|ref|XP_003626843.1|/0/Pre-mRNA splicing factor [Medicago truncatula]
p5_sc00051.V1.gene176	p5_sc00051.V1.gene176	181.11	190.87	167.96	200.09	237.64	224.73	35.71	35.87	38.36	-	-	-	-	gi|125572883|gb|EAZ14398.1|/2.21601e-105/hypothetical protein OsJ_04317 [Oryza sativa Japonica Group]
p5_sc00022.V1.gene463	p5_sc00022.V1.gene463	181.1	182.28	171.57	129.14	177.82	172.29	14.4	18.35	22.69	K01114|1|6e-85|311|pop:POPTR_878745|phospholipase C [EC:3.1.4.3]	-	GO:0016787//hydrolase activity	-	gi|462409789|gb|EMJ15123.1|/6.3335e-85/hypothetical protein PRUPE_ppa004282mg [Prunus persica]
p5_sc00112.V1.gene45	p5_sc00112.V1.gene45	180.9	173.53	171.12	110.42	147.26	131.53	47.06	38.85	39.74	-	GO:0044464//cell part	-	-	gi|312165809|gb|ADQ38903.1|/4.78384e-49/phosphatidic acid phosphatase-like protein [Musa acuminata AAA Group]
p5_sc00139.V1.gene155	p5_sc00139.V1.gene155	180.77	205.34	212.13	211.17	210.44	196.98	75.1	84.82	91.11	-	-	GO:0003676//nucleic acid binding;GO:0001071//nucleic acid binding transcription factor activity	GO:0006351//transcription, DNA-dependent;GO:0032501//multicellular organismal process	gi|289551912|gb|ADD10614.1|/1.66339e-65/NAC-domain transcription factor [Triticum aestivum]
p5_sc00397.V1.gene15	p5_sc00397.V1.gene15	180.7	184.31	189.31	170.1	168.88	151.31	60.65	65.27	56.96	K03233|1|3e-116|417|gmx:100810452|elongation factor 1-gamma	GO:0043234//protein complex	GO:0008135//translation factor activity, nucleic acid binding	GO:0006412//translation	gi|363808162|ref|NP_001242737.1|/3.38794e-115/uncharacterized protein LOC100810452 [Glycine max]
p5_sc00028.V1.gene458	p5_sc00028.V1.gene458	180.45	165.35	154.16	193.73	172.11	168.14	21.27	27.16	30.13	K02218|1|4e-65|244|rcu:RCOM_0654970|casein kinase 1 [EC:2.7.11.1]	-	GO:0004672//protein kinase activity;GO:0000166//nucleotide binding	-	gi|413951063|gb|AFW83712.1|/4.33525e-64/putative casein kinase family protein [Zea mays]
p5_sc00018.V1.gene409	p5_sc00018.V1.gene409	180.45	191.86	165.54	137.01	196.66	173.4	70.18	84.02	76.14	K01568|1|2e-85|313|mtr:MTR_2g015560|pyruvate decarboxylase [EC:4.1.1.1]	-	GO:0046872//metal ion binding;GO:0016831//carboxy-lyase activity;GO:0019842//vitamin binding	-	gi|1706326|sp|P51850.1|PDC1_PEA/2.80269e-85/RecName: Full=Pyruvate decarboxylase isozyme 1; Short=PDC
p5_sc00009.V1.gene713	p5_sc00009.V1.gene713	180.36	160.05	184.13	205.7	174.48	166.13	317.92	441.07	363.03	K12876|1|5e-41|164|vvi:100260882|RNA-binding protein 8A	GO:0043231//intracellular membrane-bounded organelle	GO:0003676//nucleic acid binding	GO:0010467//gene expression	gi|116789657|gb|ABK25331.1|/2.80059e-40/unknown [Picea sitchensis]
p5_sc07057.V1.gene1	p5_sc07057.V1.gene1	180.2	174.26	166.67	185	129.76	169.88	1.09	0	0	-	-	-	-	gi|222632170|gb|EEE64302.1|/3.12327e-07/hypothetical protein OsJ_19139 [Oryza sativa Japonica Group]
p5_sc00003.V1.gene1074	p5_sc00003.V1.gene1074	180.11	201.47	194.08	209.85	198.49	193.64	1.15	1.06	0	K01859|1|9e-12|68.6|pop:POPTR_724846|chalcone isomerase [EC:5.5.1.6]	-	GO:0016853//isomerase activity	-	gi|299889035|dbj|BAJ10400.1|/2.20964e-51/chalcone isomerase [Petunia x hybrida]
p5_sc00203.V1.gene103	p5_sc00203.V1.gene103	180.03	164.75	178.77	124.36	120.28	114.67	1.03	0	0	-	-	-	-	gi|359473025|ref|XP_003631233.1|/8.14279e-107/PREDICTED: uncharacterized protein LOC100266416 [Vitis vinifera]
p5_sc00008.V1.gene122	p5_sc00008.V1.gene122	180.02	209.81	202.11	209.09	211.29	218.94	34.89	27.78	27.11	K03021|1|4e-09|62.0|ota:Ot01g06000|DNA-directed RNA polymerase III subunit RPC2 [EC:2.7.7.6]	GO:0031410//cytoplasmic vesicle	-	-	gi|462413307|gb|EMJ18356.1|/0/hypothetical protein PRUPE_ppa001757mg [Prunus persica]
p5_sc00002.V1.gene187	p5_sc00002.V1.gene187	179.94	181.2	196.69	219.71	237.17	275.31	0	1.76	0	K01904|1|4e-35|144|osa:4330407|4-coumarate--CoA ligase [EC:6.2.1.12]	-	GO:0016703;GO:0016405//CoA-ligase activity	GO:0008152//metabolic process	gi|44889628|gb|AAS48417.1|/2.9872e-34/4-coumaroyl-coenzyme A ligase [Allium cepa]
p5_sc00075.V1.gene211	p5_sc00075.V1.gene211	179.71	186.66	177.71	251.58	231.72	228.83	1.63	3.01	3.82	K00083|1|2e-42|170|vvi:100245522|cinnamyl-alcohol dehydrogenase [EC:1.1.1.195]	-	-	-	gi|255539034|ref|XP_002510582.1|/2.68495e-50/alcohol dehydrogenase, putative [Ricinus communis]
p5_sc00006.V1.gene942	p5_sc00006.V1.gene942	179.61	194.28	167.01	191.37	177	195	204.77	183.64	192.09	K01800|1|1e-81|301|sbi:SORBI_05g007005|maleylacetoacetate isomerase [EC:5.2.1.2]	-	GO:0016853//isomerase activity	-	gi|242070563|ref|XP_002450558.1|/1.58498e-80/hypothetical protein SORBIDRAFT_05g007005 [Sorghum bicolor]
p5_sc00187.V1.gene129	p5_sc00187.V1.gene129	179.5	166.77	172.03	176.16	166.93	156.71	301.61	319.1	294.68	-	-	-	-	gi|242078509|ref|XP_002444023.1|/1.5896e-15/hypothetical protein SORBIDRAFT_07g006030 [Sorghum bicolor]
p5_sc00227.V1.gene43	p5_sc00227.V1.gene43	179.06	170.25	172.27	162.72	179.14	185.06	3.59	1.53	3.6	K00012|1|0.0|928|sbi:SORBI_01g043150|UDPglucose 6-dehydrogenase [EC:1.1.1.22]	GO:0031410//cytoplasmic vesicle	GO:0016614//oxidoreductase activity, acting on CH-OH group of donors;GO:0000166//nucleotide binding	GO:0008152//metabolic process	gi|242041801|ref|XP_002468295.1|/0/hypothetical protein SORBIDRAFT_01g043150 [Sorghum bicolor]
p5_sc00001.V1.gene573	p5_sc00001.V1.gene573	178.9	200.28	217.14	196.85	193.63	183.4	0	0.55	1.19	K01592|1|6e-10|62.4|mtr:MTR_7g098730|tyrosine decarboxylase [EC:4.1.1.25]	GO:0031090//organelle membrane;GO:0009526//plastid envelope	GO:0017111//nucleoside-triphosphatase activity;GO:0015604//organic phosphonate transmembrane transporter activity;GO:0032559;GO:0046915//transition metal ion transmembrane transporter activity	GO:0015691//cadmium ion transport;GO:0050832//defense response to fungus;GO:0009207;GO:0071365//cellular response to auxin stimulus;GO:0009814//defense response, incompatible interaction;GO:0019762//glucosinolate catabolic process;GO:0052482	gi|343479172|gb|AEM44336.1|/1.06868e-71/PEN3 [Arabis alpina]
p5_sc00335.V1.gene41	p5_sc00335.V1.gene41	178.76	201.44	189.08	176.21	221.28	192.42	0	0.57	1.23	K09284|1|3e-27|119|gmx:100801975|AP2-like factor, euAP2 lineage	-	-	-	gi|356496919|ref|XP_003517312.1|/3.74099e-26/PREDICTED: floral homeotic protein APETALA 2-like [Glycine max]
p5_sc00030.V1.gene297	p5_sc00030.V1.gene297	178.75	189.63	196.12	167.9	190.61	200.21	23.57	27.35	25.54	K13648|1|2e-15|81.3|pop:POPTR_661826|alpha-1,4-galacturonosyltransferase [EC:2.4.1.43]	-	GO:0016740//transferase activity	-	gi|462397796|gb|EMJ03464.1|/6.83999e-126/hypothetical protein PRUPE_ppa007777mg [Prunus persica]
p5_sc00018.V1.gene552	p5_sc00018.V1.gene552	178.72	182.13	206.32	150.1	200.71	202.62	79.34	78.54	88.19	-	GO:0031224//intrinsic to membrane	GO:0016787//hydrolase activity;GO:0032561//guanyl ribonucleotide binding	-	gi|52075791|dbj|BAD45217.1|/3.84944e-31/root hair defective 3 GTP-binding protein-like [Oryza sativa Japonica Group]
p5_sc00006.V1.gene50	p5_sc00006.V1.gene50	178.45	193.56	170.39	163.01	142.57	162.7	107.61	81.79	90.12	K00036|1|2e-102|369|pop:POPTR_736146|glucose-6-phosphate 1-dehydrogenase [EC:1.1.1.49]	GO:0044424//intracellular part	GO:0000166//nucleotide binding;GO:0016616//oxidoreductase activity, acting on the CH-OH group of donors, NAD or NADP as acceptor	GO:0019318//hexose metabolic process	gi|353441174|gb|AEQ94171.1|/4.21294e-110/glucose-6-phosphate dehydrogenase [Elaeis guineensis]
p5_sc00004.V1.gene282	p5_sc00004.V1.gene282	178.24	195.65	172.61	281.69	245.02	254.15	32.3	44.51	36.76	K01183|1|8e-54|208|pop:POPTR_831333|chitinase [EC:3.2.1.14]	GO:0031410//cytoplasmic vesicle	GO:0004553//hydrolase activity, hydrolyzing O-glycosyl compounds	GO:0010035//response to inorganic substance;GO:0016049//cell growth;GO:0009725//response to hormone stimulus;GO:0006026;GO:0009913//epidermal cell differentiation;GO:0009696//salicylic acid metabolic process;GO:0006970//response to osmotic stress;GO:0009699//phenylpropanoid biosynthetic process;GO:0006109//regulation of carbohydrate metabolic process	gi|342151641|gb|ADC55619.2|/1.53172e-160/class I chitinase [Elaeis guineensis]
p5_sc00127.V1.gene51	p5_sc00127.V1.gene51	177.91	199.43	192.84	167.61	204.6	220.51	56.78	52.39	53.97	-	-	-	-	gi|255551447|ref|XP_002516769.1|/3.77382e-67/ATP binding protein, putative [Ricinus communis]
p5_sc05725.V1.gene2	p5_sc05725.V1.gene2	177.87	175.22	177.17	186.62	179.73	169.79	2.27	4.2	2.28	-	-	GO:0004866//endopeptidase inhibitor activity	-	gi|297741794|emb|CBI33099.3|/9.19683e-28/unnamed protein product [Vitis vinifera]
p5_sc00096.V1.gene22	p5_sc00096.V1.gene22	177.81	175.47	183.86	176.14	149.13	157.57	10.27	10.82	7.65	K09753|1|7e-65|245|pop:POPTR_814849|cinnamoyl-CoA reductase [EC:1.2.1.44]	-	GO:0016491//oxidoreductase activity;GO:0005488//binding	GO:0008152//metabolic process	gi|225457658|ref|XP_002275562.1|/8.2717e-97/PREDICTED: bifunctional dihydroflavonol 4-reductase/flavanone 4-reductase [Vitis vinifera]
p5_sc00015.V1.gene749	p5_sc00015.V1.gene749	177.77	170.97	197.23	203.66	175.47	165.62	46.53	46.45	55.6	K02896|1|5e-38|155|pop:POPTR_817338|large subunit ribosomal protein L24e	GO:0030529//ribonucleoprotein complex	GO:0005198//structural molecule activity	GO:0010467//gene expression	gi|218189271|gb|EEC71698.1|/4.21446e-37/hypothetical protein OsI_04199 [Oryza sativa Indica Group]
p5_sc00001.V1.gene2537	p5_sc00001.V1.gene2537	177.74	160.32	168.51	187.81	147.8	149.5	15.36	20.36	14.63	K02133|1|0.0|929|vvi:100261031|F-type H+-transporting ATPase subunit beta [EC:3.6.3.14]	GO:0000275//mitochondrial proton-transporting ATP synthase complex, catalytic core F(1)	GO:0019829//cation-transporting ATPase activity;GO:0015078//hydrogen ion transmembrane transporter activity;GO:0032559;GO:0015662//ATPase activity, coupled to transmembrane movement of ions, phosphorylative mechanism	GO:0015988//energy coupled proton transmembrane transport, against electrochemical gradient;GO:0009207;GO:0015986//ATP synthesis coupled proton transport	gi|225424142|ref|XP_002283951.1|/0/PREDICTED: ATP synthase subunit beta, mitochondrial-like [Vitis vinifera]
p5_sc00059.V1.gene388	p5_sc00059.V1.gene388	177.74	192.17	142.89	150.17	216.16	189.1	2.16	0	4.33	-	-	-	-	gi|297844626|ref|XP_002890194.1|/4.73859e-08/hypothetical protein ARALYDRAFT_889088 [Arabidopsis lyrata subsp. lyrata]
p5_sc00117.V1.gene244	p5_sc00117.V1.gene244	177.62	171.83	187.98	178.43	166.91	180.03	21.89	26.58	31.77	-	GO:0043231//intracellular membrane-bounded organelle	-	-	gi|171988286|gb|ACB59355.1|/6.05944e-25/peroxisome biogenesis factor 13 [Nicotiana tabacum]
p5_sc00020.V1.gene430	p5_sc00020.V1.gene430	177.6	184.54	176.36	185.58	159.01	165.56	35	47.07	42.1	K02145|1|0.0|1143|sbi:SORBI_04g005040|V-type H+-transporting ATPase subunit A [EC:3.6.3.14]	GO:0033176	GO:0015078//hydrogen ion transmembrane transporter activity;GO:0019829//cation-transporting ATPase activity;GO:0032559	GO:0015986//ATP synthesis coupled proton transport;GO:0015988//energy coupled proton transmembrane transport, against electrochemical gradient	gi|242060700|ref|XP_002451639.1|/0/hypothetical protein SORBIDRAFT_04g005040 [Sorghum bicolor]
p5_sc00003.V1.gene596	p5_sc00003.V1.gene596	177.46	186.11	180.44	162.93	209.97	198.49	0	0	0.61	-	GO:0043231//intracellular membrane-bounded organelle	-	GO:0006355//regulation of transcription, DNA-dependent;GO:0009409//response to cold;GO:0006970//response to osmotic stress	gi|356569294|ref|XP_003552838.1|/8.36742e-143/PREDICTED: uncharacterized protein LOC100785597 [Glycine max]
p5_sc00153.V1.gene42	p5_sc00153.V1.gene42	177.16	177.69	166.11	149.69	203.71	193.95	7.29	7.1	10.56	-	-	-	-	gi|359496589|ref|XP_003635272.1|/3.39093e-55/PREDICTED: clathrin light chain 1-like [Vitis vinifera]
p5_sc00075.V1.gene205	p5_sc00075.V1.gene205	177.16	182.53	183.69	196.52	192.7	192.82	81.89	58.62	76.81	K03033|1|4e-63|241|vvi:100264130|26S proteasome regulatory subunit N3	-	GO:0016491//oxidoreductase activity	GO:0008152//metabolic process	gi|462395278|gb|EMJ01077.1|/6.55802e-126/hypothetical protein PRUPE_ppa006383mg [Prunus persica]
p5_sc00014.V1.gene359	p5_sc00014.V1.gene359	177.02	203.48	172.79	163.18	176.11	182.85	50.36	48.3	38.99	-	-	-	-	gi|449454205|ref|XP_004144846.1|/3.10563e-58/PREDICTED: uncharacterized protein LOC101208161 [Cucumis sativus]
p5_sc00406.V1.gene15	p5_sc00406.V1.gene15	176.45	172.46	169.51	178.43	177.35	170.79	29.8	33.03	31.68	K01115|1|0.0|1498|osa:4327647|phospholipase D [EC:3.1.4.4]	GO:0043231//intracellular membrane-bounded organelle;GO:0016020//membrane	GO:0046872//metal ion binding;GO:0004620//phospholipase activity	GO:0006650//glycerophospholipid metabolic process	gi|115434790|ref|NP_001042153.1|/0/Os01g0172400 [Oryza sativa Japonica Group]
p5_sc01801.V1.gene1	p5_sc01801.V1.gene1	176.33	168.55	160.77	175.68	154.49	167.64	149.67	158.19	157.94	-	-	-	-	gi|308081429|ref|NP_001183774.1|/3.91429e-90/ankyrin repeat domain-containing protein 2 [Zea mays]
p5_sc00001.V1.gene2575	p5_sc00001.V1.gene2575	176.29	195.25	186.45	154.86	183.52	179.03	7.35	8.91	8.57	K07088|1|2e-46|184|bdi:100833440|	GO:0031224//intrinsic to membrane	-	GO:0060918//auxin transport	gi|357126974|ref|XP_003565162.1|/0/PREDICTED: uncharacterized protein LOC100835005 isoform 1 [Brachypodium distachyon]
p5_sc00017.V1.gene208	p5_sc00017.V1.gene208	176.23	170.08	172.89	203.31	207.7	196.04	72.78	70.92	74.47	-	GO:0043231//intracellular membrane-bounded organelle	-	-	gi|224285071|gb|ACN40263.1|/7.39252e-44/unknown [Picea sitchensis]
p5_sc00415.V1.gene38	p5_sc00415.V1.gene38	176.13	180.76	201.12	196.94	205.2	215.26	29.24	28.77	31.27	K02641|1|0.0|660|rcu:RCOM_1338000|ferredoxin--NADP+ reductase [EC:1.18.1.2]	GO:0034357;GO:0043231//intracellular membrane-bounded organelle	GO:0008937//ferredoxin-NAD(P) reductase activity;GO:0050662//coenzyme binding;GO:0000166//nucleotide binding	GO:0006091//generation of precursor metabolites and energy	gi|255564389|ref|XP_002523191.1|/0/ferredoxin--NADP reductase, putative [Ricinus communis]
p5_sc00171.V1.gene61	p5_sc00171.V1.gene61	176.08	158.01	184.31	195.1	163.97	166.22	29.47	41.98	31.11	K02927|1|3e-49|192|gmx:100792206|large subunit ribosomal protein L40e	GO:0043231//intracellular membrane-bounded organelle;GO:0030529//ribonucleoprotein complex	GO:0005198//structural molecule activity	GO:0010467//gene expression;GO:0032446//protein modification by small protein conjugation	gi|462398285|gb|EMJ03953.1|/3.58563e-48/hypothetical protein PRUPE_ppa013349mg [Prunus persica]
p5_sc00349.V1.gene64	p5_sc00349.V1.gene64	175.73	188.45	181.17	174.62	211.48	219.87	40.35	43.43	31.05	K12197|1|3e-85|312|gmx:100792384|charged multivesicular body protein 1	-	-	GO:0016197//endosomal transport;GO:0009880//embryonic pattern specification;GO:0003006//developmental process involved in reproduction	gi|470123200|ref|XP_004297618.1|/2.49478e-84/PREDICTED: charged multivesicular body protein 1-like [Fragaria vesca subsp. vesca]
p5_sc00037.V1.gene514	p5_sc00037.V1.gene514	175.57	204.46	208.89	256.56	277.14	265.8	52.75	75.98	43.63	-	-	-	-	gi|147864480|emb|CAN78386.1|/2.13441e-43/hypothetical protein VITISV_017367 [Vitis vinifera]
p5_sc00094.V1.gene306	p5_sc00094.V1.gene306	175.57	156.59	173.49	206.13	160.74	171.15	255.06	265.16	252.93	K09522|1|0.0|699|bdi:100827837|DnaJ homolog subfamily C member 2	-	GO:0005515//protein binding	-	gi|222051766|dbj|BAH15356.1|/0/gonidia forming protein GlsA [Alstroemeria aurea]
p5_sc00077.V1.gene253	p5_sc00077.V1.gene253	175.42	158.89	175.86	165.81	138.25	136.96	83.99	108.68	98.47	K03257|1|0.0|782|vvi:100249159|translation initiation factor 4A	-	GO:0008135//translation factor activity, nucleic acid binding;GO:0042623//ATPase activity, coupled;GO:0032559	GO:0006412//translation	gi|147779855|emb|CAN61608.1|/0/hypothetical protein VITISV_040122 [Vitis vinifera]
p5_sc00036.V1.gene203	p5_sc00036.V1.gene203	175.34	198.78	190.75	115.98	188.2	173.36	13.03	15.45	9.49	K02900|1|5e-62|234|vvi:100250040|large subunit ribosomal protein L27Ae	GO:0030529//ribonucleoprotein complex	GO:0005198//structural molecule activity	GO:0010467//gene expression	gi|225456914|ref|XP_002281019.1|/5.62226e-61/PREDICTED: 60S ribosomal protein L27a-3 isoform 1 [Vitis vinifera]
p5_sc00167.V1.gene185	p5_sc00167.V1.gene185	175.15	182.59	184.04	155.25	182.45	205.83	243.3	291.15	264.02	-	-	-	-	gi|297740637|emb|CBI30819.3|/4.56023e-113/unnamed protein product [Vitis vinifera]
p5_sc03461.V1.gene5	p5_sc03461.V1.gene5	175.11	175.49	184.94	128.77	193.44	181	55.22	72.51	53.23	K02900|1|2e-71|266|pop:POPTR_735236|large subunit ribosomal protein L27Ae	GO:0030529//ribonucleoprotein complex	GO:0005198//structural molecule activity	GO:0010467//gene expression	gi|224138294|ref|XP_002322778.1|/1.96164e-70/predicted protein [Populus trichocarpa]
p5_sc00014.V1.gene361	p5_sc00014.V1.gene361	174.63	157	184.54	219.69	137.83	165.99	55.22	81.94	48.12	K03094|1|5e-22|100|osa:4347721|S-phase kinase-associated protein 1	-	-	GO:0019941//modification-dependent protein catabolic process	gi|297609877|ref|NP_001063805.2|/8.47893e-21/Os09g0539500 [Oryza sativa Japonica Group]
p5_sc00090.V1.gene296	p5_sc00090.V1.gene296	174.62	166.71	197.45	211.68	214.16	238.96	8.18	14.8	10.17	K14489|1|9e-20|96.3|vvi:100263145|arabidopsis histidine kinase 2/3/4 (cytokinin receptor) [EC:2.7.13.3]	GO:0031410//cytoplasmic vesicle	GO:0016798//hydrolase activity, acting on glycosyl bonds	GO:0008152//metabolic process	gi|225438988|ref|XP_002279597.1|/1.27772e-73/PREDICTED: probable glucan endo-1,3-beta-glucosidase A6-like [Vitis vinifera]
p5_sc00108.V1.gene174	p5_sc00108.V1.gene174	174.62	169.08	157.3	153.04	185.07	164.86	0	0	0	-	-	-	-	gi|359477491|ref|XP_003631984.1|/8.2472e-21/PREDICTED: uncharacterized protein LOC100854649 [Vitis vinifera]
p5_sc00027.V1.gene732	p5_sc00027.V1.gene732	174.56	175.67	170.92	142.93	195.75	190.16	303.43	256.89	301.76	-	-	-	-	gi|356575829|ref|XP_003556039.1|/5.82487e-74/PREDICTED: protein TIME FOR COFFEE-like [Glycine max]
p5_sc00114.V1.gene56	p5_sc00114.V1.gene56	174.23	154.73	164.29	182.31	166.74	163.38	8.14	8.89	8.84	K00799|1|2e-75|280|gmx:547936|glutathione S-transferase [EC:2.5.1.18]	-	GO:0016829//lyase activity	-	gi|332629593|dbj|BAK22528.1|/1.88163e-94/tau glutathione S-transferase [Allium cepa]
p5_sc00039.V1.gene362	p5_sc00039.V1.gene362	174.16	178.64	184.53	177.09	158.72	146.92	104.42	76.9	86.37	K05236|1|1e-20|99.0|ppp:PHYPADRAFT_213150|coatomer protein complex, subunit alpha (xenin)	GO:0043234//protein complex	GO:0004683//calmodulin-dependent protein kinase activity	GO:0015031//protein transport	gi|359482613|ref|XP_002284773.2|/0/PREDICTED: coatomer subunit beta'-2-like [Vitis vinifera]
p5_sc00240.V1.gene98	p5_sc00240.V1.gene98	173.83	151.54	170.45	163.96	142.26	153.9	27.21	40.02	32.69	K14494|1|4e-65|247|pop:POPTR_645273|DELLA protein	-	-	-	gi|225447596|ref|XP_002272334.1|/0/PREDICTED: scarecrow-like transcription factor PAT1-like [Vitis vinifera]
p5_sc00130.V1.gene128	p5_sc00130.V1.gene128	173.82	202.75	171.84	154.52	178.99	181.54	0.84	0.77	0	K13051|1|6e-60|227|aly:ARALYDRAFT_479069|beta-aspartyl-peptidase (threonine type) [EC:3.4.19.5]	-	GO:0016811//hydrolase activity, acting on carbon-nitrogen (but not peptide) bonds, in linear amides	GO:0009057//macromolecule catabolic process	gi|32488923|emb|CAE04504.1|/6.55991e-59/OSJNBb0059K02.14 [Oryza sativa Japonica Group]
p5_sc00201.V1.gene23	p5_sc00201.V1.gene23	173.81	183.37	175.69	180.15	204.09	214.03	5.16	4.08	5.54	K14493|1|3e-26|117|ppp:PHYPADRAFT_118478|gibberellin receptor GID1 [EC:3.-.-.-]	-	-	-	gi|226496119|ref|NP_001141536.1|/4.86644e-82/uncharacterized protein LOC100273650 [Zea mays]
p5_sc13595.V1.gene1	p5_sc13595.V1.gene1	173.75	156.22	158.52	134.39	135.49	160.68	19.6	35.24	48.36	K02917|1|4e-41|164|vvi:100258134|large subunit ribosomal protein L35Ae	GO:0043231//intracellular membrane-bounded organelle;GO:0030529//ribonucleoprotein complex	GO:0005198//structural molecule activity	GO:0010467//gene expression	gi|225440584|ref|XP_002277272.1|/6.26732e-40/PREDICTED: 60S ribosomal protein L35a-1-like isoform 1 [Vitis vinifera]
p5_sc00014.V1.gene469	p5_sc00014.V1.gene469	173.48	196.86	175.62	191.81	171.73	183.6	13.55	14.68	12.41	-	-	-	-	gi|147855295|emb|CAN83887.1|/2.12423e-35/hypothetical protein VITISV_001638 [Vitis vinifera]
p5_sc10702.V1.gene1	p5_sc10702.V1.gene1	173.38	182.75	184.81	164.74	151.62	174.6	79.94	52.49	57.76	K02993|1|3e-92|335|vvi:100252536|small subunit ribosomal protein S7e	GO:0030529//ribonucleoprotein complex	GO:0005198//structural molecule activity	GO:0010467//gene expression	gi|225455966|ref|XP_002278371.1|/3.14145e-91/PREDICTED: 40S ribosomal protein S7 isoform 1 [Vitis vinifera]
p5_sc00029.V1.gene204	p5_sc00029.V1.gene204	173.35	193.07	190.94	167.29	218.57	221.65	60.51	70.91	56.93	K14489|1|9e-16|83.2|vvi:100263145|arabidopsis histidine kinase 2/3/4 (cytokinin receptor) [EC:2.7.13.3]	GO:0031410//cytoplasmic vesicle	GO:0004553//hydrolase activity, hydrolyzing O-glycosyl compounds	GO:0008152//metabolic process	gi|406668709|gb|AFS50098.1|/0/glucan endo-1,3-beta-glucosidase [Elaeis guineensis]
p5_sc00036.V1.gene592	p5_sc00036.V1.gene592	173.31	176.07	189.92	166.1	143.63	149.43	55.33	52.31	51.41	K08057|1|6e-144|509|vvi:100256319|calreticulin	GO:0031410//cytoplasmic vesicle;GO:0005783//endoplasmic reticulum	GO:0046872//metal ion binding	-	gi|233955399|gb|ACQ91203.1|/7.64656e-144/calreticulin [Carica papaya]
p5_sc00116.V1.gene83	p5_sc00116.V1.gene83	173.22	154.63	179.75	171.62	161.01	180.99	381.71	446.96	384.07	K13199|1|9e-65|245|sbi:SORBI_03g033140|plasminogen activator inhibitor 1 RNA-binding protein	GO:0043231//intracellular membrane-bounded organelle	-	-	gi|242058545|ref|XP_002458418.1|/1.10484e-63/hypothetical protein SORBIDRAFT_03g033140 [Sorghum bicolor]
p5_sc00234.V1.gene121	p5_sc00234.V1.gene121	173.16	196.53	181.56	131.94	150.37	152.02	8.47	7.03	9.34	-	GO:0031224//intrinsic to membrane	GO:0005275//amine transmembrane transporter activity	-	gi|470113417|ref|XP_004292920.1|/1.231e-54/PREDICTED: lysine histidine transporter-like 8-like [Fragaria vesca subsp. vesca]
p5_sc00038.V1.gene247	p5_sc00038.V1.gene247	173.15	179.33	169.19	159.67	159.72	151.72	45.02	40.01	46.67	K13412|1|0.0|693|osa:4343373|calcium-dependent protein kinase [EC:2.7.11.1]	-	GO:0046872//metal ion binding;GO:0004672//protein kinase activity;GO:0032559	GO:0006464//cellular protein modification process	gi|326503036|dbj|BAJ99143.1|/0/predicted protein [Hordeum vulgare subsp. vulgare]
p5_sc00004.V1.gene1182	p5_sc00004.V1.gene1182	173.13	147.65	157.64	148.63	172.29	181.27	59.71	52.3	56.08	-	GO:0031410//cytoplasmic vesicle	-	-	gi|357123532|ref|XP_003563464.1|/9.43213e-86/PREDICTED: thaumatin-like protein-like [Brachypodium distachyon]
p5_sc00036.V1.gene481	p5_sc00036.V1.gene481	173.07	167.55	190.52	175.15	164.47	166.82	0	0	0.77	-	GO:0043231//intracellular membrane-bounded organelle	-	-	gi|225457062|ref|XP_002279841.1|/2.45689e-52/PREDICTED: uncharacterized protein LOC100253569 [Vitis vinifera]
p5_sc00126.V1.gene109	p5_sc00126.V1.gene109	173	164.92	152.97	171.9	154.18	145.25	42.58	31.77	41.44	K00264|1|1e-99|360|vvi:100246868|glutamate synthase (NADPH/NADH) [EC:1.4.1.13 1.4.1.14]	GO:0009532//plastid stroma	GO:0045181//glutamate synthase activity, NAD(P)H as acceptor;GO:0046914//transition metal ion binding;GO:0051540;GO:0000166//nucleotide binding;GO:0050662//coenzyme binding	GO:0010038//response to metal ion;GO:0040007//growth;GO:0006536//glutamate metabolic process	gi|359490794|ref|XP_002267865.2|/1.5807e-98/PREDICTED: glutamate synthase 1 [NADH], chloroplastic-like [Vitis vinifera]
p5_sc16556.V1.gene2	p5_sc16556.V1.gene2	172.99	193.35	183.61	180.74	177.49	153.14	117.59	154.88	130.68	K13415|1|8e-18|88.2|rcu:RCOM_0478150|protein brassinosteroid insensitive 1 [EC:2.7.10.1 2.7.11.1]	GO:0031410//cytoplasmic vesicle	-	-	gi|326506256|dbj|BAJ86446.1|/6.91139e-41/predicted protein [Hordeum vulgare subsp. vulgare]
p5_sc00001.V1.gene111	p5_sc00001.V1.gene111	172.93	169.49	173.3	154.6	146.51	142.3	57.24	67.7	61.56	K08776|1|0.0|1101|vvi:100264544|puromycin-sensitive aminopeptidase [EC:3.4.11.-]	GO:0016020//membrane	GO:0070011//peptidase activity, acting on L-amino acid peptides	GO:0060918//auxin transport	gi|225429582|ref|XP_002280239.1|/0/PREDICTED: puromycin-sensitive aminopeptidase [Vitis vinifera]
p5_sc00033.V1.gene578	p5_sc00033.V1.gene578	172.83	160.89	162.7	170.81	166.81	160.96	0	0	0.6	K00799|1|2e-66|250|vvi:100242547|glutathione S-transferase [EC:2.5.1.18]	GO:0044424//intracellular part	GO:0016740//transferase activity	GO:0009404//toxin metabolic process;GO:0010038//response to metal ion	gi|460789887|gb|AGH14251.1|/4.51678e-83/glutathione S-transferase [Musa acuminata AAA Group]
p5_sc00054.V1.gene385	p5_sc00054.V1.gene385	172.76	171.67	173.02	198.59	205.24	189.33	12.49	14.69	14.78	-	-	-	-	gi|115451025|ref|NP_001049113.1|/4.17835e-163/Os03g0171600 [Oryza sativa Japonica Group]
p5_sc04207.V1.gene2	p5_sc04207.V1.gene2	172.71	174.49	165.9	194.76	193.17	201.9	0.66	0.61	2.67	-	-	-	-	gi|296082237|emb|CBI21242.3|/4.01256e-61/unnamed protein product [Vitis vinifera]
p5_sc00014.V1.gene324	p5_sc00014.V1.gene324	172.71	160.16	171.65	191.07	153.59	168.46	68.98	82.83	62.59	K00434|1|4e-90|328|osa:4346247|L-ascorbate peroxidase [EC:1.11.1.11]	-	GO:0016491//oxidoreductase activity	-	gi|15080682|dbj|BAB62533.1|/2.50884e-89/peroxisome type ascorbate peroxidase [Hordeum vulgare subsp. vulgare]
p5_sc00036.V1.gene518	p5_sc00036.V1.gene518	172.56	163.57	167.88	161.16	147.49	136.21	75.78	99.3	74.28	K02973|1|2e-75|281|rcu:RCOM_0819610|small subunit ribosomal protein S23e	GO:0030529//ribonucleoprotein complex	GO:0005198//structural molecule activity	GO:0010467//gene expression	gi|125572544|gb|EAZ14059.1|/6.02821e-75/hypothetical protein OsJ_03983 [Oryza sativa Japonica Group]
p5_sc00018.V1.gene425	p5_sc00018.V1.gene425	172.55	167.47	165.12	175.3	150.37	157.59	50.41	62.01	52.95	-	GO:0031410//cytoplasmic vesicle;GO:0043231//intracellular membrane-bounded organelle	-	-	gi|462415133|gb|EMJ19870.1|/1.65093e-24/hypothetical protein PRUPE_ppa014538mg [Prunus persica]
p5_sc00033.V1.gene60	p5_sc00033.V1.gene60	172.54	192.42	196.57	213.49	205.94	194.61	36.63	34.06	31.08	K05857|1|0.0|643|osa:4332497|phosphatidylinositol phospholipase C, delta [EC:3.1.4.11]	GO:0043231//intracellular membrane-bounded organelle	GO:0060089;GO:0046872//metal ion binding;GO:0004629//phospholipase C activity	GO:0007165//signal transduction;GO:0044238//primary metabolic process	gi|297600759|ref|NP_001049792.2|/0/Os03g0289300 [Oryza sativa Japonica Group]
p5_sc00037.V1.gene443	p5_sc00037.V1.gene443	172.4	196.88	196.87	140.79	229.87	232.89	78.77	82.97	72.76	K09286|1|2e-18|90.5|aly:ARALYDRAFT_474196|EREBP-like factor	-	GO:0005488//binding	GO:0050896//response to stimulus;GO:0050794//regulation of cellular process;GO:0006351//transcription, DNA-dependent	gi|297852766|ref|XP_002894264.1|/2.38328e-17/ATERF3/ERF3 [Arabidopsis lyrata subsp. lyrata]
p5_sc12843.V1.gene1	p5_sc12843.V1.gene1	172.27	165.65	145.95	137	152.5	139.86	3.26	4.51	3.27	K15400|1|9e-14|74.3|vvi:100245819|omega-hydroxypalmitate O-feruloyl transferase [EC:2.3.1.188];K13065|4|5e-12|68.6|pop:POPTR_554899|shikimate O-hydroxycinnamoyltransferase [EC:2.3.1.133]	GO:0043231//intracellular membrane-bounded organelle	GO:0016746//transferase activity, transferring acyl groups	-	gi|242058017|ref|XP_002458154.1|/1.14979e-29/hypothetical protein SORBIDRAFT_03g027850 [Sorghum bicolor]
p5_sc00072.V1.gene65	p5_sc00072.V1.gene65	172.22	199.75	192.9	232.64	258.88	246.26	2.95	0.68	0.74	-	-	-	GO:0006950//response to stress;GO:0009628//response to abiotic stimulus	gi|449432666|ref|XP_004134120.1|/1.95316e-42/PREDICTED: early light-induced protein, chloroplastic-like [Cucumis sativus]
p5_sc00003.V1.gene1545	p5_sc00003.V1.gene1545	171.85	171.11	172.64	123.81	118.57	110.35	398.2	345.66	382.34	-	-	-	-	gi|357134799|ref|XP_003569003.1|/1.63971e-21/PREDICTED: uncharacterized protein LOC100846713 [Brachypodium distachyon]
p5_sc00591.V1.gene35	p5_sc00591.V1.gene35	171.75	179.54	171.15	161.04	158.48	187.69	51.68	58.64	50.96	K13095|1|2e-07|53.1|zma:100383202|splicing factor 1	GO:0043231//intracellular membrane-bounded organelle	GO:0005488//binding	-	gi|115472673|ref|NP_001059935.1|/2.49771e-31/Os07g0549800 [Oryza sativa Japonica Group]
p5_sc00004.V1.gene159	p5_sc00004.V1.gene159	171.43	154.63	144.73	134.45	113.01	112.1	48.52	62.15	50.7	K04043|1|0.0|1081|vvi:100250929|molecular chaperone DnaK	GO:0043231//intracellular membrane-bounded organelle	GO:0005515//protein binding;GO:0016628//oxidoreductase activity, acting on the CH-CH group of donors, NAD or NADP as acceptor;GO:0032559	GO:0050896//response to stimulus;GO:0044267//cellular protein metabolic process	gi|449459554|ref|XP_004147511.1|/0/PREDICTED: heat shock 70 kDa protein, mitochondrial-like [Cucumis sativus]
p5_sc00037.V1.gene270	p5_sc00037.V1.gene270	171.25	147.16	152.68	216.9	175.1	183.86	250.07	314.6	254.23	K10661|1|6e-97|352|vvi:100262331|E3 ubiquitin-protein ligase MARCH6 [EC:6.3.2.19]	-	-	-	gi|359475354|ref|XP_002282447.2|/7.82977e-96/PREDICTED: E3 ubiquitin-protein ligase MARCH6 [Vitis vinifera]
p5_sc00001.V1.gene1690	p5_sc00001.V1.gene1690	171.19	166.73	168.6	189.14	167.59	177.73	97.59	118.6	100.01	K14484|1|7e-38|156|aly:ARALYDRAFT_319024|auxin-responsive protein IAA	-	-	-	gi|359840824|gb|AEV89263.1|/2.09865e-104/IAA9 [Musa acuminata AAA Group]
p5_sc00454.V1.gene27	p5_sc00454.V1.gene27	171.18	184.65	176.9	163.08	183.2	176.61	434.04	325.22	425.2	K12662|1|5e-12|69.3|ota:Ot14g00400|U4/U6 small nuclear ribonucleoprotein PRP4;K14963|2|7e-12|68.9|bdi:100832822|COMPASS component SWD3	GO:0044424//intracellular part;GO:0043234//protein complex	-	-	gi|242050938|ref|XP_002463213.1|/8.5817e-85/hypothetical protein SORBIDRAFT_02g039830 [Sorghum bicolor]
p5_sc00835.V1.gene10	p5_sc00835.V1.gene10	171.06	169.68	174.57	171.89	166.11	165.06	46.26	39.66	43.87	K13431|1|4e-174|609|vvi:100256941|signal recognition particle receptor subunit alpha	GO:0043231//intracellular membrane-bounded organelle;GO:0048500//signal recognition particle	GO:0032561//guanyl ribonucleotide binding	GO:0006886//intracellular protein transport	gi|225445848|ref|XP_002278056.1|/5.57894e-173/PREDICTED: signal recognition particle receptor subunit alpha [Vitis vinifera]
p5_sc00017.V1.gene45	p5_sc00017.V1.gene45	170.8	175.69	185.34	204.74	176.25	172.44	172.69	121.85	159.5	K11000|1|3e-138|490|aly:ARALYDRAFT_325786|callose synthase [EC:2.4.1.-]	GO:0043234//protein complex;GO:0016020//membrane	GO:0035251//UDP-glucosyltransferase activity	GO:0006074//(1->3)-beta-D-glucan metabolic process	gi|334187647|ref|NP_001154712.2|/2.09396e-142/callose synthase [Arabidopsis thaliana]
p5_sc01827.V1.gene5	p5_sc01827.V1.gene5	170.71	164.99	165.69	161.57	165.26	159.95	161.51	157.64	154.38	K11294|1|6e-80|296|vvi:100262769|nucleolin	-	-	-	gi|359472731|ref|XP_002277195.2|/4.45917e-82/PREDICTED: uncharacterized protein LOC100262769 [Vitis vinifera]
p5_sc00094.V1.gene319	p5_sc00094.V1.gene319	170.4	173.3	179.1	163.45	154.33	162.6	28.42	28.13	18.77	K02727|1|1e-47|187|vvi:100251722|20S proteasome subunit alpha 7 [EC:3.4.25.1]	GO:0000502//proteasome complex	-	GO:0051603//proteolysis involved in cellular protein catabolic process	gi|460407312|ref|XP_004249097.1|/8.8669e-47/PREDICTED: proteasome subunit alpha type-3-like [Solanum lycopersicum]
p5_sc00019.V1.gene255	p5_sc00019.V1.gene255	170.37	161.44	171.76	177.41	153.79	148.13	126.68	105.7	143.1	-	-	-	-	gi|224112407|ref|XP_002316177.1|/3.1253e-96/tubulin gamma complex-associated protein [Populus trichocarpa]
p5_sc00306.V1.gene36	p5_sc00306.V1.gene36	170.29	161.25	179.02	157.95	182.57	183.68	90.01	108.31	80.93	K14489|1|2e-13|74.3|vvi:100263145|arabidopsis histidine kinase 2/3/4 (cytokinin receptor) [EC:2.7.13.3]	GO:0005911//cell-cell junction;GO:0031224//intrinsic to membrane	GO:0030247//polysaccharide binding	-	gi|225457225|ref|XP_002284112.1|/1.55015e-36/PREDICTED: glucan endo-1,3-beta-glucosidase-like protein 3 [Vitis vinifera]
p5_sc00307.V1.gene38	p5_sc00307.V1.gene38	170.23	174.94	177.5	142.11	192.15	177.85	1.07	1.58	0.29	K08679|1|3e-175|612|vvi:100241904|UDP-glucuronate 4-epimerase [EC:5.1.3.6]	-	GO:0005488//binding;GO:0016857//racemase and epimerase activity, acting on carbohydrates and derivatives	GO:0006139//nucleobase-containing compound metabolic process	gi|462420068|gb|EMJ24331.1|/1.82617e-175/hypothetical protein PRUPE_ppa005434mg [Prunus persica]
p5_sc00203.V1.gene25	p5_sc00203.V1.gene25	169.92	173.68	180.6	153.97	151.22	150.62	181.18	199.54	181.08	K01611|1|7e-143|505|osa:4329955|S-adenosylmethionine decarboxylase [EC:4.1.1.50]	-	GO:0016831//carboxy-lyase activity	GO:0006596//polyamine biosynthetic process	gi|16226063|gb|AAL16065.1|AF420239_1/1.34487e-143/S-adenosyl-L-methionine decarboxylase [Dendrobium crumenatum]
p5_sc00043.V1.gene400	p5_sc00043.V1.gene400	169.73	176.33	192.53	145.7	154.87	165.04	109.16	157.93	133.7	K09286|1|2e-10|64.3|ath:AT1G43160|EREBP-like factor	-	-	-	gi|449517715|ref|XP_004165890.1|/5.49435e-14/PREDICTED: uncharacterized protein LOC101225711 [Cucumis sativus]
p5_sc00035.V1.gene539	p5_sc00035.V1.gene539	169.4	142.07	163.23	109.94	117.35	137.48	157.07	171.3	176.22	K15028|1|5e-108|388|pop:POPTR_739236|translation initiation factor 3 subunit K	GO:0043234//protein complex;GO:0043231//intracellular membrane-bounded organelle	GO:0043021//ribonucleoprotein complex binding;GO:0008135//translation factor activity, nucleic acid binding	GO:0006413//translational initiation	gi|224068568|ref|XP_002326147.1|/6.16195e-107/predicted protein [Populus trichocarpa]
p5_sc00059.V1.gene536	p5_sc00059.V1.gene536	169.39	143.6	152.57	168.13	157.28	154.53	93.56	106.7	110.09	K00861|1|1e-09|62.0|vcn:VOLCADRAFT_103251|riboflavin kinase [EC:2.7.1.26]	GO:0044464//cell part	-	-	gi|374256075|gb|AEZ00899.1|/1.38454e-79/putative 24 kDa seed maturation protein [Elaeis guineensis]
p5_sc00016.V1.gene62	p5_sc00016.V1.gene62	169.37	146.76	164.45	158.07	176.09	127.4	34.11	56.65	38.76	K10577|1|2e-23|105|sbi:SORBI_01g030580|ubiquitin-conjugating enzyme E2 I [EC:6.3.2.19]	-	GO:0019787//small conjugating protein ligase activity;GO:0032559	GO:0070646//protein modification by small protein removal	gi|242035247|ref|XP_002465018.1|/3.41129e-22/hypothetical protein SORBIDRAFT_01g030580 [Sorghum bicolor]
p5_sc00133.V1.gene39	p5_sc00133.V1.gene39	169.26	166.76	164.72	171.08	168.82	164.55	16.3	11.88	24.42	K01533|1|3e-17|88.6|mtr:MTR_8g079250|Cu2+-exporting ATPase [EC:3.6.3.4]	GO:0016020//membrane;GO:0005840//ribosome;GO:0000502//proteasome complex;GO:0009534//chloroplast thylakoid	GO:0016820//hydrolase activity, acting on acid anhydrides, catalyzing transmembrane movement of substances;GO:0022890//inorganic cation transmembrane transporter activity;GO:0005488//binding	GO:0044237//cellular metabolic process;GO:0044238//primary metabolic process;GO:0000041//transition metal ion transport	gi|462422243|gb|EMJ26506.1|/1.23061e-114/hypothetical protein PRUPE_ppa001206mg [Prunus persica]
p5_sc00105.V1.gene273	p5_sc00105.V1.gene273	169.26	154.63	150.74	145.67	177.35	177.83	4.03	5.89	3.03	-	GO:0005618//cell wall	-	GO:0009628//response to abiotic stimulus	gi|462420291|gb|EMJ24554.1|/1.57247e-153/hypothetical protein PRUPE_ppa007452mg [Prunus persica]
p5_sc00033.V1.gene207	p5_sc00033.V1.gene207	169.24	158.24	147.72	130.88	117.09	109.03	24.93	27.59	20.99	K02993|1|3e-67|251|bdi:100828110|small subunit ribosomal protein S7e	GO:0030529//ribonucleoprotein complex	GO:0005198//structural molecule activity	GO:0010467//gene expression	gi|326500554|dbj|BAK06366.1|/1.72645e-66/predicted protein [Hordeum vulgare subsp. vulgare]
p5_sc00027.V1.gene106	p5_sc00027.V1.gene106	169.1	165.22	159.76	157.1	156.8	186.37	102.42	72.51	88.47	-	-	-	-	gi|115455147|ref|NP_001051174.1|/6.1262e-39/Os03g0733600 [Oryza sativa Japonica Group]
p5_sc00002.V1.gene1373	p5_sc00002.V1.gene1373	169.06	146.09	155.72	166.25	156.04	137.17	14.09	15.58	11.35	K15398|1|4e-54|209|ppp:PHYPADRAFT_151187|cytochrome P450, family 86, subfamily A, polypeptide 2/4/7/8 (fatty acid omega-hydroxylase) [EC:1.14.-.-];K15402|2|3e-51|199|ppp:PHYPADRAFT_180507|cytochrome P450, family 86, subfamily B, polypeptide 1 (fatty acid omega-hydroxylase) [EC:1.14.-.-]	GO:0031410//cytoplasmic vesicle	GO:0016491//oxidoreductase activity;GO:0005506//iron ion binding	GO:0006091//generation of precursor metabolites and energy	gi|115483036|ref|NP_001065111.1|/6.15316e-89/Os10g0525000 [Oryza sativa Japonica Group]
p5_sc00018.V1.gene635	p5_sc00018.V1.gene635	168.74	174.2	179.18	167	161.97	176.09	29.85	30.27	29.74	K15040|1|1e-120|431|sbi:SORBI_02g022910|voltage-dependent anion channel protein 2	GO:0016021//integral to membrane;GO:0031966//mitochondrial membrane	GO:0005244//voltage-gated ion channel activity;GO:0022829//wide pore channel activity	GO:0043269//regulation of ion transport	gi|242044478|ref|XP_002460110.1|/1.19343e-119/hypothetical protein SORBIDRAFT_02g022910 [Sorghum bicolor]
p5_sc00023.V1.gene672	p5_sc00023.V1.gene672	168.57	148.08	158.14	201.87	166.1	168.2	57.57	57.69	46.92	-	GO:0044464//cell part	GO:0016741	GO:0006730//one-carbon metabolic process	gi|255562840|ref|XP_002522425.1|/9.59379e-148/ATP binding protein, putative [Ricinus communis]
p5_sc00128.V1.gene93	p5_sc00128.V1.gene93	168.43	173.85	177.02	175.74	180.3	164.31	36.43	55.67	48.73	-	GO:0031410//cytoplasmic vesicle	-	-	gi|115448783|ref|NP_001048171.1|/3.5202e-123/Os02g0757100 [Oryza sativa Japonica Group]
p5_sc00039.V1.gene243	p5_sc00039.V1.gene243	168.39	159.15	152.67	141.06	112.78	113.46	0.85	0.79	0.86	-	GO:0031224//intrinsic to membrane	GO:0042626//ATPase activity, coupled to transmembrane movement of substances;GO:0015604//organic phosphonate transmembrane transporter activity;GO:0032559	GO:0009207;GO:0051234//establishment of localization;GO:0006950//response to stress	gi|242060928|ref|XP_002451753.1|/4.55247e-78/hypothetical protein SORBIDRAFT_04g007260 [Sorghum bicolor]
p5_sc00028.V1.gene36	p5_sc00028.V1.gene36	168.22	177.8	174.27	169.33	172.23	170.83	1.9	1.17	1.09	K12355|1|0.0|806|osa:4326375|coniferyl-aldehyde dehydrogenase [EC:1.2.1.68]	-	GO:0016620//oxidoreductase activity, acting on the aldehyde or oxo group of donors, NAD or NADP as acceptor	GO:0008152//metabolic process	gi|357135385|ref|XP_003569290.1|/0/PREDICTED: aldehyde dehydrogenase family 2 member C4-like [Brachypodium distachyon]
p5_sc00254.V1.gene116	p5_sc00254.V1.gene116	168.13	192.06	181.99	129.28	131.02	154.75	63.41	46.84	70.99	K00979|1|4e-102|369|gmx:100818593|3-deoxy-manno-octulosonate cytidylyltransferase (CMP-KDO synthetase) [EC:2.7.7.38]	GO:0043231//intracellular membrane-bounded organelle	GO:0070567	GO:0009103//lipopolysaccharide biosynthetic process	gi|356543296|ref|XP_003540098.1|/4.42839e-101/PREDICTED: 3-deoxy-manno-octulosonate cytidylyltransferase-like [Glycine max]
p5_sc00008.V1.gene592	p5_sc00008.V1.gene592	168.05	174.7	155.19	159.67	162.67	183.6	3.14	2.9	3.15	-	-	-	-	gi|225453068|ref|XP_002268613.1|/2.56354e-38/PREDICTED: uncharacterized protein LOC100258732 [Vitis vinifera]
p5_sc00042.V1.gene152	p5_sc00042.V1.gene152	168	172.65	171.61	174.61	187.8	182.64	130.55	153.29	147.76	K16055|1|0.0|1181|sbi:SORBI_04g035560|trehalose 6-phosphate synthase/phosphatase [EC:2.4.1.15 3.1.3.12]	GO:0043231//intracellular membrane-bounded organelle	GO:0016757//transferase activity, transferring glycosyl groups;GO:0016787//hydrolase activity	GO:0005991//trehalose metabolic process	gi|125541419|gb|EAY87814.1|/0/hypothetical protein OsI_09233 [Oryza sativa Indica Group]
p5_sc00050.V1.gene90	p5_sc00050.V1.gene90	168	170.67	136.73	136.41	156.37	146.83	1.69	3.13	5.95	K00514|1|4e-14|75.5|rcu:RCOM_1428040|zeta-carotene desaturase [EC:1.3.5.6];K01206|2|2e-11|66.2|aly:ARALYDRAFT_475890|alpha-L-fucosidase [EC:3.2.1.51]	GO:0031410//cytoplasmic vesicle	GO:0003824//catalytic activity	-	gi|413954136|gb|AFW86785.1|/8.2955e-35/hypothetical protein ZEAMMB73_041304 [Zea mays]
p5_sc00284.V1.gene85	p5_sc00284.V1.gene85	167.99	161.17	165.21	190.62	164.99	158.95	56.56	44.15	54.88	K00383|1|0.0|827|vvi:100254507|glutathione reductase (NADPH) [EC:1.8.1.7]	GO:0044424//intracellular part	GO:0015038//glutathione disulfide oxidoreductase activity;GO:0050662//coenzyme binding;GO:0000166//nucleotide binding	GO:0006790//sulfur compound metabolic process;GO:0019725//cellular homeostasis;GO:0006091//generation of precursor metabolites and energy	gi|462419077|gb|EMJ23340.1|/0/hypothetical protein PRUPE_ppa004673mg [Prunus persica]
p5_sc00317.V1.gene10	p5_sc00317.V1.gene10	167.95	171.17	172.5	150.3	189.71	172.98	13.4	8.96	11.75	K10767|1|4e-13|74.3|pop:POPTR_655456|alkylated DNA repair protein alkB homolog 5 [EC:1.14.11.-]	-	-	-	gi|147790116|emb|CAN65462.1|/4.24095e-82/hypothetical protein VITISV_002198 [Vitis vinifera]
p5_sc20619.V1.gene1	p5_sc20619.V1.gene1	167.94	172.1	186	184.33	176.67	196.09	111.37	123.15	120.69	K02145|1|3e-120|428|sbi:SORBI_04g005040|V-type H+-transporting ATPase subunit A [EC:3.6.3.14]	GO:0033176	GO:0015078//hydrogen ion transmembrane transporter activity;GO:0019829//cation-transporting ATPase activity;GO:0032559	GO:0015986//ATP synthesis coupled proton transport;GO:0015988//energy coupled proton transmembrane transport, against electrochemical gradient	gi|242060700|ref|XP_002451639.1|/3.54574e-119/hypothetical protein SORBIDRAFT_04g005040 [Sorghum bicolor]
p5_sc00106.V1.gene115	p5_sc00106.V1.gene115	167.63	165.77	168.03	151.94	187.72	175.9	41.32	56.97	46.66	K14503|1|2e-84|310|osa:4343719|brassinosteroid resistant 1/2	-	-	-	gi|33146833|dbj|BAC79822.1|/2.65538e-83/putative mature anther-specific protein LAT61 [Oryza sativa Japonica Group]
p5_sc00033.V1.gene680	p5_sc00033.V1.gene680	167.33	161.39	159.61	154.94	153.21	139.87	20.38	27.83	29.43	K03949|1|3e-64|242|zma:100285005|NADH dehydrogenase (ubiquinone) 1 alpha subcomplex 5 [EC:1.6.5.3 1.6.99.3]	GO:0019866//organelle inner membrane;GO:0005740//mitochondrial envelope;GO:0030964;GO:0009536//plastid	GO:0050136//NADH dehydrogenase (quinone) activity	GO:0043094;GO:0022900//electron transport chain	gi|226502520|ref|NP_001151372.1|/2.71143e-63/NADH-ubiquinone oxidoreductase 13 kDa-B subunit [Zea mays]
p5_sc00035.V1.gene540	p5_sc00035.V1.gene540	167.14	167.14	175.47	165.97	146.88	159.23	140.4	179.62	138.36	K02998|1|7e-117|418|zma:100273082|small subunit ribosomal protein SAe	GO:0030529//ribonucleoprotein complex	GO:0005198//structural molecule activity	GO:0010467//gene expression	gi|226502398|ref|NP_001141003.1|/9.44113e-116/acidic ribosomal protein P40 [Zea mays]
p5_sc00168.V1.gene78	p5_sc00168.V1.gene78	167.13	180.32	162.94	142.14	150.23	157.07	6.05	6.92	7.03	K01051|1|2e-164|577|rcu:RCOM_0905530|pectinesterase [EC:3.1.1.11]	-	GO:0016787//hydrolase activity	-	gi|209962619|gb|ACJ02103.1|/0/pectin methylesterase [Oncidium hybrid cultivar]
p5_sc00334.V1.gene76	p5_sc00334.V1.gene76	166.83	173.08	168.82	172.06	171.03	177.33	109.71	102.48	104.15	K12471|1|5e-52|204|vvi:100267012|epsin	-	-	-	gi|199601719|dbj|BAG70978.1|/1.64834e-73/epsin N-terminal homology (ENTH) domain-containing protein [Musa balbisiana]
p5_sc00149.V1.gene40	p5_sc00149.V1.gene40	166.66	187.83	192.57	189.26	184.78	186.77	55.84	41.4	24.99	-	-	-	-	gi|297815926|ref|XP_002875846.1|/5.09359e-18/zinc finger family protein [Arabidopsis lyrata subsp. lyrata]
p5_sc00718.V1.gene33	p5_sc00718.V1.gene33	166.58	159.07	152.89	136.86	167.56	169.58	2.55	2.78	2.79	K13065|1|5e-20|97.8|vvi:100265530|shikimate O-hydroxycinnamoyltransferase [EC:2.3.1.133]	-	GO:0016747//transferase activity, transferring acyl groups other than amino-acyl groups	-	gi|448872686|gb|AGE46028.1|/1.38028e-175/putative hydroxycinnamoyl transferase, partial [Elaeis guineensis]
p5_sc00025.V1.gene234	p5_sc00025.V1.gene234	166.36	172.78	168.95	156.66	157.61	159.18	231.99	232.01	230.38	K10590|1|3e-16|85.1|smo:SELMODRAFT_149458|E3 ubiquitin-protein ligase TRIP12 [EC:6.3.2.19];K08332|3|6e-15|80.9|vcn:VOLCADRAFT_41528|vacuolar protein 8	GO:0005635//nuclear envelope	GO:0022892	GO:0006605//protein targeting	gi|255542844|ref|XP_002512485.1|/0/importin alpha, putative [Ricinus communis]
p5_sc00279.V1.gene81	p5_sc00279.V1.gene81	166.31	164.33	158.77	194.31	181.7	197.51	174.04	223.68	197.36	K06890|1|9e-17|83.2|vvi:100266616|	GO:0031224//intrinsic to membrane	-	-	gi|359477469|ref|XP_002279368.2|/1.40731e-15/PREDICTED: BI1-like protein-like [Vitis vinifera]
p5_sc00105.V1.gene39	p5_sc00105.V1.gene39	166.09	167.91	155.09	135.39	141.14	172.51	424.51	339.19	449.2	-	-	-	-	gi|359484370|ref|XP_002281316.2|/3.37723e-36/PREDICTED: uncharacterized protein LOC100249171 [Vitis vinifera]
p5_sc00127.V1.gene113	p5_sc00127.V1.gene113	166.08	145.56	166.77	103.11	118.96	149.99	48.83	50.78	52.52	K12670|1|2e-46|182|vvi:100250299|oligosaccharyltransferase complex subunit beta	GO:0005618//cell wall;GO:0031981//nuclear lumen;GO:0005789//endoplasmic reticulum membrane	GO:0004576//oligosaccharyl transferase activity	GO:0000902//cell morphogenesis;GO:0009250//glucan biosynthetic process;GO:0006487//protein N-linked glycosylation	gi|225428556|ref|XP_002284627.1|/1.57404e-45/PREDICTED: dolichyl-diphosphooligosaccharide--protein glycosyltransferase 48 kDa subunit [Vitis vinifera]
p5_sc00036.V1.gene49	p5_sc00036.V1.gene49	166	189.56	181.84	161.12	202.45	179.93	56.71	47.36	62.01	K01739|1|2e-71|267|zma:541650|cystathionine gamma-synthase [EC:2.5.1.48]	-	GO:0048037//cofactor binding;GO:0016765//transferase activity, transferring alkyl or aryl (other than methyl) groups	GO:0019752//carboxylic acid metabolic process	gi|11602834|gb|AAG38873.1|AF076495_1/2.09486e-70/cystathionine gamma-synthase [Oryza sativa]
p5_sc00016.V1.gene794	p5_sc00016.V1.gene794	165.56	164.79	161.19	156.44	137.52	145.7	61.08	64.53	83.55	K00360|1|4e-11|67.0|ppp:PHYPADRAFT_184973|nitrate reductase (NADH) [EC:1.7.1.1];K13076|3|6e-08|56.2|bdi:100826592|delta8-fatty-acid desaturase [EC:1.14.19.4]	GO:0031090//organelle membrane;GO:0009534//chloroplast thylakoid	GO:0005506//iron ion binding;GO:0008940//nitrate reductase activity	GO:0008152//metabolic process	gi|25044825|gb|AAM28288.1|/4.85707e-60/cytochrome b5 [Ananas comosus]
p5_sc00011.V1.gene867	p5_sc00011.V1.gene867	165.52	187.42	173.8	144.82	195.73	189.13	55.63	77.25	55	K09286|1|1e-18|91.3|aly:ARALYDRAFT_897996|EREBP-like factor	-	-	-	gi|326518784|dbj|BAJ92553.1|/5.24e-46/predicted protein [Hordeum vulgare subsp. vulgare]
p5_sc00012.V1.gene935	p5_sc00012.V1.gene935	165.15	156.1	159.05	121.3	127.17	126.4	41.55	43.32	47.55	-	-	-	-	gi|297735822|emb|CBI18542.3|/0/unnamed protein product [Vitis vinifera]
p5_sc00008.V1.gene552	p5_sc00008.V1.gene552	164.73	173.25	177.68	194.63	160.59	164.03	197.26	223.58	165.29	K14510|1|5e-14|73.9|pop:POPTR_589567|serine/threonine-protein kinase CTR1 [EC:2.7.11.1]	-	GO:0004713//protein tyrosine kinase activity;GO:0032559	GO:0006464//cellular protein modification process	gi|125600038|gb|EAZ39614.1|/1.62378e-48/hypothetical protein OsJ_24047 [Oryza sativa Japonica Group]
p5_sc00023.V1.gene104	p5_sc00023.V1.gene104	164.63	149.98	157.29	104.85	108.34	112.57	88.8	118.65	97.99	K13783|1|0.0|716|sbi:SORBI_06g024830|MFS transporter, OPA family, solute carrier family 37 (glycerol-3-phosphate transporter), member 1/2	GO:0043231//intracellular membrane-bounded organelle	-	GO:0006810//transport	gi|326507118|dbj|BAJ95636.1|/0/predicted protein [Hordeum vulgare subsp. vulgare]
p5_sc00003.V1.gene217	p5_sc00003.V1.gene217	164.6	165.51	156.55	162.91	151.41	152.1	290.92	328.26	260.22	K12881|1|3e-71|265|vvi:100257081|THO complex subunit 4	-	GO:0005488//binding	-	gi|225435024|ref|XP_002284215.1|/3.22213e-70/PREDICTED: RNA and export factor-binding protein 2 [Vitis vinifera]
p5_sc00227.V1.gene41	p5_sc00227.V1.gene41	164.09	168.24	187.44	137.17	191.45	150.67	17.71	19.6	22.84	K02966|1|5e-52|201|gmx:100527647|small subunit ribosomal protein S19e	-	-	-	gi|351721624|ref|NP_001235424.1|/5.14833e-51/uncharacterized protein LOC100527647 [Glycine max]
p5_sc00343.V1.gene38	p5_sc00343.V1.gene38	163.88	156.66	155.56	144.61	147.54	141.92	0.55	0	0	K08900|1|6e-157|552|pop:POPTR_248199|mitochondrial chaperone BCS1	-	GO:0032559;GO:0016462//pyrophosphatase activity	-	gi|359488753|ref|XP_002275823.2|/6.32122e-171/PREDICTED: ATP-dependent zinc metalloprotease FtsH-like [Vitis vinifera]
p5_sc00083.V1.gene81	p5_sc00083.V1.gene81	163.68	182.79	171.29	190.59	178.67	171.25	68.91	79.94	73.19	-	-	-	-	gi|242075012|ref|XP_002447442.1|/3.44945e-129/hypothetical protein SORBIDRAFT_06g001130 [Sorghum bicolor]
p5_sc00135.V1.gene53	p5_sc00135.V1.gene53	163.51	177.32	171.31	173.47	171.22	190.37	117.64	139.69	124.87	-	-	GO:0005488//binding	-	gi|374256033|gb|AEZ00878.1|/1.38731e-108/putative MYB transcription factor-like protein, partial [Elaeis guineensis]
p5_sc00073.V1.gene214	p5_sc00073.V1.gene214	163.29	123.32	153.28	136.08	103.81	87.67	1.47	2.72	1.48	-	-	-	-	gi|357124663|ref|XP_003564017.1|/1.35878e-18/PREDICTED: uncharacterized protein LOC100823744 [Brachypodium distachyon]
p5_sc00106.V1.gene131	p5_sc00106.V1.gene131	163.22	169.19	165.45	169.2	169.91	162.73	22.6	29.9	34.63	K01262|1|6e-130|461|bdi:100825865|Xaa-Pro aminopeptidase [EC:3.4.11.9]	-	GO:0008237//metallopeptidase activity;GO:0008238//exopeptidase activity;GO:0043169//cation binding	GO:0019538//protein metabolic process	gi|218185879|gb|EEC68306.1|/2.98869e-130/hypothetical protein OsI_36387 [Oryza sativa Indica Group]
p5_sc00135.V1.gene212	p5_sc00135.V1.gene212	163.17	194.24	185.88	148.19	171.41	156.55	78.19	85.23	80.33	K02868|1|4e-83|304|zma:100283310|large subunit ribosomal protein L11e	GO:0015934//large ribosomal subunit;GO:0009536//plastid;GO:0031981//nuclear lumen	GO:0005198//structural molecule activity	GO:0010467//gene expression	gi|399525610|gb|AFP44117.1|/4.93392e-82/60S ribosomal protein [Lycoris longituba]
p5_sc00028.V1.gene662	p5_sc00028.V1.gene662	163.1	159.33	154.9	164.46	140.97	144.7	10.8	13.43	8.95	K00026|1|5e-128|455|zma:100272900|malate dehydrogenase [EC:1.1.1.37]	GO:0043231//intracellular membrane-bounded organelle	GO:0016615//malate dehydrogenase activity	GO:0009060//aerobic respiration;GO:0005975//carbohydrate metabolic process;GO:0043648//dicarboxylic acid metabolic process	gi|414881197|tpg|DAA58328.1|/5.94522e-127/TPA: malate dehydrogenase [Zea mays]
p5_sc00002.V1.gene622	p5_sc00002.V1.gene622	162.92	160.56	163.03	171.57	158.96	154.28	39.04	43.94	40.2	K02877|1|8e-75|278|pop:POPTR_836394|large subunit ribosomal protein L15e	GO:0043231//intracellular membrane-bounded organelle;GO:0030529//ribonucleoprotein complex	GO:0005198//structural molecule activity	GO:0010467//gene expression	gi|224063657|ref|XP_002301250.1|/9.29867e-74/predicted protein [Populus trichocarpa]
p5_sc00025.V1.gene88	p5_sc00025.V1.gene88	162.55	109.43	127.12	143.25	123.6	137.97	10.37	27.74	33.27	-	-	-	-	gi|448872678|gb|AGE46024.1|/2.03944e-19/putative dormancy/auxin associated protein [Elaeis guineensis]
p5_sc00096.V1.gene302	p5_sc00096.V1.gene302	162.49	150.21	145.63	146.86	150.37	161.13	90.56	75.9	85.46	K01555|1|3e-56|216|rcu:RCOM_0670030|fumarylacetoacetase [EC:3.7.1.2]	-	GO:0016823	GO:0006520//cellular amino acid metabolic process	gi|3157928|gb|AAC17611.1|/6.6628e-90/Similar to fumarylacetoacetate hydrolase, gb|L41670 from Emericella nidulans [Arabidopsis thaliana]
p5_sc00042.V1.gene56	p5_sc00042.V1.gene56	162.48	158.36	173.16	161.93	168.46	164.47	90.52	112.53	106.11	K01611|1|2e-154|543|osa:4329955|S-adenosylmethionine decarboxylase [EC:4.1.1.50]	-	GO:0016831//carboxy-lyase activity	GO:0006596//polyamine biosynthetic process	gi|125540256|gb|EAY86651.1|/2.58683e-164/hypothetical protein OsI_08032 [Oryza sativa Indica Group]
p5_sc05663.V1.gene2	p5_sc05663.V1.gene2	162.37	158.66	169.39	132.43	157.11	167.7	11.45	8.61	10.68	-	GO:0031410//cytoplasmic vesicle	GO:0016791//phosphatase activity;GO:0043169//cation binding	-	gi|255543799|ref|XP_002512962.1|/1.28176e-122/Purple acid phosphatase precursor, putative [Ricinus communis]
p5_sc00032.V1.gene130	p5_sc00032.V1.gene130	162.26	161.08	184.12	147.15	129.27	143.51	44.77	47.6	38.6	K09497|1|3e-105|379|osa:4341310|T-complex protein 1 subunit epsilon	GO:0044424//intracellular part	GO:0005515//protein binding;GO:0032559	GO:0044267//cellular protein metabolic process	gi|462419312|gb|EMJ23575.1|/2.54321e-104/hypothetical protein PRUPE_ppa004022mg [Prunus persica]
p5_sc00166.V1.gene217	p5_sc00166.V1.gene217	162.15	163.14	159.27	179.29	165.99	156.09	268.57	259.87	268.63	K13199|1|3e-60|230|sbi:SORBI_03g033140|plasminogen activator inhibitor 1 RNA-binding protein	GO:0043231//intracellular membrane-bounded organelle	-	-	gi|242058545|ref|XP_002458418.1|/3.66457e-59/hypothetical protein SORBIDRAFT_03g033140 [Sorghum bicolor]
p5_sc00007.V1.gene987	p5_sc00007.V1.gene987	162.03	165.91	161.19	158.9	153.64	155.85	24.21	21	24.28	K01648|1|0.0|996|osa:4325777|ATP citrate (pro-S)-lyase [EC:2.3.3.8]	GO:0043234//protein complex;GO:0044444//cytoplasmic part;GO:0016020//membrane	GO:0004774//succinate-CoA ligase activity;GO:0046912//transferase activity, transferring acyl groups, acyl groups converted into alkyl on transfer	GO:0005975//carbohydrate metabolic process;GO:0006084//acetyl-CoA metabolic process	gi|115436118|ref|NP_001042817.1|/0/Os01g0300200 [Oryza sativa Japonica Group]
p5_sc00116.V1.gene57	p5_sc00116.V1.gene57	162.03	161.91	159.33	139.32	130.23	144.14	120.24	82.49	108.7	K12471|1|8e-17|86.7|rcu:RCOM_0050890|epsin	GO:0043229//intracellular organelle	GO:0005515//protein binding	-	gi|359476202|ref|XP_002276157.2|/3.35606e-97/PREDICTED: clathrin interactor EPSIN 1-like isoform 2 [Vitis vinifera]
p5_sc23208.V1.gene1	p5_sc23208.V1.gene1	161.91	134.78	195.65	151.34	167	170.19	14.96	6.9	12.5	-	-	GO:0016741	GO:0006730//one-carbon metabolic process	gi|326489735|dbj|BAK01848.1|/4.10038e-15/predicted protein [Hordeum vulgare subsp. vulgare]
p5_sc00062.V1.gene366	p5_sc00062.V1.gene366	161.65	147.72	171.1	144.36	156.21	135.2	30.03	47.93	30.1	K02953|1|3e-75|278|vvi:100242146|small subunit ribosomal protein S13e	GO:0030529//ribonucleoprotein complex	GO:0005198//structural molecule activity	GO:0010467//gene expression	gi|225453951|ref|XP_002280012.1|/3.34797e-74/PREDICTED: 40S ribosomal protein S13 [Vitis vinifera]
p5_sc00054.V1.gene534	p5_sc00054.V1.gene534	161.65	146.5	161.87	175.18	154.28	156.12	15.56	12.44	15.6	K01507|1|1e-60|229|sbi:SORBI_09g021610|inorganic pyrophosphatase [EC:3.6.1.1]	GO:0044424//intracellular part	GO:0046872//metal ion binding;GO:0016462//pyrophosphatase activity	GO:0006793//phosphorus metabolic process	gi|15451551|gb|AAK98675.1|AC021893_9/4.33983e-62/Putative soluble inorganic pyrophosphatase [Oryza sativa Japonica Group]
p5_sc00003.V1.gene633	p5_sc00003.V1.gene633	161.64	175.27	158.25	127.05	139.23	129.72	0.42	1.17	0.42	K03320|1|6e-135|478|gmx:100790119|ammonium transporter, Amt family	GO:0031224//intrinsic to membrane	GO:0015101//organic cation transmembrane transporter activity	GO:0015696//ammonium transport	gi|15799272|gb|AAL08212.1|/5.29652e-135/putative ammonium transporter AMT2 [Lotus japonicus]
p5_sc02265.V1.gene1	p5_sc02265.V1.gene1	161.59	154.61	172.24	279.24	260.45	268.64	1.74	3.22	0.58	K01859|1|1e-75|280|zma:100276821|chalcone isomerase [EC:5.5.1.6]	-	GO:0016872//intramolecular lyase activity	GO:0009699//phenylpropanoid biosynthetic process;GO:0006575//cellular modified amino acid metabolic process	gi|228478500|gb|ACQ41836.1|/1.24968e-115/chalcone-flavanone isomerase [Elaeis oleifera]
p5_sc00410.V1.gene82	p5_sc00410.V1.gene82	161.34	162.79	140	147.49	154.59	167.54	2.03	3.12	2.71	K03809|1|1e-95|347|rcu:RCOM_0066700|Trp repressor binding protein	GO:0043231//intracellular membrane-bounded organelle;GO:0031090//organelle membrane	GO:0016651//oxidoreductase activity, acting on NAD(P)H;GO:0000166//nucleotide binding	GO:0006355//regulation of transcription, DNA-dependent	gi|255587934|ref|XP_002534445.1|/1.19369e-94/Minor allergen Alt a, putative [Ricinus communis]
p5_sc00104.V1.gene167	p5_sc00104.V1.gene167	160.9	159.85	167.09	206.46	192.11	195.74	89.85	77.9	81.51	-	-	-	-	gi|147777734|emb|CAN77979.1|/5.99823e-28/hypothetical protein VITISV_002623 [Vitis vinifera]
p5_sc00071.V1.gene109	p5_sc00071.V1.gene109	160.8	163.66	174.99	176.76	186.91	159.67	8.05	6.63	9.85	K00908|1|1e-138|491|osa:4343002|Ca2+/calmodulin-dependent protein kinase [EC:2.7.11.17];K13412|3|2e-66|251|aly:ARALYDRAFT_908376|calcium-dependent protein kinase [EC:2.7.11.1]	GO:0031012//extracellular matrix	GO:0046872//metal ion binding;GO:0004674//protein serine/threonine kinase activity;GO:0032559	GO:0006464//cellular protein modification process;GO:0023052//signaling	gi|255561295|ref|XP_002521658.1|/5.11797e-138/calcium-dependent protein kinase, putative [Ricinus communis]
p5_sc00191.V1.gene79	p5_sc00191.V1.gene79	160.75	171.37	155.47	102.65	125.41	118.45	0	0.48	0	K13473|1|3e-61|233|osa:4331523|chitin elicitor-binding protein;K13429|3|4e-06|50.1|ppp:PHYPADRAFT_1279|chitin elicitor receptor kinase 1	GO:0031410//cytoplasmic vesicle	-	-	gi|357114186|ref|XP_003558881.1|/4.07881e-68/PREDICTED: chitin elicitor-binding protein-like [Brachypodium distachyon]
p5_sc01247.V1.gene18	p5_sc01247.V1.gene18	160.73	131.41	155.89	190.8	146.08	167.71	20.54	21.2	21.7	K05765|1|3e-70|262|vvi:100246819|cofilin	GO:0044464//cell part	GO:0008092//cytoskeletal protein binding	-	gi|374256017|gb|AEZ00870.1|/5.84961e-71/putative actin depolymerizing factor protein, partial [Elaeis guineensis]
p5_sc00047.V1.gene120	p5_sc00047.V1.gene120	160.73	150.72	166.71	168.48	139.26	166.75	21.11	24.01	21.66	K15040|1|4e-93|339|osa:4331978|voltage-dependent anion channel protein 2	-	-	GO:0006810//transport	gi|115451401|ref|NP_001049301.1|/4.4088e-92/Os03g0202200 [Oryza sativa Japonica Group]
p5_sc00650.V1.gene17	p5_sc00650.V1.gene17	160.65	157.87	153.73	145.51	176.94	123.24	33.52	28.87	24.65	-	GO:0005746//mitochondrial respiratory chain	GO:0015078//hydrogen ion transmembrane transporter activity	GO:0051234//establishment of localization;GO:0006091//generation of precursor metabolites and energy	gi|282848248|gb|ADB02905.1|/2.51633e-25/cytochrome b-c1 complex subunit 8 [Jatropha curcas]
p5_sc00044.V1.gene591	p5_sc00044.V1.gene591	160.53	172.96	198.9	152.83	144.36	142.96	72.59	71.75	75.38	K06001|1|2e-49|191|sbi:SORBI_10g024680|tryptophan synthase beta chain [EC:4.2.1.20]	GO:0043231//intracellular membrane-bounded organelle	GO:0048037//cofactor binding;GO:0016836//hydro-lyase activity	GO:0006568//tryptophan metabolic process	gi|242096426|ref|XP_002438703.1|/2.79171e-48/hypothetical protein SORBIDRAFT_10g024680 [Sorghum bicolor]
p5_sc00028.V1.gene176	p5_sc00028.V1.gene176	160.38	157.29	169.92	172.22	161.55	153.51	139.07	139.43	145.34	K02146|1|4e-165|578|mtr:MTR_7g009590|V-type H+-transporting ATPase subunit AC39 [EC:3.6.3.14]	GO:0033176;GO:0031090//organelle membrane;GO:0005773//vacuole	GO:0015077//monovalent inorganic cation transmembrane transporter activity;GO:0019829//cation-transporting ATPase activity	GO:0006754//ATP biosynthetic process;GO:0015988//energy coupled proton transmembrane transport, against electrochemical gradient	gi|470132975|ref|XP_004302350.1|/1.74845e-164/PREDICTED: V-type proton ATPase subunit d2-like [Fragaria vesca subsp. vesca]
p5_sc00205.V1.gene52	p5_sc00205.V1.gene52	160.28	145.49	156.69	134.87	125.64	126.84	24.64	27.51	24.71	K09580|1|0.0|669|pop:POPTR_723538|protein disulfide-isomerase A1 [EC:5.3.4.1]	-	GO:0016757//transferase activity, transferring glycosyl groups	-	gi|28140231|gb|AAO26314.1|/0/protein disulphide isomerase, partial [Elaeis guineensis]
p5_sc00115.V1.gene141	p5_sc00115.V1.gene141	159.75	157.97	145.09	141.83	195.19	181.1	145.41	191.65	141.63	-	GO:0044464//cell part	GO:0046914//transition metal ion binding	-	gi|359476772|ref|XP_003631886.1|/1.06992e-48/PREDICTED: uncharacterized protein LOC100253066 isoform 3 [Vitis vinifera]
p5_sc00009.V1.gene552	p5_sc00009.V1.gene552	159.73	172.04	162.39	158.86	179.99	179.72	0	1.69	0.68	K03809|1|4e-93|338|rcu:RCOM_0066700|Trp repressor binding protein	GO:0031410//cytoplasmic vesicle	GO:0003824//catalytic activity;GO:0000166//nucleotide binding	-	gi|255587934|ref|XP_002534445.1|/4.19564e-92/Minor allergen Alt a, putative [Ricinus communis]
p5_sc00019.V1.gene409	p5_sc00019.V1.gene409	159.51	126.89	126.82	135.85	124.59	135.33	11.09	6.19	4.48	K07342|1|4e-24|107|bdi:100827752|protein transport protein SEC61 subunit gamma and related proteins	GO:0044464//cell part	GO:0008320//protein transmembrane transporter activity	GO:0006886//intracellular protein transport	gi|449454822|ref|XP_004145153.1|/2.35522e-23/PREDICTED: protein transport protein Sec61 subunit gamma-like [Cucumis sativus]
p5_sc00058.V1.gene622	p5_sc00058.V1.gene622	159.43	156.29	155.73	145.74	164.59	170.97	21.06	17.71	18.3	-	-	-	-	gi|359485613|ref|XP_002269696.2|/6.15006e-31/PREDICTED: WRKY transcription factor 6-like [Vitis vinifera]
p5_sc00118.V1.gene158	p5_sc00118.V1.gene158	159.29	149.46	135.61	119.37	129.84	141.15	263.76	294.34	260.95	K03070|1|2e-06|50.8|aly:ARALYDRAFT_313056|preprotein translocase subunit SecA	-	GO:0046872//metal ion binding	-	gi|462411970|gb|EMJ17019.1|/1.2296e-99/hypothetical protein PRUPE_ppa010047mg [Prunus persica]
p5_sc00039.V1.gene420	p5_sc00039.V1.gene420	159.18	155.98	147.68	177.75	154.42	132.43	4.19	8.57	10.81	K02138|1|3e-62|235|sbi:SORBI_07g023320|F-type H+-transporting ATPase subunit d [EC:3.6.3.14]	GO:0005753//mitochondrial proton-transporting ATP synthase complex	GO:0015077//monovalent inorganic cation transmembrane transporter activity;GO:0003824//catalytic activity	GO:0006754//ATP biosynthetic process	gi|470143505|ref|XP_004307414.1|/1.7514e-61/PREDICTED: ATP synthase subunit d, mitochondrial-like [Fragaria vesca subsp. vesca]
p5_sc00004.V1.gene1198	p5_sc00004.V1.gene1198	159.03	124.35	118.12	188.18	125.94	149.39	92.9	111.62	108.09	K10573|1|3e-19|91.3|zma:100193988|ubiquitin-conjugating enzyme E2 A [EC:6.3.2.19]	-	GO:0016879//ligase activity, forming carbon-nitrogen bonds;GO:0032559	GO:0006464//cellular protein modification process	gi|460372850|ref|XP_004232236.1|/3.86743e-18/PREDICTED: ubiquitin-conjugating enzyme E2 2-like isoform 2 [Solanum lycopersicum]
p5_sc00001.V1.gene2491	p5_sc00001.V1.gene2491	158.9	155.51	154.16	152.47	156.85	150.94	31	40.61	37.58	K01623|1|0.0|649|vvi:100267988|fructose-bisphosphate aldolase, class I [EC:4.1.2.13]	-	GO:0016832//aldehyde-lyase activity	GO:0006007//glucose catabolic process	gi|225424114|ref|XP_002282753.1|/0/PREDICTED: probable fructose-bisphosphate aldolase 3, chloroplastic [Vitis vinifera]
p5_sc00159.V1.gene38	p5_sc00159.V1.gene38	158.79	168.76	169.12	147.93	158.41	137.71	12.65	22.48	16.27	K07976|1|9e-101|363|aly:ARALYDRAFT_678362|Rab family, other	GO:0043231//intracellular membrane-bounded organelle;GO:0044444//cytoplasmic part;GO:0016020//membrane	GO:0032561//guanyl ribonucleotide binding;GO:0003824//catalytic activity	GO:0035556//intracellular signal transduction;GO:0051169//nuclear transport;GO:0015031//protein transport	gi|224124790|ref|XP_002329949.1|/1.88885e-104/predicted protein [Populus trichocarpa]
p5_sc00014.V1.gene450	p5_sc00014.V1.gene450	158.75	160.35	162.64	152.13	160.52	160.19	43.17	46.29	48.5	K01090|1|3e-15|81.3|sbi:SORBI_01g038410|protein phosphatase [EC:3.1.3.16];K14497|2|2e-14|79.0|pop:POPTR_422871|protein phosphatase 2C [EC:3.1.3.16]	GO:0043234//protein complex;GO:0043231//intracellular membrane-bounded organelle	GO:0043169//cation binding;GO:0004721//phosphoprotein phosphatase activity	GO:0006464//cellular protein modification process	gi|224133996|ref|XP_002327730.1|/0/predicted protein [Populus trichocarpa]
p5_sc01225.V1.gene1	p5_sc01225.V1.gene1	158.56	147.48	150.94	148.3	144.75	127.16	72.26	75.77	67.78	-	-	-	-	gi|357147844|ref|XP_003574511.1|/8.0441e-160/PREDICTED: uncharacterized protein LOC100824719 [Brachypodium distachyon]
p5_sc00104.V1.gene313	p5_sc00104.V1.gene313	158.4	159.14	171.02	197.09	154.34	154.1	46.36	34.68	36.08	K02138|1|3e-77|285|sbi:SORBI_07g023320|F-type H+-transporting ATPase subunit d [EC:3.6.3.14]	GO:0005753//mitochondrial proton-transporting ATP synthase complex;GO:0005840//ribosome;GO:0031981//nuclear lumen;GO:0009534//chloroplast thylakoid	GO:0046914//transition metal ion binding;GO:0015077//monovalent inorganic cation transmembrane transporter activity;GO:0003824//catalytic activity	GO:0006754//ATP biosynthetic process;GO:0006970//response to osmotic stress	gi|470143505|ref|XP_004307414.1|/9.42456e-77/PREDICTED: ATP synthase subunit d, mitochondrial-like [Fragaria vesca subsp. vesca]
p5_sc00054.V1.gene211	p5_sc00054.V1.gene211	158.38	157.53	151.82	113.08	143.37	144.76	41.89	45.78	45.15	K02960|1|1e-71|268|vvi:100250286|small subunit ribosomal protein S16e	GO:0030529//ribonucleoprotein complex	GO:0005198//structural molecule activity	GO:0010467//gene expression	gi|3122800|sp|O22647.1|RS16_FRIAG/4.45836e-71/RecName: Full=40S ribosomal protein S16
p5_sc00038.V1.gene129	p5_sc00038.V1.gene129	158.31	141.91	145.43	182.5	150.67	156.37	466.79	465.19	439.38	K05863|1|1e-44|180|vvi:100262663|solute carrier family 25 (mitochondrial adenine nucleotide translocator), member 4/5/6/31	-	-	-	gi|218199690|gb|EEC82117.1|/6.58449e-69/hypothetical protein OsI_26141 [Oryza sativa Indica Group]
p5_sc00049.V1.gene320	p5_sc00049.V1.gene320	158.29	162.21	162.45	147.54	189.01	209.65	57.09	77.19	61.93	-	-	-	-	gi|224084630|ref|XP_002307366.1|/5.03877e-90/predicted protein [Populus trichocarpa]
p5_sc00003.V1.gene289	p5_sc00003.V1.gene289	158.21	176.89	168.21	154.23	139.07	134.04	0.67	0	0	-	-	-	-	gi|115488070|ref|NP_001066522.1|/8.1387e-75/Os12g0262700 [Oryza sativa Japonica Group]
p5_sc02269.V1.gene8	p5_sc02269.V1.gene8	158.11	163.11	152.63	135.32	120.65	126.55	248.79	251.11	250.55	K11294|1|1e-77|289|vvi:100262769|nucleolin	-	GO:0005488//binding	-	gi|359472731|ref|XP_002277195.2|/5.23446e-79/PREDICTED: uncharacterized protein LOC100262769 [Vitis vinifera]
p5_sc00013.V1.gene558	p5_sc00013.V1.gene558	157.97	148.59	146.72	138.15	141.84	149.14	3.34	3.08	1.34	-	-	GO:0032561//guanyl ribonucleotide binding;GO:0017111//nucleoside-triphosphatase activity	GO:0009207	gi|359474578|ref|XP_002281736.2|/1.65896e-75/PREDICTED: dynamin-related protein 1E isoform 2 [Vitis vinifera]
p5_sc00017.V1.gene199	p5_sc00017.V1.gene199	157.88	172.74	154.24	156.57	182.95	137.1	49.28	55.49	61.05	-	-	-	GO:0006810//transport	gi|255571263|ref|XP_002526581.1|/1.69028e-37/coatomer delta subunit, putative [Ricinus communis]
p5_sc00001.V1.gene1794	p5_sc00001.V1.gene1794	157.36	152.31	128.39	127.68	176.66	176.81	1.12	1.05	1.13	K01051|1|3e-41|167|zma:100280285|pectinesterase [EC:3.1.1.11]	GO:0005618//cell wall	GO:0004091//carboxylesterase activity	-	gi|116519144|gb|ABJ99595.1|/1.20075e-101/pectinesterase inhibitor [Lycoris aurea]
p5_sc00018.V1.gene510	p5_sc00018.V1.gene510	157.29	169.44	153.27	189.53	179.46	164.2	123.07	108.56	124.41	K02218|1|4e-178|622|vvi:100244694|casein kinase 1 [EC:2.7.11.1]	-	GO:0004672//protein kinase activity;GO:0000166//nucleotide binding	-	gi|242054177|ref|XP_002456234.1|/0/hypothetical protein SORBIDRAFT_03g032560 [Sorghum bicolor]
p5_sc00014.V1.gene731	p5_sc00014.V1.gene731	157.12	160.46	144.33	175.54	179.63	164.58	697.76	689.09	652.24	K10802|1|5e-11|65.5|zma:100381276|high mobility group protein B1	GO:0043231//intracellular membrane-bounded organelle	GO:0003676//nucleic acid binding	-	gi|18419623|gb|AAL69379.1|AF462216_1/8.94951e-13/HMG-domain containing protein [Narcissus pseudonarcissus]
p5_sc00027.V1.gene226	p5_sc00027.V1.gene226	156.87	135.8	155.09	157.54	171.64	155.77	1.11	0	0	-	-	GO:0048029//monosaccharide binding	-	gi|224132934|ref|XP_002327915.1|/2.72698e-46/predicted protein [Populus trichocarpa]
p5_sc00154.V1.gene212	p5_sc00154.V1.gene212	156.7	158.46	151.86	153.47	172.75	165.92	36.38	27.91	32.83	K12486|1|1e-78|293|osa:4343612|stromal membrane-associated protein	-	-	-	gi|291061972|gb|ADD73513.1|/1.96093e-78/ARF GTPase activator [Triticum aestivum]
p5_sc00010.V1.gene213	p5_sc00010.V1.gene213	156.69	147.19	128.6	146.13	135.1	127.64	10.8	9.97	9.48	K01698|1|1e-49|192|osa:4341997|porphobilinogen synthase [EC:4.2.1.24]	GO:0009536//plastid	GO:0043169//cation binding;GO:0016836//hydro-lyase activity	GO:0006779//porphyrin-containing compound biosynthetic process	gi|115469822|ref|NP_001058510.1|/2.09216e-48/Os06g0704600 [Oryza sativa Japonica Group]
p5_sc00136.V1.gene58	p5_sc00136.V1.gene58	156.54	151.77	183.54	160.41	139.29	154.6	9.81	8.58	13.98	-	-	-	-	gi|351726425|ref|NP_001237382.1|/1.38668e-15/uncharacterized protein LOC100500139 [Glycine max]
p5_sc00063.V1.gene367	p5_sc00063.V1.gene367	156.1	138.27	158.47	197.75	207.16	205.5	72.88	73.4	73.07	K00626|1|1e-95|347|osa:4346520|acetyl-CoA C-acetyltransferase [EC:2.3.1.9]	-	GO:0016747//transferase activity, transferring acyl groups other than amino-acyl groups	-	gi|336187275|gb|AEI27246.1|/6.99735e-104/putative acetyl-CoA-C-acetyltransferase [Vanda hybrid cultivar]
p5_sc00013.V1.gene249	p5_sc00013.V1.gene249	156.06	154.98	146.1	156.73	161.35	160.34	254.64	327.83	288.39	K10355|1|0.0|736|osa:4349087|actin, other eukaryote;K05692|5|0.0|730|bdi:100834364|actin beta/gamma 1	GO:0043232	GO:0032559	-	gi|225448323|ref|XP_002265476.1|/0/PREDICTED: actin-101 [Vitis vinifera]
p5_sc00312.V1.gene100	p5_sc00312.V1.gene100	156.02	150.4	146.28	129.03	159.61	159.13	8.24	12.67	10.46	-	-	-	-	gi|406870039|gb|AFS65093.1|/7.65435e-66/zinc-finger protein, partial [Elaeis guineensis]
p5_sc00002.V1.gene447	p5_sc00002.V1.gene447	155.83	149	155.29	173.69	163.24	148.02	0.7	0.32	0.7	K00261|1|0.0|672|bdi:100828452|glutamate dehydrogenase (NAD(P)+) [EC:1.4.1.3]	GO:0031090//organelle membrane;GO:0043231//intracellular membrane-bounded organelle	GO:0046914//transition metal ion binding;GO:0016639//oxidoreductase activity, acting on the CH-NH2 group of donors, NAD or NADP as acceptor;GO:0032559	GO:0006970//response to osmotic stress;GO:0019752//carboxylic acid metabolic process;GO:0010038//response to metal ion	gi|81686712|dbj|BAE48298.1|/0/glutamate dehydrogenase 2 [Oryza sativa Japonica Group]
p5_sc00225.V1.gene13	p5_sc00225.V1.gene13	155.79	157.98	156.33	139.59	141.91	155.24	270.87	258.89	252.51	K13201|1|5e-19|93.2|smo:SELMODRAFT_44478|nucleolysin TIA-1/TIAR	-	-	-	gi|242033859|ref|XP_002464324.1|/1.06561e-68/hypothetical protein SORBIDRAFT_01g016170 [Sorghum bicolor]
[truncated: 26,766 more rows]
