# Supplementary material for: Integrative omics analysis on phytohormones involved in oil palm seed germination
Source: BMC Plant Biol. 2019 Aug 19;19:363. doi: 10.1186/s12870-019-1970-0 (PMC6700987; doi:10.1186/s12870-019-1970-0)
Supplement: Supplementary file 4 — Table S3. Correlation analysis between replicates. (XLSX 11 kb) [file 12870_2019_1970_MOESM4_ESM.xlsx]

## Sheet: Correlation analysis 
Table S3. Correlation analysis between replicates
Sample	0d-1	0d-2	0d-3	70d-1	70d-2	70d-3	75d-1	75d-2	75d-3
0d-1	1	0.998368	0.999431
0d-2		1	0.998946
0d-3			1
70d-1				1	0.995521	0.998047
70d-2					1	0.998614
70d-3						1
75d-1							1	0.994711	0.99366
75d-2								1	0.998404
75d-3									1
