# Supplementary material for: Integrative omics analysis on phytohormones involved in oil palm seed germination
Source: BMC Plant Biol. 2019 Aug 19;19:363. doi: 10.1186/s12870-019-1970-0 (PMC6700987; doi:10.1186/s12870-019-1970-0)
Supplement: Supplementary file 5 — Table S4. Analysis of differentially expressed genes (DEGs). (XLSX 2492 kb) [file 12870_2019_1970_MOESM5_ESM.xlsx]

## Sheet: 0d-VS-70d.GeneDiffExpFilter
Table S4. Analysis of differentially expressed genes (DEGs) (0d-Vs-70d)
GeneID	geneLength	Means-0d	Means-70d	log2Ratio(70d/0d)	Up-Down-Regulation(70d/0d)	Probability	KEGG Orthology	GO Component	GO Function	GO Process	Blast nr
p5_sc00020.V1.gene31	2664	252.91	100.157	-1.33637	Down	0.862314	K09291|1|9e-96|350|sbi:SORBI_04g028320|nucleoprotein TPR	GO:0031981//nuclear lumen;GO:0044444//cytoplasmic part;GO:0012505//endomembrane system	GO:0005488//binding	GO:0048437//floral organ development;GO:0016925//protein sumoylation;GO:0006406//mRNA export from nucleus	gi|218191551|gb|EEC73978.1|/3.29895e-105/hypothetical protein OsI_08886 [Oryza sativa Indica Group]
p5_sc00050.V1.gene432	645	20.7367	60.6033	1.54721	Up	0.864313	K07897|1|1e-102|370|mtr:MTR_4g012940|Ras-related protein Rab-7A;K07976|3|4e-99|358|osa:4327180|Rab family, other	GO:0016020//membrane	GO:0032561//guanyl ribonucleotide binding;GO:0003824//catalytic activity	GO:0035556//intracellular signal transduction;GO:0006810//transport	gi|225442589|ref|XP_002284408.1|/3.15546e-104/PREDICTED: ras-related protein Rab7 [Vitis vinifera]
p5_sc00136.V1.gene48	174	89.0833	30.3167	-1.55504	Down	0.869708	-	-	GO:0005488//binding	GO:0006351//transcription, DNA-dependent	gi|242033357|ref|XP_002464073.1|/1.33595e-10/hypothetical protein SORBIDRAFT_01g011840 [Sorghum bicolor]
p5_sc00104.V1.gene271	2694	56.5167	12.5167	-2.17483	Down	0.888933	K08737|1|2e-102|372|sbi:SORBI_03g003700|DNA mismatch repair protein MSH6	-	GO:0005488//binding	-	gi|225445280|ref|XP_002281165.1|/3.42721e-134/PREDICTED: DNA mismatch repair protein Msh6-2 [Vitis vinifera]
p5_sc00121.V1.gene70	579	0.01	63.7633	12.6385	Up	0.995701	-	-	-	-	gi|326500332|dbj|BAK06255.1|/7.37423e-72/predicted protein [Hordeum vulgare subsp. vulgare]
p5_sc00035.V1.gene447	1749	0.01	10.2533	10.0019	Up	0.910087	K01051|1|0.0|659|pop:POPTR_553829|pectinesterase [EC:3.1.1.11]	GO:0005576//extracellular region;GO:0030312//external encapsulating structure;GO:0044424//intracellular part	GO:0004091//carboxylesterase activity	GO:0071555//cell wall organization;GO:0051707//response to other organism	gi|224074109|ref|XP_002304257.1|/0/predicted protein [Populus trichocarpa]
p5_sc00329.V1.gene28	453	0.6	18.2067	4.92336	Up	0.87615	K05658|1|7e-59|223|sbi:SORBI_04g031170|ATP-binding cassette, subfamily B (MDR/TAP), member 1	GO:0043231//intracellular membrane-bounded organelle	GO:0016887//ATPase activity;GO:0015405	-	gi|242062846|ref|XP_002452712.1|/6.97649e-58/hypothetical protein SORBIDRAFT_04g031170 [Sorghum bicolor]
p5_sc00143.V1.gene75	450	7.39667	28.9567	1.96895	Up	0.864012	K11518|1|6e-20|94.4|vvi:100268104|mitochondrial import receptor subunit TOM40	GO:0031966//mitochondrial membrane	GO:0004871//signal transducer activity;GO:0005244//voltage-gated ion channel activity	GO:0043269//regulation of ion transport	gi|462419914|gb|EMJ24177.1|/6.21558e-19/hypothetical protein PRUPE_ppa008962mg [Prunus persica]
p5_sc00162.V1.gene94	1053	35.2367	134.317	1.93049	Up	0.888933	K00162|1|7e-117|418|sbi:SORBI_02g029470|pyruvate dehydrogenase E1 component subunit beta [EC:1.2.4.1]	GO:0043231//intracellular membrane-bounded organelle	GO:0005488//binding;GO:0016491//oxidoreductase activity	GO:0008152//metabolic process	gi|414589936|tpg|DAA40507.1|/1.28157e-116/TPA: hypothetical protein ZEAMMB73_878401 [Zea mays]
p5_sc00002.V1.gene1174	1497	9.61	68.9567	2.84308	Up	0.899642	-	-	-	-	gi|242076846|ref|XP_002448359.1|/8.72517e-123/hypothetical protein SORBIDRAFT_06g025790 [Sorghum bicolor]
p5_sc00184.V1.gene170	378	0.733333	10.2967	3.81156	Up	0.808294	K01188|1|6e-19|90.5|osa:4338560|beta-glucosidase [EC:3.2.1.21];K05350|3|1e-15|79.3|sbi:SORBI_06g022450|beta-glucosidase [EC:3.2.1.21]	GO:0031410//cytoplasmic vesicle	GO:0016798//hydrolase activity, acting on glycosyl bonds;GO:0043167//ion binding	GO:0044238//primary metabolic process	gi|195607026|gb|ACG25343.1|/2.86556e-21/non-cyanogenic beta-glucosidase precursor [Zea mays]
p5_sc00036.V1.gene515	510	30.7167	137.473	2.16206	Up	0.89523	K02868|1|5e-70|261|zma:100192743|large subunit ribosomal protein L11e	GO:0030529//ribonucleoprotein complex	GO:0005198//structural molecule activity	GO:0010467//gene expression	gi|212721590|ref|NP_001131414.1|/5.53803e-69/uncharacterized protein LOC100192743 [Zea mays]
p5_sc00154.V1.gene267	903	1.96667	21.69	3.46321	Up	0.873925	-	GO:0031090//organelle membrane	-	-	gi|225461349|ref|XP_002284635.1|/7.12112e-78/PREDICTED: uncharacterized protein LOC100264154 [Vitis vinifera]
p5_sc00159.V1.gene149	699	4.38	97.61	4.47803	Up	0.907293	-	-	-	-	gi|441482380|gb|AGC39181.1|/4.40743e-81/thaumatin-like protein [Actinidia chinensis]
p5_sc00023.V1.gene761	804	170.187	54.68	-1.63803	Down	0.8812	-	-	-	-	gi|224124096|ref|XP_002319244.1|/1.24133e-19/predicted protein [Populus trichocarpa]
p5_sc00183.V1.gene75	951	0.4	33.6133	6.39289	Up	0.944814	-	-	-	-	gi|255575029|ref|XP_002528420.1|/3.82696e-69/hypothetical protein RCOM_0615680 [Ricinus communis]
p5_sc00086.V1.gene166	981	0.143333	20.3833	7.15187	Up	0.948355	K09841|1|7e-92|335|pop:POPTR_547844|xanthoxin dehydrogenase [EC:1.1.1.288]	-	GO:0003824//catalytic activity	GO:0008152//metabolic process	gi|403377902|sp|F1SWA0.1|ZERSY_ZINZE/7.5406e-92/RecName: Full=Zerumbone synthase
p5_sc00036.V1.gene637	636	52.8333	8.31	-2.66853	Down	0.89545	-	GO:0044464//cell part	-	-	gi|95925785|gb|ABF57559.1|/3.36977e-20/OleI [Camellia oleifera]
p5_sc00127.V1.gene103	1026	5.93333	25.2667	2.09032	Up	0.86232	K13412|1|8e-77|285|zma:100280693|calcium-dependent protein kinase [EC:2.7.11.1]	-	GO:0046872//metal ion binding;GO:0004672//protein kinase activity;GO:0032559	GO:0006464//cellular protein modification process	gi|300521432|gb|ADK25935.1|/1.75197e-78/calcium dependent protein kinase [Musa acuminata AAA Group]
p5_sc00059.V1.gene285	864	0.01	13.5333	10.4023	Up	0.940334	-	GO:0043231//intracellular membrane-bounded organelle	GO:0000166//nucleotide binding	-	gi|102139994|gb|ABF70129.1|/2.86451e-113/dynamin family protein [Musa balbisiana]
p5_sc00170.V1.gene19	2652	61.34	29.7433	-1.04426	Down	0.822368	K12591|1|2e-65|249|aly:ARALYDRAFT_355577|exosome complex exonuclease RRP6 [EC:3.1.13.-]	-	-	-	gi|26452498|dbj|BAC43334.1|/1.26149e-64/putative nucleolar protein [Arabidopsis thaliana]
p5_sc02013.V1.gene1	2031	53.12	15.21	-1.80423	Down	0.877334	-	-	-	-	gi|359496286|ref|XP_002271978.2|/2.06904e-48/PREDICTED: uncharacterized protein LOC100259633 [Vitis vinifera]
p5_sc00036.V1.gene591	1152	18.19	94.7933	2.38164	Up	0.897593	-	-	-	-	gi|413926784|gb|AFW66716.1|/2.11e-107/putative CRAL/TRIO domain containing, Sec14p-like phosphatidylinositol transfer family protein [Zea mays]
p5_sc00258.V1.gene132	657	40.5533	17.63	-1.20179	Down	0.828176	-	-	-	-	gi|356544904|ref|XP_003540887.1|/1.40743e-38/PREDICTED: vesicle-associated protein 4-2-like [Glycine max]
p5_sc00055.V1.gene208	3588	64.1267	25.2333	-1.34559	Down	0.854093	K00921|1|3e-08|60.1|bdi:100840550|1-phosphatidylinositol-3-phosphate 5-kinase [EC:2.7.1.150]	-	-	-	gi|357149834|ref|XP_003575248.1|/0/PREDICTED: uncharacterized protein LOC100846633 [Brachypodium distachyon]
p5_sc00009.V1.gene168	609	99.8233	3.16667	-4.97834	Down	0.913584	K09286|1|3e-20|96.3|gmx:100818646|EREBP-like factor	-	-	-	gi|351637705|gb|AEQ58799.1|/3.87484e-21/ethylene response factor [Rumex palustris]
p5_sc00049.V1.gene87	1830	13.1767	32.01	1.28054	Up	0.823721	K05658|1|0.0|931|osa:4336042|ATP-binding cassette, subfamily B (MDR/TAP), member 1	GO:0016020//membrane	GO:0042626//ATPase activity, coupled to transmembrane movement of substances;GO:0000166//nucleotide binding	GO:0009987//cellular process;GO:0006810//transport	gi|115458764|ref|NP_001052982.1|/0/Os04g0459000 [Oryza sativa Japonica Group]
p5_sc00060.V1.gene423	678	0.21	20.9833	6.64271	Up	0.936367	-	GO:0005576//extracellular region;GO:0031410//cytoplasmic vesicle	GO:0016209//antioxidant activity;GO:0046914//transition metal ion binding;GO:0004871//signal transducer activity;GO:0003824//catalytic activity	GO:0008152//metabolic process	gi|115462963|ref|NP_001055081.1|/1.53433e-91/Os05g0277500 [Oryza sativa Japonica Group]
p5_sc00056.V1.gene338	966	29.25	11.1967	-1.38537	Down	0.828678	-	-	GO:0048037//cofactor binding	GO:0019752//carboxylic acid metabolic process	gi|414585232|tpg|DAA35803.1|/5.27019e-90/TPA: putative aluminum resistance family protein [Zea mays]
p5_sc00003.V1.gene1176	531	17.0933	42.4567	1.31256	Up	0.839994	K03063|1|3e-70|262|gmx:100819819|26S proteasome regulatory subunit T3	GO:0005838//proteasome regulatory particle;GO:0043231//intracellular membrane-bounded organelle;GO:0030312//external encapsulating structure	GO:0042623//ATPase activity, coupled;GO:0032559	GO:0019941//modification-dependent protein catabolic process	gi|356539715|ref|XP_003538340.1|/2.80816e-69/PREDICTED: 26S protease regulatory subunit 6B homolog [Glycine max]
p5_sc00015.V1.gene909	3072	28.5733	3.69	-2.95298	Down	0.883287	K10400|1|2e-09|63.5|cme:CMO070C|kinesin family member 15;K11498|2|2e-09|63.5|ath:AT3G10180|centromeric protein E;K10405|4|4e-07|55.8|bdi:100834158|kinesin family member C1;K09291|5|5e-07|55.5|pop:POPTR_820461|nucleoprotein TPR	-	-	-	gi|470143561|ref|XP_004307442.1|/4.66915e-151/PREDICTED: uncharacterized protein LOC101314699 [Fragaria vesca subsp. vesca]
p5_sc00863.V1.gene24	375	0.01	162.953	13.9922	Up	0.999035	-	-	-	-	gi|470121270|ref|XP_004296699.1|/2.9692e-26/PREDICTED: putative lipid-transfer protein DIR1-like [Fragaria vesca subsp. vesca]
p5_sc00009.V1.gene185	1491	96.3633	28.4	-1.76259	Down	0.882974	K14844|1|2e-95|347|vvi:100255113|pumilio homology domain family member 6	-	-	-	gi|225431818|ref|XP_002271110.1|/2.90904e-94/PREDICTED: pumilio homolog 24-like [Vitis vinifera]
p5_sc00001.V1.gene1620	636	16.6967	2.08	-3.0049	Down	0.852652	K00826|1|8e-28|121|bdi:100841858|branched-chain amino acid aminotransferase [EC:2.6.1.42]	GO:0009536//plastid	GO:0016833//oxo-acid-lyase activity;GO:0008483//transaminase activity	GO:0009396//folic acid-containing compound biosynthetic process	gi|357141890|ref|XP_003572383.1|/8.92448e-27/PREDICTED: branched-chain-amino-acid aminotransferase-like protein 3, chloroplastic-like [Brachypodium distachyon]
p5_sc00276.V1.gene20	888	7.30667	120.94	4.04893	Up	0.905833	K08057|1|6e-88|322|sbi:SORBI_03g042500|calreticulin	-	-	-	gi|21952848|dbj|BAC06263.1|/1.48626e-88/putative calreticulin [Oryza sativa Japonica Group]
p5_sc00236.V1.gene100	558	43.4467	108.737	1.32352	Up	0.857189	K09757|1|3e-46|182|ath:AT2G22990|serine carboxypeptidase-like 8 [EC:3.4.16.- 2.3.1.92];K13289|2|3e-30|129|mtr:MTR_4g021500|cathepsin A (carboxypeptidase C) [EC:3.4.16.5]	-	GO:0004180//carboxypeptidase activity	GO:0019538//protein metabolic process	gi|18481965|gb|AAL73563.1|AC079632_7/1.5209e-63/Putative serine carboxypeptidase [Oryza sativa Japonica Group]
p5_sc00084.V1.gene226	1278	0.283333	18.0667	5.99469	Up	0.90295	K01188|1|2e-79|294|bdi:100825601|beta-glucosidase [EC:3.2.1.21]	-	GO:0016798//hydrolase activity, acting on glycosyl bonds	-	gi|357133451|ref|XP_003568338.1|/2.37647e-78/PREDICTED: lysosomal beta glucosidase-like [Brachypodium distachyon]
p5_sc00018.V1.gene7	2022	27.86	941.487	5.07867	Up	0.916704	K12450|1|0.0|1228|vvi:100260586|UDP-glucose 4,6-dehydratase [EC:4.2.1.76]	-	GO:0048037//cofactor binding;GO:0016616//oxidoreductase activity, acting on the CH-OH group of donors, NAD or NADP as acceptor	GO:0033692//cellular polysaccharide biosynthetic process	gi|225461808|ref|XP_002285634.1|/0/PREDICTED: probable rhamnose biosynthetic enzyme 1 [Vitis vinifera]
p5_sc00223.V1.gene127	1011	0.8	10.8133	3.75667	Up	0.813977	-	GO:0043231//intracellular membrane-bounded organelle	-	-	gi|225458354|ref|XP_002283278.1|/4.96846e-86/PREDICTED: UPF0326 protein At4g17486 [Vitis vinifera]
p5_sc00182.V1.gene72	2295	11.2333	38.97	1.79458	Up	0.869727	-	-	-	-	gi|115487456|ref|NP_001066215.1|/7.25693e-130/Os12g0160400 [Oryza sativa Japonica Group]
p5_sc00004.V1.gene1060	336	58.88	17.3833	-1.76007	Down	0.877779	K00120|1|2e-16|82.0|sbi:SORBI_10g009360|[EC:1.1.-.-]	GO:0043231//intracellular membrane-bounded organelle	GO:0016832//aldehyde-lyase activity;GO:0046914//transition metal ion binding;GO:0016616//oxidoreductase activity, acting on the CH-OH group of donors, NAD or NADP as acceptor;GO:0048037//cofactor binding	GO:0006007//glucose catabolic process;GO:0009081//branched-chain amino acid metabolic process	gi|460379996|ref|XP_004235744.1|/2.38535e-15/PREDICTED: uncharacterized protein LOC101261901 [Solanum lycopersicum]
p5_sc00040.V1.gene552	1896	1.25333	20.5433	4.03483	Up	0.873888	K04345|1|2e-93|341|vvi:100266345|protein kinase A [EC:2.7.11.11]	GO:0016020//membrane	GO:0004721//phosphoprotein phosphatase activity	-	gi|255551547|ref|XP_002516819.1|/3.90031e-118/protein phosphatase 2c, putative [Ricinus communis]
p5_sc00004.V1.gene95	1326	0.493333	19.22	5.2839	Up	0.885524	K11228|1|1e-38|159|ota:Ot13g01170|mitogen-activated protein kinase kinase kinase [EC:2.7.11.1];K13414|2|9e-29|126|aly:ARALYDRAFT_489755|mitogen-activated protein kinase kinase kinase 1, plant [EC:2.7.11.25]	-	GO:0004674//protein serine/threonine kinase activity	GO:0006950//response to stress;GO:0009791//post-embryonic development	gi|225432572|ref|XP_002281142.1|/1.04962e-84/PREDICTED: mitogen-activated protein kinase kinase kinase 3 [Vitis vinifera]
p5_sc00621.V1.gene35	165	18.61	80.7667	2.11768	Up	0.891978	K12158|1|4e-12|67.8|smo:SELMODRAFT_108919|ubiquitin-like protein Nedd8;K08770|4|3e-08|55.1|ppp:PHYPADRAFT_88869|ubiquitin C	GO:0016020//membrane;GO:0044424//intracellular part	-	GO:0009725//response to hormone stimulus;GO:0019941//modification-dependent protein catabolic process;GO:0007275//multicellular organismal development;GO:0032446//protein modification by small protein conjugation;GO:0009692	gi|460405808|ref|XP_004248366.1|/2.45623e-12/PREDICTED: ubiquitin-NEDD8-like protein RUB2-like [Solanum lycopersicum]
p5_sc00167.V1.gene213	1095	33.4367	13.58	-1.29995	Down	0.828245	K13217|1|2e-67|254|vvi:100243465|pre-mRNA-processing factor 39	-	-	-	gi|102139749|gb|ABF69956.1|/4.40977e-91/pre-mRNA processing protein-related [Musa acuminata]
p5_sc00390.V1.gene24	729	22.15	46.0467	1.05579	Up	0.815418	K00391|1|2e-18|90.5|olu:OSTLU_9083|[EC:1.8.4.-];K07305|2|4e-17|86.3|vcn:VOLCADRAFT_76054|peptide-methionine (R)-S-oxide reductase [EC:1.8.4.12]	-	GO:0016671//oxidoreductase activity, acting on a sulfur group of donors, disulfide as acceptor	GO:0008152//metabolic process	gi|359496244|ref|XP_002265129.2|/3.14818e-40/PREDICTED: peptide methionine sulfoxide reductase B3, chloroplastic-like [Vitis vinifera]
p5_sc00166.V1.gene76	1059	61.2733	20.6967	-1.56586	Down	0.866939	K06692|1|5e-48|189|osa:4339575|26S proteasome non-ATPase regulatory subunit 5	-	-	-	gi|356545478|ref|XP_003541169.1|/5.68705e-72/PREDICTED: uncharacterized protein LOC100782437 [Glycine max]
p5_sc00136.V1.gene10	1266	6.02667	53.55	3.15145	Up	0.898269	K01376|1|1e-111|401|ath:AT5G43060|[EC:3.4.22.-];K01365|2|6e-109|392|smo:SELMODRAFT_183539|cathepsin L [EC:3.4.22.15];K15272|5|2e-93|341|vvi:100248746|solute carrier family 35 (UDP-sugar transporter), member A1/2/3	GO:0043231//intracellular membrane-bounded organelle;GO:0031410//cytoplasmic vesicle	GO:0004175//endopeptidase activity;GO:0016628//oxidoreductase activity, acting on the CH-CH group of donors, NAD or NADP as acceptor	GO:0019538//protein metabolic process	gi|255538788|ref|XP_002510459.1|/4.65068e-159/cysteine protease, putative [Ricinus communis]
p5_sc00008.V1.gene116	1029	54.97	26.44	-1.05592	Down	0.821233	-	-	-	-	gi|218188897|gb|EEC71324.1|/1.71664e-49/hypothetical protein OsI_03369 [Oryza sativa Indica Group]
p5_sc00033.V1.gene492	1785	86.4367	42.3967	-1.02769	Down	0.827431	K12605|1|0.0|646|vvi:100248449|CCR4-NOT transcription complex subunit 2	GO:0043231//intracellular membrane-bounded organelle	GO:0005488//binding	GO:0006259//DNA metabolic process	gi|359479011|ref|XP_002284532.2|/0/PREDICTED: probable NOT transcription complex subunit VIP2-like [Vitis vinifera]
p5_sc00004.V1.gene748	330	255.783	723.08	1.49923	Up	0.872183	K02985|1|2e-52|201|gmx:100795045|small subunit ribosomal protein S3e	GO:0030529//ribonucleoprotein complex	GO:0003676//nucleic acid binding;GO:0005198//structural molecule activity	GO:0010467//gene expression	gi|356559953|ref|XP_003548260.1|/2.07982e-51/PREDICTED: 40S ribosomal protein S3-3-like [Glycine max]
p5_sc00029.V1.gene456	369	9.50333	43.1667	2.18341	Up	0.884503	K02266|1|2e-23|105|pop:POPTR_820118|cytochrome c oxidase subunit 6a	GO:0005743//mitochondrial inner membrane	-	-	gi|224095003|ref|XP_002310323.1|/3.42164e-22/predicted protein [Populus trichocarpa]
p5_sc00276.V1.gene63	2166	93.2967	32.85	-1.50593	Down	0.867904	K06670|1|4e-90|330|zma:100383357|cohesin complex subunit SCC1	-	-	-	gi|293333344|ref|NP_001169484.1|/5.82647e-89/uncharacterized protein LOC100383357 [Zea mays]
p5_sc00018.V1.gene355	840	269.043	68.2667	-1.97859	Down	0.891514	K01897|1|8e-98|354|pop:POPTR_817412|long-chain acyl-CoA synthetase [EC:6.2.1.3]	GO:0016020//membrane	GO:0015645//fatty acid ligase activity	GO:0006631//fatty acid metabolic process	gi|224075096|ref|XP_002304555.1|/1.04055e-96/predicted protein [Populus trichocarpa]
p5_sc00621.V1.gene28	570	12.2067	49.83	2.02935	Up	0.884478	-	GO:0016020//membrane	-	-	gi|242072524|ref|XP_002446198.1|/7.30892e-77/hypothetical protein SORBIDRAFT_06g003360 [Sorghum bicolor]
p5_sc02125.V1.gene8	693	0.01	5.68	9.14975	Up	0.80966	K11498|1|2e-14|77.0|sbi:SORBI_02g024900|centromeric protein E	-	-	-	gi|359492713|ref|XP_002280678.2|/6.72489e-58/PREDICTED: uncharacterized protein LOC100257491 [Vitis vinifera]
p5_sc00348.V1.gene56	1122	250.603	65.0133	-1.9466	Down	0.890336	K11093|1|1e-86|318|vvi:100244445|U1 small nuclear ribonucleoprotein 70kDa	GO:0043231//intracellular membrane-bounded organelle	GO:0003676//nucleic acid binding	GO:0000377	gi|297735173|emb|CBI17535.3|/1.68418e-85/unnamed protein product [Vitis vinifera]
p5_sc01160.V1.gene10	825	108.083	34.73	-1.63789	Down	0.879383	-	-	-	-	gi|470121398|ref|XP_004296757.1|/7.10721e-34/PREDICTED: methylmalonyl-CoA epimerase, mitochondrial-like isoform 2 [Fragaria vesca subsp. vesca]
p5_sc04861.V1.gene3	603	0.01	22.9367	11.1634	Up	0.975255	-	GO:0043231//intracellular membrane-bounded organelle	-	-	gi|326500816|dbj|BAJ95074.1|/5.60013e-49/predicted protein [Hordeum vulgare subsp. vulgare]
p5_sc00043.V1.gene444	381	0.01	15.7367	10.6199	Up	0.953468	-	-	GO:0004672//protein kinase activity	-	gi|302142296|emb|CBI19499.3|/9.7905e-30/unnamed protein product [Vitis vinifera]
p5_sc00707.V1.gene19	1392	95.3767	41.5733	-1.19798	Down	0.846793	-	-	GO:0046872//metal ion binding	-	gi|359489473|ref|XP_002267626.2|/2.3365e-90/PREDICTED: vacuolar protein sorting-associated protein 8 homolog [Vitis vinifera]
p5_sc37882.V1.gene1	501	10.2567	567.53	5.79006	Up	0.93388	-	-	GO:0016741	GO:0006730//one-carbon metabolic process	gi|414881612|tpg|DAA58743.1|/4.70114e-57/TPA: hypothetical protein ZEAMMB73_220969 [Zea mays]
p5_sc00059.V1.gene22	1311	485.84	96.89	-2.32606	Down	0.899717	K00850|1|4e-131|466|gmx:100818755|6-phosphofructokinase [EC:2.7.1.11]	-	-	-	gi|356507939|ref|XP_003522720.1|/4.73171e-130/PREDICTED: 6-phosphofructokinase 3-like [Glycine max]
p5_sc00020.V1.gene361	669	4.76	43.5967	3.19518	Up	0.895606	-	GO:0016020//membrane	GO:0050662//coenzyme binding;GO:0003824//catalytic activity	GO:0008152//metabolic process	gi|225436124|ref|XP_002278901.1|/1.30913e-79/PREDICTED: apoptosis-inducing factor homolog A [Vitis vinifera]
p5_sc00170.V1.gene81	219	19.35	2.48	-2.96392	Down	0.863373	K14964|1|1e-12|59.7|mtr:MTR_4g076980|Set1/Ash2 histone methyltransferase complex subunit ASH2	-	-	-	gi|357474155|ref|XP_003607362.1|/2.11965e-11/Set1/Ash2 histone methyltransferase complex subunit ASH2 [Medicago truncatula]
p5_sc00093.V1.gene316	1767	163.103	29.31	-2.47632	Down	0.900732	K08488|1|1e-60|232|osa:4327713|syntaxin 7	GO:0044464//cell part	GO:0005515//protein binding	GO:0015031//protein transport	gi|225427637|ref|XP_002272974.1|/1.32457e-80/PREDICTED: uncharacterized protein LOC100256375 [Vitis vinifera]
p5_sc00303.V1.gene10	3189	22.2467	136.273	2.61484	Up	0.901647	K10999|1|0.0|1805|zma:542624|cellulose synthase A [EC:2.4.1.12]	GO:0031224//intrinsic to membrane	GO:0016759//cellulose synthase activity;GO:0046914//transition metal ion binding	GO:0045229//external encapsulating structure organization;GO:0009250//glucan biosynthetic process	gi|66269690|gb|AAY43222.1|/0/cellulose synthase BoCesA5 [Bambusa oldhamii]
p5_sc00039.V1.gene603	717	26.64	8.30667	-1.68125	Down	0.847282	K10752|1|3e-70|263|rcu:RCOM_1046940|histone-binding protein RBBP4	-	GO:0004468//lysine N-acetyltransferase activity	-	gi|255546107|ref|XP_002514113.1|/3.12195e-69/WD-repeat protein, putative [Ricinus communis]
p5_sc00047.V1.gene35	468	37.8333	909.053	4.58664	Up	0.910645	-	-	-	-	gi|226493948|ref|NP_001145528.1|/1.15309e-37/uncharacterized protein LOC100278952 [Zea mays]
p5_sc00159.V1.gene86	519	10.41	74.9833	2.8486	Up	0.900356	-	GO:0044464//cell part	-	-	gi|222630971|gb|EEE63103.1|/8.27129e-23/hypothetical protein OsJ_17911 [Oryza sativa Japonica Group]
p5_sc01519.V1.gene11	606	14.6533	48.8333	1.73664	Up	0.874026	K01875|1|2e-83|306|zma:100272738|seryl-tRNA synthetase [EC:6.1.1.11]	GO:0044424//intracellular part	GO:0004812//aminoacyl-tRNA ligase activity;GO:0032559	GO:0006418//tRNA aminoacylation for protein translation	gi|226499136|ref|NP_001140663.1|/2.2801e-82/seryl-tRNA synthetase isoform 1 [Zea mays]
p5_sc00009.V1.gene286	1719	72.9	29.3267	-1.31371	Down	0.852326	-	-	-	-	gi|297596691|ref|NP_001042939.2|/7.35646e-52/Os01g0337600 [Oryza sativa Japonica Group]
p5_sc00009.V1.gene227	2775	0.93	11.3233	3.60592	Up	0.818526	-	-	-	-	gi|147817663|emb|CAN64499.1|/3.17233e-175/hypothetical protein VITISV_043672 [Vitis vinifera]
p5_sc00063.V1.gene164	1437	2.24333	13.6467	2.60483	Up	0.826472	K13496|1|6e-103|372|ath:AT2G36770|UDP-glucosyl transferase 73C [EC:2.4.1.-]	-	GO:0016740//transferase activity	-	gi|224103633|ref|XP_002313131.1|/4.83868e-123/predicted protein [Populus trichocarpa]
p5_sc00060.V1.gene311	462	4.65333	68.17	3.8728	Up	0.902537	K13448|1|3e-46|181|vvi:100267033|calcium-binding protein CML	GO:0009536//plastid	GO:0051540	-	gi|242049828|ref|XP_002462658.1|/6.84673e-56/hypothetical protein SORBIDRAFT_02g029800 [Sorghum bicolor]
p5_sc00587.V1.gene13	921	0.75	31.75	5.40372	Up	0.908984	-	GO:0043231//intracellular membrane-bounded organelle;GO:0044444//cytoplasmic part;GO:0030312//external encapsulating structure	-	GO:0009725//response to hormone stimulus	gi|242045890|ref|XP_002460816.1|/3.94033e-47/hypothetical protein SORBIDRAFT_02g035420 [Sorghum bicolor]
p5_sc00121.V1.gene184	1353	0.01	22.82	11.1561	Up	0.974998	K08249|1|2e-131|467|pop:POPTR_1084309|hydroxymandelonitrile lyase [EC:4.1.2.11]	GO:0031410//cytoplasmic vesicle	-	-	gi|224100813|ref|XP_002312024.1|/2.2202e-130/predicted protein [Populus trichocarpa]
p5_sc00001.V1.gene471	1305	5.98667	30.25	2.33711	Up	0.877992	K00850|1|1e-107|388|vvi:100243946|6-phosphofructokinase [EC:2.7.1.11]	-	GO:0016740//transferase activity	-	gi|225445037|ref|XP_002283274.1|/1.62702e-106/PREDICTED: 6-phosphofructokinase 3-like [Vitis vinifera]
p5_sc00017.V1.gene310	405	0.01	17.7667	10.795	Up	0.961764	K10802|1|2e-09|59.3|vvi:100257544|high mobility group protein B1	-	-	-	gi|195618458|gb|ACG31059.1|/8.07994e-16/HMG1/2-like protein [Zea mays]
p5_sc00008.V1.gene692	1341	1.06667	29.52	4.79051	Up	0.895863	-	GO:0044464//cell part	-	GO:0006810//transport	gi|403399734|sp|B9EXZ6.1|BAT1_ORYSJ/1.28847e-122/RecName: Full=Amino-acid permease BAT1 homolog
p5_sc00059.V1.gene376	1023	24.3533	113.807	2.22439	Up	0.895631	K14503|1|4e-38|156|vvi:100249673|brassinosteroid resistant 1/2	-	-	-	gi|359493995|ref|XP_002285537.2|/1.78384e-115/PREDICTED: BES1/BZR1 homolog protein 4-like [Vitis vinifera]
p5_sc00034.V1.gene315	360	0.376667	33.8	6.48759	Up	0.948148	K05894|1|6e-20|93.6|vvi:100244746|12-oxophytodienoic acid reductase [EC:1.3.1.42]	GO:0043231//intracellular membrane-bounded organelle	GO:0016628//oxidoreductase activity, acting on the CH-CH group of donors, NAD or NADP as acceptor;GO:0000166//nucleotide binding	GO:0008152//metabolic process	gi|470116687|ref|XP_004294509.1|/2.09808e-19/PREDICTED: 12-oxophytodienoate reductase 2-like [Fragaria vesca subsp. vesca]
p5_sc00055.V1.gene554	519	11.7567	32.8133	1.4808	Up	0.843328	K03506|1|2e-07|53.1|olu:OSTLU_19031|DNA polymerase epsilon subunit 4 [EC:2.7.7.7];K03004|2|1e-06|50.4|osa:4325336|DNA-directed RNA polymerase I subunit RPA43	GO:0043231//intracellular membrane-bounded organelle	GO:0003677//DNA binding	-	gi|297609653|ref|NP_001063489.2|/2.54747e-56/Os09g0480700 [Oryza sativa Japonica Group]
p5_sc00535.V1.gene23	1302	18.35	37.2	1.01952	Up	0.800035	-	-	-	-	gi|297823487|ref|XP_002879626.1|/9.90735e-80/hypothetical protein ARALYDRAFT_902803 [Arabidopsis lyrata subsp. lyrata]
p5_sc00008.V1.gene454	861	128.697	22.9333	-2.48846	Down	0.900187	K11000|1|2e-27|121|sbi:SORBI_03g023490|callose synthase [EC:2.4.1.-]	GO:0044464//cell part	-	-	gi|242057629|ref|XP_002457960.1|/2.02266e-26/hypothetical protein SORBIDRAFT_03g023490 [Sorghum bicolor]
p5_sc00077.V1.gene287	951	10.79	87.7467	3.02365	Up	0.902148	-	GO:0031410//cytoplasmic vesicle;GO:0030312//external encapsulating structure	GO:0004175//endopeptidase activity;GO:0005515//protein binding	GO:0019538//protein metabolic process;GO:0044092//negative regulation of molecular function	gi|326513494|dbj|BAJ87766.1|/2.96965e-138/predicted protein [Hordeum vulgare subsp. vulgare]
p5_sc00182.V1.gene31	360	26.3867	4.87667	-2.43584	Down	0.873518	-	GO:0043231//intracellular membrane-bounded organelle	-	-	gi|109390464|gb|ABG33771.1|/3.35981e-22/unknown [Musa acuminata]
p5_sc00037.V1.gene705	855	9.43	28.46	1.59361	Up	0.845527	-	GO:0043231//intracellular membrane-bounded organelle	-	-	gi|470141616|ref|XP_004306526.1|/7.55724e-42/PREDICTED: uncharacterized protein LOC101293516 [Fragaria vesca subsp. vesca]
p5_sc00001.V1.gene2685	1095	5.25	44.3367	3.07811	Up	0.895462	K09753|1|1e-63|241|gmx:100799994|cinnamoyl-CoA reductase [EC:1.2.1.44]	-	GO:0048037//cofactor binding;GO:0016616//oxidoreductase activity, acting on the CH-OH group of donors, NAD or NADP as acceptor	GO:0008152//metabolic process	gi|239909311|gb|ACS32301.1|/7.45247e-123/cinnamoyl-CoA reductase [Jatropha curcas]
p5_sc00001.V1.gene1682	852	14.49	2.63667	-2.45827	Down	0.828997	-	GO:0031410//cytoplasmic vesicle	-	-	gi|222630762|gb|EEE62894.1|/4.52492e-63/hypothetical protein OsJ_17698 [Oryza sativa Japonica Group]
p5_sc00174.V1.gene132	1188	17.89	48.99	1.45333	Up	0.854237	K15923|1|6e-103|372|rcu:RCOM_0174310|alpha-L-fucosidase 2 [EC:3.2.1.51]	-	GO:0004553//hydrolase activity, hydrolyzing O-glycosyl compounds	-	gi|158302693|dbj|BAF85832.1|/1.29176e-115/alpha-1,2-fucosidase [Lilium longiflorum]
p5_sc00007.V1.gene457	426	10.0267	47.3267	2.23881	Up	0.887517	K02150|1|1e-40|163|vvi:100248521|V-type H+-transporting ATPase subunit E [EC:3.6.3.14]	GO:0016469//proton-transporting two-sector ATPase complex	GO:0015078//hydrogen ion transmembrane transporter activity;GO:0019829//cation-transporting ATPase activity;GO:0032559	GO:0015986//ATP synthesis coupled proton transport;GO:0015988//energy coupled proton transmembrane transport, against electrochemical gradient	gi|324331819|gb|ADY38690.1|/1.2459e-40/vacuolar ATP synthase subunit [Camellia sinensis]
p5_sc00023.V1.gene758	1410	99.7533	20.4367	-2.28721	Down	0.895644	-	-	-	-	gi|147820730|emb|CAN63105.1|/4.55854e-33/hypothetical protein VITISV_029609 [Vitis vinifera]
p5_sc00079.V1.gene157	660	2.86	18.1267	2.66403	Up	0.85455	-	GO:0043231//intracellular membrane-bounded organelle	-	-	gi|470136232|ref|XP_004303900.1|/9.46972e-59/PREDICTED: uncharacterized oxidoreductase At1g06690, chloroplastic-like [Fragaria vesca subsp. vesca]
p5_sc00010.V1.gene144	1350	6.49333	23.11	1.83149	Up	0.846279	-	-	-	-	gi|115436346|ref|NP_001042931.1|/9.91217e-139/Os01g0332100 [Oryza sativa Japonica Group]
p5_sc00016.V1.gene229	390	16.3767	4.79	-1.77354	Down	0.812599	-	GO:0043231//intracellular membrane-bounded organelle	-	-	gi|218192004|gb|EEC74431.1|/3.2364e-12/hypothetical protein OsI_09810 [Oryza sativa Indica Group]
p5_sc00033.V1.gene704	804	38.8667	3.53667	-3.45807	Down	0.894416	-	GO:0009532//plastid stroma	GO:0016787//hydrolase activity;GO:0016853//isomerase activity	-	gi|255542920|ref|XP_002512523.1|/7.63228e-86/2-deoxyglucose-6-phosphate phosphatase, putative [Ricinus communis]
p5_sc00028.V1.gene439	246	128.377	58.7333	-1.12813	Down	0.843416	-	-	-	-	gi|115478801|ref|NP_001062994.1|/2.7978e-08/Os09g0363700 [Oryza sativa Japonica Group]
p5_sc00035.V1.gene192	633	0.01	37.73	11.8815	Up	0.989504	K04713|1|3e-28|122|vvi:100253403|C4-hydroxylase [EC:1.14.-.-]	GO:0043231//intracellular membrane-bounded organelle	GO:0016491//oxidoreductase activity	GO:0030148//sphingolipid biosynthetic process;GO:0009639//response to red or far red light	gi|460386215|ref|XP_004238795.1|/1.04288e-27/PREDICTED: sphinganine C(4)-monooxygenase 2-like [Solanum lycopersicum]
p5_sc00173.V1.gene33	1179	0.22	26.74	6.92535	Up	0.954458	-	-	-	-	gi|357145180|ref|XP_003573553.1|/9.80306e-108/PREDICTED: protein VERNALIZATION INSENSITIVE 3-like [Brachypodium distachyon]
p5_sc00039.V1.gene338	1080	1.9	125.937	6.05056	Up	0.942251	K13692|1|2e-52|204|aly:ARALYDRAFT_887739|UDP-glucose:(indol-3-yl)acetate beta-D-glucosyltransferase [EC:2.4.1.121];K12338|4|1e-42|172|aly:ARALYDRAFT_915488|anthocyanin 5-O-glucosyltransferase [EC:2.4.1.-]	GO:0043231//intracellular membrane-bounded organelle	-	-	gi|222646154|gb|ACM66950.1|/1.87715e-86/flavonoid glucosyltransferase [Crocus sativus]
p5_sc00279.V1.gene90	678	0.566667	28.5667	5.65569	Up	0.9125	-	-	GO:0003824//catalytic activity	-	gi|218196768|gb|EEC79195.1|/3.36491e-30/hypothetical protein OsI_19903 [Oryza sativa Indica Group]
p5_sc00403.V1.gene11	657	0.79	47.5467	5.91135	Up	0.931292	K13680|1|5e-63|238|ppp:PHYPADRAFT_183385|beta-mannan synthase [EC:2.4.1.32]	-	GO:0016740//transferase activity	-	gi|359497077|ref|XP_003635418.1|/1.09467e-99/PREDICTED: probable xyloglucan glycosyltransferase 6-like [Vitis vinifera]
p5_sc00403.V1.gene53	1452	107.95	49.79	-1.11644	Down	0.840765	K09561|1|6e-10|63.9|bdi:100836664|STIP1 homology and U-box containing protein 1 [EC:6.3.2.19]	-	-	-	gi|125582153|gb|EAZ23084.1|/1.57513e-129/hypothetical protein OsJ_06778 [Oryza sativa Japonica Group]
p5_sc00031.V1.gene456	2979	24.5967	10.4167	-1.23957	Down	0.801877	K10395|1|1e-06|54.3|sbi:SORBI_04g028210|kinesin family member 4/7/21/27;K10400|2|2e-06|53.5|cme:CMO070C|kinesin family member 15;K10405|3|3e-06|53.1|gmx:100784221|kinesin family member C1;K09291|4|1e-05|51.2|vvi:100251875|nucleoprotein TPR	-	-	-	gi|225458603|ref|XP_002282770.1|/0/PREDICTED: protein WEAK CHLOROPLAST MOVEMENT UNDER BLUE LIGHT 1-like [Vitis vinifera]
p5_sc00012.V1.gene584	855	19.1267	47.1233	1.30086	Up	0.842313	-	-	-	-	gi|225464826|ref|XP_002272164.1|/1.63446e-28/PREDICTED: uncharacterized protein LOC100258714 [Vitis vinifera]
p5_sc00116.V1.gene233	2388	26.4533	11.51	-1.20056	Down	0.803231	K13116|1|0.0|1007|vvi:100249809|ATP-dependent RNA helicase DDX41 [EC:3.6.4.13]	-	GO:0046914//transition metal ion binding;GO:0032559;GO:0042623//ATPase activity, coupled	-	gi|359482396|ref|XP_002271334.2|/0/PREDICTED: DEAD-box ATP-dependent RNA helicase 35 isoform 1 [Vitis vinifera]
p5_sc00088.V1.gene201	597	4.65667	37.3167	3.00245	Up	0.891759	-	GO:0044464//cell part	-	-	gi|357164790|ref|XP_003580167.1|/8.60824e-34/PREDICTED: probable metal-nicotianamine transporter YSL12-like [Brachypodium distachyon]
p5_sc00001.V1.gene98	192	9.66	0.01	-9.91588	Down	0.902505	-	-	GO:0060089	GO:0007165//signal transduction	gi|358248936|ref|NP_001240221.1|/2.8462e-08/protein TWIN LOV 1-like [Glycine max]
p5_sc00136.V1.gene79	381	1.04667	22.95	4.45462	Up	0.882021	K03671|1|1e-30|129|zma:100856910|thioredoxin 1	-	-	-	gi|226528746|ref|NP_001148952.1|/3.36495e-30/LOC100282572 [Zea mays]
p5_sc00004.V1.gene1028	612	4.19333	14.5567	1.79551	Up	0.800455	K01179|1|9e-66|247|bdi:100835453|endoglucanase [EC:3.2.1.4]	GO:0031410//cytoplasmic vesicle	GO:0016798//hydrolase activity, acting on glycosyl bonds	GO:0044238//primary metabolic process	gi|125554797|gb|EAZ00403.1|/1.55901e-94/hypothetical protein OsI_22418 [Oryza sativa Indica Group]
p5_sc00383.V1.gene47	678	6.66667	35.1733	2.39944	Up	0.883889	-	GO:0005746//mitochondrial respiratory chain	-	-	gi|449448651|ref|XP_004142079.1|/2.41705e-20/PREDICTED: uncharacterized protein LOC101216317 [Cucumis sativus]
p5_sc00004.V1.gene173	540	1.79333	32.84	4.19474	Up	0.89315	K09753|1|9e-26|114|smo:SELMODRAFT_450552|cinnamoyl-CoA reductase [EC:1.2.1.44]	-	GO:0005488//binding	GO:0008152//metabolic process	gi|357159105|ref|XP_003578340.1|/2.80453e-56/PREDICTED: dihydroflavonol-4-reductase-like [Brachypodium distachyon]
p5_sc00018.V1.gene589	333	27.91	124.19	2.15369	Up	0.894798	K02148|1|1e-46|182|sbi:SORBI_08g001880|V-type H+-transporting ATPase subunit C [EC:3.6.3.14]	GO:0033176	GO:0003824//catalytic activity;GO:0022857//transmembrane transporter activity	GO:0015988//energy coupled proton transmembrane transport, against electrochemical gradient	gi|242082660|ref|XP_002441755.1|/1.69951e-45/hypothetical protein SORBIDRAFT_08g001880 [Sorghum bicolor]
p5_sc00084.V1.gene252	531	2.05667	141.27	6.102	Up	0.944263	K08193|1|7e-33|137|olu:OSTLU_2927|MFS transporter, ACS family, solute carrier family 17 (sodium-dependent inorganic phosphate cotransporter), other;K12303|4|6e-14|75.1|cre:CHLREDRAFT_78631|MFS transporter, ACS family, solute carrier family 17 (sodium-dependent inorganic phosphate cotransporter), member 9	GO:0043231//intracellular membrane-bounded organelle	-	GO:0006810//transport	gi|224140369|ref|XP_002323555.1|/8.18945e-61/predicted protein [Populus trichocarpa]
p5_sc00088.V1.gene294	780	13.45	36.5533	1.4424	Up	0.844161	-	-	-	-	gi|357146741|ref|XP_003574095.1|/1.21055e-64/PREDICTED: myosin-J heavy chain-like [Brachypodium distachyon]
p5_sc00005.V1.gene1210	888	139.23	68.7667	-1.01769	Down	0.830062	K03032|1|2e-80|297|sbi:SORBI_06g027940|26S proteasome regulatory subunit N2	GO:0044444//cytoplasmic part;GO:0000502//proteasome complex	-	GO:0030163//protein catabolic process	gi|125591574|gb|EAZ31924.1|/1.94562e-80/hypothetical protein OsJ_16095 [Oryza sativa Japonica Group]
p5_sc00296.V1.gene6	594	8.46667	82.5467	3.28534	Up	0.902392	K09286|1|4e-18|89.4|aly:ARALYDRAFT_474196|EREBP-like factor;K03021|4|2e-17|86.7|smo:SELMODRAFT_443461|DNA-directed RNA polymerase III subunit RPC2 [EC:2.7.7.6]	-	-	-	gi|225437251|ref|XP_002282315.1|/1.96002e-30/PREDICTED: ethylene-responsive transcription factor 7-like [Vitis vinifera]
p5_sc00349.V1.gene16	1032	8.38333	31.94	1.92977	Up	0.867496	K13448|1|9e-31|132|pop:POPTR_412211|calcium-binding protein CML	GO:0043231//intracellular membrane-bounded organelle	-	GO:0006950//response to stress	gi|224142583|ref|XP_002324635.1|/2.95525e-33/predicted protein [Populus trichocarpa]
p5_sc00007.V1.gene928	582	18.8567	54.33	1.52667	Up	0.861575	K03949|1|7e-67|251|zma:100285005|NADH dehydrogenase (ubiquinone) 1 alpha subcomplex 5 [EC:1.6.5.3 1.6.99.3]	GO:0005740//mitochondrial envelope;GO:0031090//organelle membrane;GO:0030964;GO:0009536//plastid	GO:0016651//oxidoreductase activity, acting on NAD(P)H	GO:0043094;GO:0055114//oxidation-reduction process	gi|226502520|ref|NP_001151372.1|/8.00228e-66/NADH-ubiquinone oxidoreductase 13 kDa-B subunit [Zea mays]
p5_sc00154.V1.gene34	1398	0.103333	13.3	7.00798	Up	0.91369	K15014|1|3e-152|536|pop:POPTR_250534|solute carrier family 29 (equilibrative nucleoside transporter), member 1/2/3	GO:0044464//cell part	GO:0015932//nucleobase-containing compound transmembrane transporter activity	GO:0015931//nucleobase-containing compound transport	gi|334683129|emb|CBX87930.1|/4.07259e-151/equilibrative nucleoside transporter 3 [Solanum tuberosum]
p5_sc00089.V1.gene280	2439	34.1567	5.89	-2.53583	Down	0.884985	K15336|1|6e-32|137|vvi:100259391|tRNA (cytosine38-C5)-methyltransferase [EC:2.1.1.204]	-	-	-	gi|225454795|ref|XP_002274101.1|/0/PREDICTED: pentatricopeptide repeat-containing protein At5g27270-like [Vitis vinifera]
p5_sc00099.V1.gene132	1134	21.9467	5.97667	-1.87659	Down	0.844825	K06941|1|3e-42|170|rcu:RCOM_0000920|23S rRNA (adenine2503-C2)-methyltransferase [EC:2.1.1.192]	-	-	-	gi|255584867|ref|XP_002533149.1|/4.4129e-41/catalytic, putative [Ricinus communis]
p5_sc00074.V1.gene20	390	0.01	11.17	10.1254	Up	0.920658	-	-	GO:0005488//binding	GO:0048827//phyllome development	gi|356574429|ref|XP_003555350.1|/2.46655e-28/PREDICTED: protein TIFY 4B-like [Glycine max]
p5_sc00152.V1.gene146	519	9.15	55.3	2.59544	Up	0.895575	-	GO:0043231//intracellular membrane-bounded organelle	GO:0003824//catalytic activity	-	gi|255540193|ref|XP_002511161.1|/1.95053e-56/Protein yrdA, putative [Ricinus communis]
p5_sc00008.V1.gene610	1209	0.01	7.96	9.63662	Up	0.873493	-	-	-	-	gi|242054035|ref|XP_002456163.1|/1.858e-101/hypothetical protein SORBIDRAFT_03g031480 [Sorghum bicolor]
p5_sc00012.V1.gene700	294	36.6233	11.8633	-1.62625	Down	0.861011	K12622|1|7e-35|143|pop:POPTR_831544|U6 snRNA-associated Sm-like protein LSm3	-	-	-	gi|224085111|ref|XP_002307496.1|/1.1117e-33/predicted protein [Populus trichocarpa]
p5_sc00017.V1.gene139	591	69.92	26.0867	-1.42239	Down	0.858473	K12864|1|9e-30|127|rcu:RCOM_0763720|beta-catenin-like protein 1	-	-	-	gi|255570461|ref|XP_002526189.1|/1.06206e-28/conserved hypothetical protein [Ricinus communis]
p5_sc00039.V1.gene586	951	0.136667	220.607	10.6566	Up	0.999398	K00423|1|2e-138|489|vvi:100251280|L-ascorbate oxidase [EC:1.10.3.3]	-	GO:0046914//transition metal ion binding;GO:0016682//oxidoreductase activity, acting on diphenols and related substances as donors, oxygen as acceptor	GO:0008152//metabolic process	gi|462402091|gb|EMJ07648.1|/2.12326e-144/hypothetical protein PRUPE_ppa003411mg [Prunus persica]
p5_sc00005.V1.gene1009	1506	0.783333	13.4	4.09646	Up	0.841279	K13947|1|8e-175|611|pop:POPTR_809416|auxin efflux carrier family	GO:0016020//membrane;GO:0031410//cytoplasmic vesicle	-	-	gi|224142669|ref|XP_002324677.1|/1.09477e-173/auxin efflux carrier component [Populus trichocarpa]
p5_sc00228.V1.gene17	723	23.3133	207.397	3.15317	Up	0.90468	K01251|1|2e-118|422|rcu:RCOM_0523500|adenosylhomocysteinase [EC:3.3.1.1]	GO:0043231//intracellular membrane-bounded organelle;GO:0031090//organelle membrane	GO:0016802;GO:0046914//transition metal ion binding	GO:0010608//posttranscriptional regulation of gene expression;GO:0006342//chromatin silencing;GO:0003006//developmental process involved in reproduction	gi|1710841|sp|P50249.1|SAHH_PHASS/3.69852e-118/RecName: Full=Adenosylhomocysteinase; Short=AdoHcyase; AltName: Full=S-adenosyl-L-homocysteine hydrolase
p5_sc00332.V1.gene63	1569	30.9633	123.113	1.99135	Up	0.890543	K00088|1|0.0|743|sbi:SORBI_01g006320|IMP dehydrogenase [EC:1.1.1.205]	-	GO:0043169//cation binding;GO:0016616//oxidoreductase activity, acting on the CH-OH group of donors, NAD or NADP as acceptor	GO:0009168//purine ribonucleoside monophosphate biosynthetic process	gi|242037925|ref|XP_002466357.1|/0/hypothetical protein SORBIDRAFT_01g006320 [Sorghum bicolor]
p5_sc00003.V1.gene684	1638	0.0866667	15.69	7.50015	Up	0.93878	-	-	-	-	gi|357133798|ref|XP_003568510.1|/1.97758e-107/PREDICTED: peptide-N4-(N-acetyl-beta-glucosaminyl)asparagine amidase A-like [Brachypodium distachyon]
p5_sc00018.V1.gene704	252	0.01	44.0633	12.1054	Up	0.99186	K12355|1|6e-31|130|osa:4326375|coniferyl-aldehyde dehydrogenase [EC:1.2.1.68]	-	GO:0016620//oxidoreductase activity, acting on the aldehyde or oxo group of donors, NAD or NADP as acceptor	GO:0008152//metabolic process	gi|197312909|gb|ACH63235.1|/2.76087e-32/alcohol dehydrogenase [Rheum australe]
p5_sc00254.V1.gene107	513	19.74	60.7667	1.62216	Up	0.873142	K07466|1|6e-44|174|vvi:100248803|replication factor A1	-	-	-	gi|225446441|ref|XP_002276699.1|/6.94328e-43/PREDICTED: uncharacterized protein At4g28440-like [Vitis vinifera]
p5_sc01044.V1.gene12	1395	2.73333	42.47	3.95771	Up	0.897536	-	-	-	-	gi|27452911|gb|AAO15295.1|/2.68748e-78/Putative reverse transcriptase [Oryza sativa Japonica Group]
p5_sc00127.V1.gene189	627	8.22667	125.03	3.92582	Up	0.905638	K03943|1|9e-66|247|bdi:100845688|NADH dehydrogenase (ubiquinone) flavoprotein 2 [EC:1.6.5.3 1.6.99.3]	GO:0030964;GO:0005746//mitochondrial respiratory chain	GO:0046914//transition metal ion binding;GO:0050136//NADH dehydrogenase (quinone) activity;GO:0000166//nucleotide binding	GO:0006950//response to stress;GO:0008152//metabolic process	gi|462411885|gb|EMJ16934.1|/6.11804e-65/hypothetical protein PRUPE_ppa009098mg [Prunus persica]
p5_sc00173.V1.gene204	987	55.8933	13.4567	-2.05436	Down	0.886639	K06671|1|1e-91|334|vvi:100242474|cohesin complex subunit SA-1/2	GO:0043232;GO:0043231//intracellular membrane-bounded organelle	-	GO:0051316//attachment of spindle microtubules to kinetochore involved in meiotic chromosome segregation	gi|359479838|ref|XP_002270509.2|/1.8757e-90/PREDICTED: cohesin subunit SA-1-like [Vitis vinifera]
p5_sc00140.V1.gene151	1071	0.01	7.77	9.60177	Up	0.869439	K01728|1|9e-165|577|zma:100273705|pectate lyase [EC:4.2.2.2]	-	GO:0003824//catalytic activity	-	gi|226530844|ref|NP_001141589.1|/1.09845e-163/uncharacterized protein LOC100273705 [Zea mays]
p5_sc00139.V1.gene22	849	16.72	3.60667	-2.21284	Down	0.83557	-	-	-	GO:0003006//developmental process involved in reproduction;GO:0009058//biosynthetic process	gi|296087620|emb|CBI34876.3|/4.20889e-61/unnamed protein product [Vitis vinifera]
p5_sc00152.V1.gene18	1026	0.49	43.3233	6.46622	Up	0.951582	K10808|1|3e-142|502|osa:4339981|ribonucleoside-diphosphate reductase subunit M2 [EC:1.17.4.1]	-	GO:0046872//metal ion binding;GO:0016728	GO:0009132//nucleoside diphosphate metabolic process	gi|115466138|ref|NP_001056668.1|/4.23592e-141/Os06g0127900 [Oryza sativa Japonica Group]
p5_sc00023.V1.gene16	771	0.01	6.46	9.33539	Up	0.836322	-	-	-	-	gi|115439763|ref|NP_001044161.1|/2.92364e-55/Os01g0733500 [Oryza sativa Japonica Group]
p5_sc00067.V1.gene113	297	12	103.647	3.11057	Up	0.903094	K13354|1|1e-12|69.7|smo:SELMODRAFT_160785|solute carrier family 25 (peroxisomal adenine nucleotide transporter), member 17;K00133|2|6e-08|53.9|ota:Ot01g02440|aspartate-semialdehyde dehydrogenase [EC:1.2.1.11]	GO:0019866//organelle inner membrane;GO:0031224//intrinsic to membrane	-	GO:0006810//transport	gi|374256085|gb|AEZ00904.1|/2.16242e-29/putative mitochondrial substrate carrier protein, partial [Elaeis guineensis]
p5_sc00104.V1.gene162	1023	25.57	56.2033	1.1362	Up	0.833058	K08490|1|4e-114|409|sbi:SORBI_03g003820|syntaxin 5	-	-	GO:0006810//transport	gi|242056183|ref|XP_002457237.1|/4.85786e-113/hypothetical protein SORBIDRAFT_03g003820 [Sorghum bicolor]
p5_sc00148.V1.gene195	1755	118.827	14.5667	-3.02812	Down	0.90342	K01885|1|0.0|857|vvi:100263087|glutamyl-tRNA synthetase [EC:6.1.1.17]	GO:0043231//intracellular membrane-bounded organelle	GO:0004812//aminoacyl-tRNA ligase activity;GO:0032559	GO:0006418//tRNA aminoacylation for protein translation	gi|359487602|ref|XP_002278667.2|/0/PREDICTED: probable glutamyl-tRNA synthetase, cytoplasmic-like isoform 1 [Vitis vinifera]
p5_sc00018.V1.gene706	477	0.01	22.3067	11.1233	Up	0.973876	K12355|1|1e-44|176|zma:541914|coniferyl-aldehyde dehydrogenase [EC:1.2.1.68]	-	GO:0016620//oxidoreductase activity, acting on the aldehyde or oxo group of donors, NAD or NADP as acceptor	GO:0008152//metabolic process	gi|357135387|ref|XP_003569291.1|/1.36279e-44/PREDICTED: aldehyde dehydrogenase family 2 member C4-like [Brachypodium distachyon]
p5_sc00001.V1.gene2468	2223	68.8767	14.7967	-2.21874	Down	0.892342	K14376|1|0.0|867|rcu:RCOM_0723820|poly(A) polymerase [EC:2.7.7.19]	GO:0043231//intracellular membrane-bounded organelle	GO:0070566//adenylyltransferase activity;GO:0003676//nucleic acid binding	GO:0031123//RNA 3'-end processing	gi|359490984|ref|XP_002279968.2|/0/PREDICTED: poly(A) polymerase-like [Vitis vinifera]
p5_sc09801.V1.gene1	186	32.9967	6.02	-2.45448	Down	0.882667	-	-	-	GO:0050896//response to stimulus	gi|460404241|ref|XP_004247592.1|/1.90635e-09/PREDICTED: uncharacterized protein LOC101253624 [Solanum lycopersicum]
p5_sc00263.V1.gene19	1632	50.3867	13.8333	-1.86489	Down	0.878011	K14328|1|9e-77|286|rcu:RCOM_0758300|regulator of nonsense transcripts 3	-	-	-	gi|255570968|ref|XP_002526435.1|/1.16455e-75/conserved hypothetical protein [Ricinus communis]
p5_sc00023.V1.gene368	1437	43.16	20.5933	-1.06752	Down	0.813532	K10268|1|7e-08|57.0|aly:ARALYDRAFT_493343|F-box and leucine-rich repeat protein 2/20	GO:0043231//intracellular membrane-bounded organelle	GO:0005488//binding	GO:0048528//post-embryonic root development	gi|255541074|ref|XP_002511601.1|/3.79852e-152/ubiquitin-protein ligase, putative [Ricinus communis]
p5_sc00025.V1.gene675	1551	17.72	69.5067	1.97177	Up	0.885593	K00382|1|0.0|809|osa:4326980|dihydrolipoamide dehydrogenase [EC:1.8.1.4]	GO:0043231//intracellular membrane-bounded organelle	GO:0016668//oxidoreductase activity, acting on a sulfur group of donors, NAD(P) as acceptor;GO:0050662//coenzyme binding	GO:0019725//cellular homeostasis;GO:0006091//generation of precursor metabolites and energy	gi|115436320|ref|NP_001042918.1|/0/Os01g0328700 [Oryza sativa Japonica Group]
p5_sc00085.V1.gene96	2016	28.6767	3.26	-3.13693	Down	0.884678	-	GO:0005622//intracellular	-	-	gi|297742212|emb|CBI34361.3|/7.75417e-64/unnamed protein product [Vitis vinifera]
p5_sc00010.V1.gene611	1110	1.74667	18.2233	3.38311	Up	0.862753	K00083|1|5e-136|482|vvi:100245522|cinnamyl-alcohol dehydrogenase [EC:1.1.1.195]	-	GO:0016616//oxidoreductase activity, acting on the CH-OH group of donors, NAD or NADP as acceptor;GO:0046914//transition metal ion binding	GO:0008152//metabolic process	gi|332384183|gb|AEE69008.1|/1.33679e-135/cinnamyl alcohol dehydrogenase 3 [Camellia sinensis]
p5_sc00170.V1.gene12	3360	70.5867	7.09333	-3.31486	Down	0.901384	K03013|1|4e-170|597|vvi:100258335|DNA-directed RNA polymerases I, II, and III subunit RPABC1;K13457|2|2e-73|276|rcu:RCOM_0742270|disease resistance protein RPM1	-	-	-	gi|255568974|ref|XP_002525457.1|/0/leucine-rich repeat containing protein, putative [Ricinus communis]
p5_sc00002.V1.gene1856	858	252.8	73.73	-1.77767	Down	0.886332	K09560|1|3e-72|270|pop:POPTR_646478|suppressor of tumorigenicity protein 13	-	-	GO:0010038//response to metal ion	gi|224071579|ref|XP_002303525.1|/3.49953e-71/predicted protein [Populus trichocarpa]
p5_sc00348.V1.gene78	1518	0.43	151.5	8.46077	Up	0.995476	K01193|1|2e-173|607|osa:4336515|beta-fructofuranosidase [EC:3.2.1.26]	-	GO:0004553//hydrolase activity, hydrolyzing O-glycosyl compounds	GO:0008152//metabolic process	gi|367464935|gb|AEX15265.1|/0/vacuolar invertase [Musa acuminata AAA Group]
p5_sc00127.V1.gene176	1041	15.8467	36.5167	1.20438	Up	0.823376	-	-	-	-	gi|225437241|ref|XP_002275598.1|/1.72798e-89/PREDICTED: E3 ubiquitin protein ligase DRIP2 [Vitis vinifera]
p5_sc00037.V1.gene617	831	91.91	24.14	-1.9288	Down	0.887059	K14820|1|1e-111|400|vvi:100247988|ribosome biogenesis protein BRX1	-	-	-	gi|147801502|emb|CAN61504.1|/4.26838e-111/hypothetical protein VITISV_011736 [Vitis vinifera]
p5_sc00025.V1.gene322	1932	138.547	35.99	-1.9447	Down	0.889096	-	-	-	-	gi|297596691|ref|NP_001042939.2|/2.34135e-118/Os01g0337600 [Oryza sativa Japonica Group]
p5_sc00022.V1.gene527	714	215.767	0.503333	-8.74374	Down	0.99718	-	-	-	-	gi|125559454|gb|EAZ04990.1|/9.66735e-55/hypothetical protein OsI_27170 [Oryza sativa Indica Group]
p5_sc00085.V1.gene46	588	20.4467	2.65667	-2.94418	Down	0.866701	-	-	-	-	gi|218192091|gb|EEC74518.1|/3.98427e-50/hypothetical protein OsI_10014 [Oryza sativa Indica Group]
p5_sc00040.V1.gene532	1404	37.3233	5.63667	-2.72716	Down	0.889697	K08874|1|6e-124|442|aly:ARALYDRAFT_480691|transformation/transcription domain-associated protein	-	-	-	gi|297836510|ref|XP_002886137.1|/8.051e-123/FAT domain-containing protein [Arabidopsis lyrata subsp. lyrata]
p5_sc00135.V1.gene178	1626	20.5667	43.15	1.06905	Up	0.813576	-	GO:0044464//cell part	GO:0005488//binding;GO:0004672//protein kinase activity	-	gi|116309112|emb|CAH66217.1|/9.96705e-138/OSIGBa0157N01.3 [Oryza sativa Indica Group]
p5_sc00059.V1.gene198	1080	5.11333	44.8867	3.13395	Up	0.895863	-	-	GO:0003677//DNA binding	GO:0006351//transcription, DNA-dependent;GO:0009314//response to radiation;GO:0048511//rhythmic process	gi|297743213|emb|CBI36080.3|/3.58976e-37/unnamed protein product [Vitis vinifera]
p5_sc00003.V1.gene242	507	100.223	47.3333	-1.08229	Down	0.833214	-	-	-	-	gi|225449611|ref|XP_002284111.1|/1.648e-41/PREDICTED: zinc finger protein ZAT12-like [Vitis vinifera]
p5_sc00074.V1.gene374	1065	5.51	41.2467	2.90415	Up	0.893144	-	-	-	-	gi|470143456|ref|XP_004307391.1|/4.59634e-146/PREDICTED: monoglyceride lipase-like [Fragaria vesca subsp. vesca]
p5_sc00090.V1.gene129	1620	0.01	9.73333	9.92679	Up	0.903476	K14494|1|2e-26|118|ath:AT3G03450|DELLA protein	-	-	-	gi|293333450|ref|NP_001169599.1|/5.2466e-145/uncharacterized protein LOC100383480 [Zea mays]
p5_sc15102.V1.gene1	933	135.807	30.55	-2.15231	Down	0.895067	K12823|1|4e-112|402|vvi:100264477|ATP-dependent RNA helicase DDX5/DBP2 [EC:3.6.4.13]	-	GO:0032559;GO:0042623//ATPase activity, coupled	-	gi|115437436|ref|NP_001043295.1|/1.45136e-113/Os01g0549400 [Oryza sativa Japonica Group]
p5_sc00171.V1.gene139	1404	112.693	40.0467	-1.49265	Down	0.868699	K09667|1|4e-19|94.4|gmx:100798815|polypeptide N-acetylglucosaminyltransferase [EC:2.4.1.-]	GO:0043231//intracellular membrane-bounded organelle;GO:0044444//cytoplasmic part	GO:0005488//binding;GO:0008375//acetylglucosaminyltransferase activity	GO:0009740//gibberellic acid mediated signaling pathway	gi|225440809|ref|XP_002281883.1|/3.59721e-139/PREDICTED: probable UDP-N-acetylglucosamine--peptide N-acetylglucosaminyltransferase SPINDLY [Vitis vinifera]
p5_sc00103.V1.gene195	2529	13.2733	40.9533	1.62545	Up	0.864777	-	GO:0019866//organelle inner membrane;GO:0009536//plastid	GO:0005515//protein binding	GO:0009658//chloroplast organization	gi|462406095|gb|EMJ11559.1|/2.24902e-63/hypothetical protein PRUPE_ppa001548mg [Prunus persica]
p5_sc00049.V1.gene215	1230	1.65	54.7433	5.05215	Up	0.910977	K01834|1|4e-142|502|pop:POPTR_1071686|2,3-bisphosphoglycerate-dependent phosphoglycerate mutase [EC:5.4.2.1]	GO:0043231//intracellular membrane-bounded organelle	GO:0004619//phosphoglycerate mutase activity	GO:0006007//glucose catabolic process	gi|224063203|ref|XP_002301039.1|/5.47917e-141/predicted protein [Populus trichocarpa]
p5_sc00021.V1.gene537	699	81.28	39.9433	-1.02495	Down	0.824617	K12868|1|5e-24|109|bdi:100831412|pre-mRNA-splicing factor SYF2	-	-	-	gi|357123705|ref|XP_003563548.1|/5.4759e-23/PREDICTED: pre-mRNA-splicing factor syf2-like [Brachypodium distachyon]
p5_sc00059.V1.gene342	744	1568.96	10.37	-7.24125	Down	0.981101	-	GO:0043231//intracellular membrane-bounded organelle	-	-	gi|462407664|gb|EMJ12998.1|/2.35745e-99/hypothetical protein PRUPE_ppa009787mg [Prunus persica]
p5_sc00039.V1.gene244	738	2.03333	183.49	6.49571	Up	0.960266	K12843|1|2e-14|77.8|vvi:100248403|U4/U6 small nuclear ribonucleoprotein PRP3;K05681|2|7e-13|72.4|cme:CMS467C|ATP-binding cassette, subfamily G (WHITE), member 2	GO:0016020//membrane	GO:0016887//ATPase activity	-	gi|27368825|emb|CAD59570.1|/3.5252e-79/PDR-like ABC transporter [Oryza sativa Japonica Group]
p5_sc00010.V1.gene162	1083	141.647	50.28	-1.49424	Down	0.869777	K14963|1|5e-12|70.5|vvi:100249339|COMPASS component SWD3;K13124|3|6e-12|70.1|vcn:VOLCADRAFT_62941|mitogen-activated protein kinase organizer 1	GO:0043231//intracellular membrane-bounded organelle	-	GO:0023052//signaling	gi|462422596|gb|EMJ26859.1|/4.13209e-142/hypothetical protein PRUPE_ppa000026mg [Prunus persica]
p5_sc00012.V1.gene855	2094	6.13333	45.4367	2.88911	Up	0.894886	K01897|1|0.0|1139|vvi:100265978|long-chain acyl-CoA synthetase [EC:6.2.1.3]	GO:0009526//plastid envelope	GO:0015645//fatty acid ligase activity	GO:0006631//fatty acid metabolic process	gi|225459554|ref|XP_002285853.1|/0/PREDICTED: long chain acyl-CoA synthetase 9, chloroplastic [Vitis vinifera]
p5_sc00366.V1.gene61	831	39.0033	9.97667	-1.96697	Down	0.87531	-	-	GO:0003824//catalytic activity	-	gi|460385019|ref|XP_004238203.1|/1.26223e-54/PREDICTED: wall-associated receptor kinase-like 14-like [Solanum lycopersicum]
p5_sc01009.V1.gene3	3651	52.29	21.0967	-1.30952	Down	0.846166	-	-	-	-	gi|449436687|ref|XP_004136124.1|/0/PREDICTED: protein OBERON 4-like [Cucumis sativus]
p5_sc00103.V1.gene327	1182	54.1667	10.96	-2.30516	Down	0.890888	-	-	-	-	gi|225461389|ref|XP_002284800.1|/1.68624e-91/PREDICTED: CBS domain-containing protein CBSX5 [Vitis vinifera]
p5_sc00090.V1.gene313	720	11.0133	1.66	-2.73	Down	0.80273	-	-	-	-	gi|406870039|gb|AFS65093.1|/1.42312e-45/zinc-finger protein, partial [Elaeis guineensis]
p5_sc00081.V1.gene294	687	9.35333	404.517	5.43457	Up	0.924117	K13679|1|1e-54|211|vvi:100243677|granule-bound starch synthase [EC:2.4.1.242]	-	GO:0016740//transferase activity	-	gi|356943679|gb|ADZ30929.4|/2.66823e-75/granule bound starch synthase [Musa acuminata AAA Group]
p5_sc00037.V1.gene194	450	42.9233	5.82	-2.88267	Down	0.89382	K00696|1|1e-43|173|rcu:RCOM_0923320|sucrose-phosphate synthase [EC:2.4.1.14]	-	GO:0035251//UDP-glucosyltransferase activity	GO:0005984//disaccharide metabolic process	gi|334363533|gb|AEG78833.1|/1.32879e-45/sucrose phosphate synthase [Dendrobium officinale]
p5_sc00139.V1.gene106	600	0.01	141.437	13.7879	Up	0.99886	K00430|1|3e-55|212|pop:POPTR_719600|peroxidase [EC:1.11.1.7]	-	GO:0005506//iron ion binding;GO:0003824//catalytic activity;GO:0016209//antioxidant activity	GO:0008152//metabolic process;GO:0006950//response to stress	gi|449457510|ref|XP_004146491.1|/1.96294e-54/PREDICTED: peroxidase 72-like [Cucumis sativus]
p5_sc00010.V1.gene485	3390	47.9833	8.67	-2.46843	Down	0.892047	K13338|1|5e-141|500|vvi:100259773|peroxin-1	-	GO:0017111//nucleoside-triphosphatase activity;GO:0000166//nucleotide binding	GO:0050896//response to stimulus;GO:0006625//protein targeting to peroxisome;GO:0009062//fatty acid catabolic process	gi|357154644|ref|XP_003576852.1|/4.09039e-172/PREDICTED: peroxisome biogenesis protein 1-like [Brachypodium distachyon]
p5_sc00333.V1.gene60	1680	35.49	12.31	-1.52758	Down	0.849199	-	-	-	-	gi|470139694|ref|XP_004305581.1|/1.21236e-67/PREDICTED: uncharacterized protein LOC101301607 [Fragaria vesca subsp. vesca]
p5_sc12189.V1.gene1	714	27.72	9.07	-1.61175	Down	0.846818	-	-	-	-	gi|357134047|ref|XP_003568631.1|/9.32026e-66/PREDICTED: probable exonuclease mut-7 homolog [Brachypodium distachyon]
p5_sc03050.V1.gene3	1470	1.65333	33.8233	4.35457	Up	0.894673	-	GO:0043231//intracellular membrane-bounded organelle	-	-	gi|225424954|ref|XP_002263686.1|/6.22608e-166/PREDICTED: uncharacterized protein LOC100251363 [Vitis vinifera]
p5_sc00001.V1.gene2067	594	0.01	14.1967	10.4713	Up	0.944751	-	-	-	-	gi|15227011|ref|NP_178368.1|/7.84647e-11/RNase H domain-containing protein [Arabidopsis thaliana]
p5_sc00029.V1.gene17	993	43.1467	11.5967	-1.89554	Down	0.87625	K03352|1|1e-55|214|rcu:RCOM_1123640|anaphase-promoting complex subunit 5	-	-	-	gi|357161498|ref|XP_003579109.1|/1.05403e-55/PREDICTED: LOW QUALITY PROTEIN: anaphase-promoting complex subunit 5-like [Brachypodium distachyon]
p5_sc00102.V1.gene118	1839	25.1267	53.6567	1.09454	Up	0.823063	K13806|1|1e-06|53.1|ppp:PHYPADRAFT_142679|sn1-specific diacylglycerol lipase [EC:3.1.1.-]	-	GO:0004091//carboxylesterase activity	GO:0044238//primary metabolic process	gi|326508594|dbj|BAJ95819.1|/0/predicted protein [Hordeum vulgare subsp. vulgare]
p5_sc00753.V1.gene5	1896	5.47667	19.2833	1.81598	Up	0.831121	K14411|1|8e-149|525|gmx:100795907|RNA-binding protein Musashi	-	-	-	gi|356551592|ref|XP_003544158.1|/1.05235e-147/PREDICTED: uncharacterized protein LOC100795907 [Glycine max]
p5_sc00164.V1.gene36	480	0.01	6.63	9.37287	Up	0.841091	K08243|1|1e-28|123|gmx:547911|6'-deoxychalcone synthase [EC:2.3.1.170];K00011|2|3e-28|122|ath:AT2G37790|aldehyde reductase [EC:1.1.1.21];K00002|4|2e-26|116|osa:4338987|alcohol dehydrogenase (NADP+) [EC:1.1.1.2];K00085|5|1e-15|80.1|ath:AT2G21260|aldose-6-phosphate reductase (NADPH2) [EC:1.1.1.200]	-	GO:0016747//transferase activity, transferring acyl groups other than amino-acyl groups	-	gi|255561783|ref|XP_002521901.1|/2.71875e-40/aldo-keto reductase, putative [Ricinus communis]
p5_sc00005.V1.gene1216	651	211.433	50.0567	-2.07857	Down	0.894547	-	-	-	-	gi|297736022|emb|CBI24060.3|/3.1791e-35/unnamed protein product [Vitis vinifera]
p5_sc00019.V1.gene279	810	0.01	28.8133	11.4925	Up	0.983338	K13424|1|9e-17|85.5|vvi:100243352|WRKY transcription factor 33	-	-	-	gi|359476150|ref|XP_002282812.2|/1.02234e-45/PREDICTED: WRKY transcription factor 18-like [Vitis vinifera]
p5_sc00012.V1.gene221	2418	8.49	26.9967	1.66894	Up	0.84762	K10773|1|2e-07|56.6|ppp:PHYPADRAFT_173765|endonuclease III [EC:4.2.99.18]	-	-	-	gi|413936924|gb|AFW71475.1|/9.51244e-104/hypothetical protein ZEAMMB73_049283 [Zea mays]
p5_sc00031.V1.gene233	1050	4.48333	21.0467	2.23095	Up	0.855434	-	-	GO:0005488//binding	-	gi|225459318|ref|XP_002285795.1|/1.55965e-114/PREDICTED: annexin D1 [Vitis vinifera]
p5_sc00089.V1.gene165	744	42.1933	94.3733	1.16136	Up	0.843453	K10601|1|1e-31|134|rcu:RCOM_1324630|E3 ubiquitin-protein ligase synoviolin [EC:6.3.2.19]	-	-	-	gi|255557983|ref|XP_002520020.1|/1.78106e-30/protein binding protein, putative [Ricinus communis]
p5_sc00334.V1.gene12	426	9.06	38.86	2.1007	Up	0.879985	K03526|1|3e-46|181|vvi:100257071|(E)-4-hydroxy-3-methylbut-2-enyl-diphosphate synthase [EC:1.17.7.1]	-	-	GO:0008152//metabolic process	gi|157042739|gb|ABV02021.1|/9.84896e-46/1-hydroxy-2-methyl-2-(e)-butenyl 4-diphosphate synthase [Nicotiana langsdorffii x Nicotiana sanderae]
p5_sc00029.V1.gene55	780	20.0233	2.13333	-3.2305	Down	0.867797	K02291|1|2e-87|320|pop:POPTR_859793|phytoene synthase [EC:2.5.1.32]	-	GO:0016740//transferase activity	GO:0008152//metabolic process	gi|399220711|gb|AFP33586.1|/4.26579e-94/phytoene synthase 2a [Musa troglodytarum]
p5_sc00044.V1.gene314	2079	7.49	25.9567	1.79307	Up	0.851806	K14491|1|1e-147|521|vvi:100259369|two-component response regulator ARR-B family	-	-	-	gi|359484783|ref|XP_002270833.2|/1.69445e-146/PREDICTED: two-component response regulator ARR12-like [Vitis vinifera]
p5_sc00004.V1.gene713	462	26.7667	227.393	3.08668	Up	0.904673	K02900|1|3e-65|244|vvi:100250040|large subunit ribosomal protein L27Ae	GO:0030529//ribonucleoprotein complex	GO:0005198//structural molecule activity	GO:0010467//gene expression	gi|460391879|ref|XP_004241546.1|/6.17826e-65/PREDICTED: 60S ribosomal protein L27a-3-like [Solanum lycopersicum]
p5_sc00606.V1.gene22	627	56.7633	3.07	-4.20865	Down	0.902098	K13993|1|2e-26|116|vvi:100248906|HSP20 family protein	-	-	-	gi|314998616|gb|ADT65202.1|/4.42535e-31/small heat shock protein [Jatropha curcas]
p5_sc00008.V1.gene322	1179	19.7733	78.18	1.98324	Up	0.887122	K07213|1|1e-10|65.9|mtr:MTR_7g013660|copper chaperone	-	-	-	gi|225424186|ref|XP_002284132.1|/1.39029e-53/PREDICTED: uncharacterized protein LOC100249220 [Vitis vinifera]
p5_sc00068.V1.gene295	1437	54.9767	237.22	2.10933	Up	0.89513	K14652|1|0.0|766|sbi:SORBI_07g029180|3,4-dihydroxy 2-butanone 4-phosphate synthase / GTP cyclohydrolase II [EC:4.1.99.12 3.5.4.25]	GO:0043231//intracellular membrane-bounded organelle	GO:0003933//GTP cyclohydrolase activity;GO:0046914//transition metal ion binding;GO:0016830//carbon-carbon lyase activity	GO:0006771//riboflavin metabolic process	gi|225728851|gb|ACO24432.1|/0/riboflavin biosynthesis protein [Elaeis oleifera]
p5_sc00054.V1.gene434	906	15.1467	133.257	3.13714	Up	0.904003	-	-	GO:0016740//transferase activity	GO:0044237//cellular metabolic process	gi|296086376|emb|CBI31965.3|/1.85853e-126/unnamed protein product [Vitis vinifera]
p5_sc00010.V1.gene120	1671	7.13	27.4333	1.94396	Up	0.860422	-	-	GO:0005515//protein binding;GO:0003824//catalytic activity	-	gi|326525110|dbj|BAK07825.1|/0/predicted protein [Hordeum vulgare subsp. vulgare]
p5_sc00061.V1.gene75	195	28.0667	2.83	-3.30998	Down	0.884722	-	GO:0044464//cell part	-	-	gi|224119486|ref|XP_002318085.1|/2.55883e-22/predicted protein [Populus trichocarpa]
p5_sc00037.V1.gene699	1605	76.9033	14.73	-2.38429	Down	0.896233	-	-	-	-	gi|297736228|emb|CBI24866.3|/1.29141e-103/unnamed protein product [Vitis vinifera]
p5_sc00097.V1.gene164	939	130.797	23.8367	-2.45607	Down	0.899886	K15691|1|2e-67|254|zma:100286194|E3 ubiquitin-protein ligase RFWD3 [EC:6.3.2.19]	-	-	-	gi|413955607|gb|AFW88256.1|/2.29479e-66/hypothetical protein ZEAMMB73_888595 [Zea mays]
p5_sc00007.V1.gene300	972	3.09333	48.47	3.96986	Up	0.899341	K15285|1|7e-88|322|vvi:100262066|solute carrier family 35, member E3	GO:0043231//intracellular membrane-bounded organelle	-	-	gi|147808071|emb|CAN77542.1|/4.35506e-92/hypothetical protein VITISV_021603 [Vitis vinifera]
p5_sc00220.V1.gene204	1509	0.0333333	17.0533	8.99887	Up	0.957773	K13496|1|6e-125|446|ath:AT2G36790|UDP-glucosyl transferase 73C [EC:2.4.1.-]	GO:0043231//intracellular membrane-bounded organelle	GO:0016757//transferase activity, transferring glycosyl groups	-	gi|32816174|gb|AAP88404.1|/4.96177e-150/flavonoid glucosyl-transferase [Allium cepa]
p5_sc00153.V1.gene73	2583	38.2067	13.1667	-1.53693	Down	0.852326	-	-	-	-	gi|255555993|ref|XP_002519031.1|/1.43444e-89/conserved hypothetical protein [Ricinus communis]
p5_sc11454.V1.gene3	846	1.92	93.6967	5.60882	Up	0.926755	K00660|1|1e-124|444|vvi:100258106|chalcone synthase [EC:2.3.1.74]	-	GO:0016747//transferase activity, transferring acyl groups other than amino-acyl groups	GO:0009699//phenylpropanoid biosynthetic process	gi|154354073|gb|ABS76146.1|/6.92172e-152/naringenin-chalcone synthase [Elaeis oleifera]
p5_sc00124.V1.gene62	201	1.57667	18.5667	3.55777	Up	0.86514	-	-	-	-	gi|2586153|gb|AAB82779.1|/5.1404e-10/ripening-associated protein [Musa acuminata AAA Group]
p5_sc00121.V1.gene172	495	14.7367	37.2433	1.33757	Up	0.837995	K09481|1|7e-19|91.3|gmx:100795313|protein transport protein SEC61 subunit beta	-	-	-	gi|108947527|gb|ABG24204.1|/5.40199e-18/putative transport protein [Gymnadenia conopsea]
p5_sc00169.V1.gene12	231	7.16667	36.6	2.35247	Up	0.884503	K02732|1|1e-19|92.8|zma:100286342|20S proteasome subunit beta 6 [EC:3.4.25.1]	GO:0043231//intracellular membrane-bounded organelle;GO:0000502//proteasome complex	GO:0004175//endopeptidase activity	GO:0019941//modification-dependent protein catabolic process	gi|414886160|tpg|DAA62174.1|/1.77595e-18/TPA: hypothetical protein ZEAMMB73_205941 [Zea mays]
p5_sc00730.V1.gene14	3507	74.7133	16.1633	-2.20864	Down	0.89288	K14442|1|3e-82|305|smo:SELMODRAFT_426836|ATP-dependent RNA helicase DHX36 [EC:3.6.4.13]	-	GO:0017111//nucleoside-triphosphatase activity;GO:0000166//nucleotide binding	-	gi|115440165|ref|NP_001044362.1|/0/Os01g0767700 [Oryza sativa Japonica Group]
p5_sc00005.V1.gene322	891	4.89	18.5433	1.92299	Up	0.832331	-	-	-	-	gi|242062576|ref|XP_002452577.1|/2.1201e-34/hypothetical protein SORBIDRAFT_04g028430 [Sorghum bicolor]
p5_sc00028.V1.gene637	231	0.01	75.4667	12.8816	Up	0.996798	-	-	-	-	gi|297799144|ref|XP_002867456.1|/5.35966e-07/hypothetical protein ARALYDRAFT_491944 [Arabidopsis lyrata subsp. lyrata]
p5_sc00033.V1.gene453	993	80.5567	15.01	-2.42408	Down	0.896853	-	-	-	-	gi|296085819|emb|CBI31143.3|/3.35893e-71/unnamed protein product [Vitis vinifera]
p5_sc00363.V1.gene26	513	12.45	56.36	2.17853	Up	0.889002	K03263|1|1e-18|90.5|gmx:100499632|translation initiation factor 5A	-	GO:0043021//ribonucleoprotein complex binding;GO:0008135//translation factor activity, nucleic acid binding	GO:0006448//regulation of translational elongation;GO:0006449//regulation of translational termination;GO:0018205//peptidyl-lysine modification	gi|449441864|ref|XP_004138702.1|/5.91888e-18/PREDICTED: eukaryotic translation initiation factor 5A-2-like [Cucumis sativus]
p5_sc00025.V1.gene222	627	0.01	129.093	13.6561	Up	0.998728	-	-	-	-	gi|224076771|ref|XP_002304994.1|/5.39708e-37/predicted protein [Populus trichocarpa]
p5_sc00007.V1.gene66	579	64.9567	393.373	2.59835	Up	0.902718	K02993|1|1e-95|346|osa:4338485|small subunit ribosomal protein S7e	GO:0030529//ribonucleoprotein complex	GO:0005198//structural molecule activity	GO:0010467//gene expression	gi|22671664|gb|AAN04468.1|/2.78278e-95/ribosomal protein S7 [Oryza sativa Japonica Group]
p5_sc00023.V1.gene548	1026	23.4767	8.8	-1.41565	Down	0.815431	-	GO:0043231//intracellular membrane-bounded organelle	GO:0016740//transferase activity	GO:0008152//metabolic process	gi|242037305|ref|XP_002466047.1|/1.89805e-32/hypothetical protein SORBIDRAFT_01g050660 [Sorghum bicolor]
p5_sc00002.V1.gene1063	504	9.18667	33.62	1.87171	Up	0.867221	K13448|1|1e-06|50.4|aly:ARALYDRAFT_333046|calcium-binding protein CML;K02183|4|7e-06|48.1|ota:Ot01g03840|calmodulin	-	GO:0046872//metal ion binding	GO:0000904//cell morphogenesis involved in differentiation	gi|358248524|ref|NP_001239896.1|/3.12023e-40/uncharacterized protein LOC100801586 [Glycine max]
p5_sc00177.V1.gene114	882	1.92	14.31	2.89785	Up	0.836529	K00915|1|9e-101|364|vvi:100250912|1D-myo-Inositol-tetrakisphosphate 5-kinase / inositol-polyphosphate multikinase [EC:2.7.1.140 2.7.1.151]	GO:0043231//intracellular membrane-bounded organelle	GO:0051766//inositol trisphosphate kinase activity	GO:0006351//transcription, DNA-dependent;GO:0032958//inositol phosphate biosynthetic process	gi|377774506|gb|AFB75401.1|/2.18494e-100/IPK2 protein [Vitis vinifera]
p5_sc00016.V1.gene761	1248	23.42	50.1367	1.09813	Up	0.821998	-	GO:0043231//intracellular membrane-bounded organelle	-	-	gi|462406926|gb|EMJ12390.1|/9.52208e-149/hypothetical protein PRUPE_ppa007611mg [Prunus persica]
p5_sc00001.V1.gene2170	516	13.75	40.0433	1.54213	Up	0.854037	K14009|1|1e-25|113|gmx:100798727|B-cell receptor-associated protein 31	GO:0043231//intracellular membrane-bounded organelle;GO:0031224//intrinsic to membrane;GO:0031410//cytoplasmic vesicle	-	GO:0015031//protein transport	gi|388517161|gb|AFK46642.1|/2.69891e-26/unknown [Medicago truncatula]
p5_sc00194.V1.gene90	1095	53.7233	23.3267	-1.20357	Down	0.837456	-	-	GO:0016301//kinase activity	-	gi|225461512|ref|XP_002285125.1|/6.63553e-63/PREDICTED: uncharacterized protein LOC100258981 isoform 1 [Vitis vinifera]
p5_sc00035.V1.gene457	294	6.42	38.62	2.5887	Up	0.889102	K02729|1|1e-26|115|gmx:547598|20S proteasome subunit alpha 5 [EC:3.4.25.1]	GO:0005839//proteasome core complex;GO:0043231//intracellular membrane-bounded organelle	GO:0004175//endopeptidase activity	GO:0019941//modification-dependent protein catabolic process	gi|470115145|ref|XP_004293763.1|/1.90067e-25/PREDICTED: proteasome subunit alpha type-5-like [Fragaria vesca subsp. vesca]
p5_sc00245.V1.gene140	651	3.44	65.87	4.25914	Up	0.903633	K07976|1|2e-105|379|osa:4334619|Rab family, other	GO:0016020//membrane	GO:0032561//guanyl ribonucleotide binding;GO:0003824//catalytic activity	GO:0035556//intracellular signal transduction;GO:0006810//transport	gi|3024501|sp|Q40193.1|RB11C_LOTJA/2.81598e-108/RecName: Full=Ras-related protein Rab11C
p5_sc00014.V1.gene705	555	0.01	50.1567	12.2922	Up	0.993452	-	GO:0031410//cytoplasmic vesicle	-	-	gi|462398390|gb|EMJ04058.1|/6.96248e-61/hypothetical protein PRUPE_ppa015438mg, partial [Prunus persica]
p5_sc00006.V1.gene952	987	28.3067	9.52	-1.57211	Down	0.841686	-	-	-	GO:0006825//copper ion transport;GO:0003006//developmental process involved in reproduction	gi|255587290|ref|XP_002534216.1|/1.10989e-58/ATP binding protein, putative [Ricinus communis]
p5_sc00035.V1.gene351	969	12.5633	34.5567	1.45974	Up	0.843334	-	-	-	-	gi|15144512|gb|AAK84479.1|/1.8375e-58/putative auxin growth promotor protein [Solanum lycopersicum]
p5_sc00130.V1.gene83	675	58.3833	138.227	1.24341	Up	0.852865	-	-	GO:0005515//protein binding	GO:0044267//cellular protein metabolic process	gi|225457731|ref|XP_002278176.1|/7.30593e-86/PREDICTED: chaperone protein dnaJ 10 [Vitis vinifera]
p5_sc00004.V1.gene981	633	15.6467	54.27	1.7943	Up	0.877428	-	-	GO:0009975//cyclase activity;GO:0005506//iron ion binding	GO:0006164//purine nucleotide biosynthetic process;GO:0048193//Golgi vesicle transport	gi|225461038|ref|XP_002281399.1|/1.57936e-92/PREDICTED: trafficking protein particle complex subunit 3 [Vitis vinifera]
p5_sc00018.V1.gene424	318	18.3267	46.54	1.34453	Up	0.84631	K15902|1|4e-10|61.2|bdi:100846775|polarized growth chromatin-associated controller 1	-	-	-	gi|357166013|ref|XP_003580568.1|/5.60793e-09/PREDICTED: uncharacterized protein LOC100846775 [Brachypodium distachyon]
p5_sc00068.V1.gene35	1161	36.2333	117.493	1.69719	Up	0.882109	K00975|1|3e-174|609|pop:POPTR_573143|glucose-1-phosphate adenylyltransferase [EC:2.7.7.27]	GO:0009536//plastid	GO:0070566//adenylyltransferase activity;GO:0032559	GO:0005982//starch metabolic process;GO:0005977//glycogen metabolic process	gi|21666502|gb|AAM73731.1|AF395516_1/0/ADP-glucose pyrophosphorylase small subunit [Metroxylon sagu]
p5_sc00204.V1.gene137	1239	48.9467	7.03333	-2.79893	Down	0.895381	-	-	-	-	gi|414587406|tpg|DAA37977.1|/2.98416e-86/TPA: hypothetical protein ZEAMMB73_620234 [Zea mays]
p5_sc00032.V1.gene589	315	52.8567	1196.62	4.50074	Up	0.909423	K04565|1|6e-47|183|zma:542722|Cu/Zn superoxide dismutase [EC:1.15.1.1]	GO:0044424//intracellular part	GO:0003824//catalytic activity;GO:0016209//antioxidant activity;GO:0043169//cation binding	GO:0072593//reactive oxygen species metabolic process	gi|13431904|sp|Q9SQL5.1|SODC_ANACO/9.48745e-49/RecName: Full=Superoxide dismutase [Cu-Zn]
p5_sc00209.V1.gene102	831	39.4733	11.8833	-1.73194	Down	0.868323	K13917|1|3e-48|189|pop:POPTR_1080718|mRNA-capping enzyme [EC:2.7.7.50 3.1.3.33]	-	GO:0016791//phosphatase activity	GO:0044237//cellular metabolic process	gi|470133577|ref|XP_004302642.1|/1.95187e-47/PREDICTED: mRNA-capping enzyme-like [Fragaria vesca subsp. vesca]
p5_sc00042.V1.gene570	1908	22.7267	6.23	-1.86708	Down	0.846517	-	-	GO:0016301//kinase activity	-	gi|359492673|ref|XP_002282958.2|/2.22724e-121/PREDICTED: uncharacterized protein LOC100259179 [Vitis vinifera]
p5_sc00020.V1.gene201	210	193.333	411.957	1.0914	Up	0.839148	K07342|1|9e-24|106|rcu:RCOM_1505970|protein transport protein SEC61 subunit gamma and related proteins	GO:0044464//cell part	GO:0008320//protein transmembrane transporter activity	GO:0006886//intracellular protein transport	gi|255540217|ref|XP_002511173.1|/1.52661e-22/sec61 gamma subunit, putative [Ricinus communis]
p5_sc00126.V1.gene181	459	85.7567	0.273333	-8.29344	Down	0.99307	-	-	-	-	gi|224135293|ref|XP_002322030.1|/1.1076e-21/predicted protein [Populus trichocarpa]
p5_sc00028.V1.gene300	468	0.01	8.89333	9.79658	Up	0.891145	K12309|1|2e-10|63.2|aly:ARALYDRAFT_485655|beta-galactosidase [EC:3.2.1.23]	GO:0031410//cytoplasmic vesicle	GO:0030246//carbohydrate binding;GO:0043167//ion binding;GO:0015925	GO:0044238//primary metabolic process	gi|255546099|ref|XP_002514109.1|/8.32129e-12/beta-galactosidase, putative [Ricinus communis]
p5_sc00033.V1.gene578	681	0.206667	165.473	9.64508	Up	0.998766	K00799|1|2e-66|250|vvi:100242547|glutathione S-transferase [EC:2.5.1.18]	GO:0044424//intracellular part	GO:0016740//transferase activity	GO:0009404//toxin metabolic process;GO:0010038//response to metal ion	gi|460789887|gb|AGH14251.1|/4.51678e-83/glutathione S-transferase [Musa acuminata AAA Group]
p5_sc00010.V1.gene73	1185	58.81	216.9	1.8829	Up	0.888895	K00789|1|0.0|733|rcu:RCOM_1436370|S-adenosylmethionine synthetase [EC:2.5.1.6]	GO:0044424//intracellular part	GO:0046872//metal ion binding;GO:0016765//transferase activity, transferring alkyl or aryl (other than methyl) groups;GO:0032559	GO:0044237//cellular metabolic process	gi|445068900|gb|AGE15419.1|/0/S-adenosyl-L-methionine synthetase [Hosta ventricosa]
p5_sc00880.V1.gene21	1695	1.22333	21.4867	4.13455	Up	0.876814	-	GO:0031410//cytoplasmic vesicle	-	-	gi|225439346|ref|XP_002270321.1|/2.72667e-83/PREDICTED: fasciclin-like arabinogalactan protein 17 [Vitis vinifera]
p5_sc00004.V1.gene426	963	1.08667	16.84	3.95391	Up	0.860691	K01517|1|1e-144|510|gmx:100780293|manganese-dependent ADP-ribose/CDP-alcohol diphosphatase [EC:3.6.1.13 3.6.1.16 3.6.1.53]	-	GO:0003824//catalytic activity	-	gi|359491082|ref|XP_003634217.1|/7.44958e-145/PREDICTED: manganese-dependent ADP-ribose/CDP-alcohol diphosphatase-like [Vitis vinifera]
p5_sc00231.V1.gene94	606	65.2933	26.0367	-1.32639	Down	0.852401	-	-	-	-	gi|326516348|dbj|BAJ92329.1|/4.47058e-62/predicted protein [Hordeum vulgare subsp. vulgare]
p5_sc00315.V1.gene56	2841	123.447	52.28	-1.23956	Down	0.852307	K10610|1|0.0|1524|vvi:100256664|DNA damage-binding protein 1	GO:0043231//intracellular membrane-bounded organelle;GO:0031461//cullin-RING ubiquitin ligase complex	GO:0003676//nucleic acid binding	GO:0006355//regulation of transcription, DNA-dependent;GO:0009640//photomorphogenesis;GO:0007602//phototransduction	gi|225443992|ref|XP_002280744.1|/0/PREDICTED: DNA damage-binding protein 1 isoform 2 [Vitis vinifera]
p5_sc00108.V1.gene72	210	52.6467	22.06	-1.25491	Down	0.841561	-	GO:0031410//cytoplasmic vesicle	-	-	gi|222637596|gb|EEE67728.1|/2.69471e-19/hypothetical protein OsJ_25408 [Oryza sativa Japonica Group]
p5_sc00254.V1.gene112	1554	100.38	265.9	1.40541	Up	0.865372	-	-	-	-	gi|242058719|ref|XP_002458505.1|/1.21485e-74/hypothetical protein SORBIDRAFT_03g034890 [Sorghum bicolor]
p5_sc00438.V1.gene36	228	18.92	4.11333	-2.20153	Down	0.846455	-	-	-	-	gi|15187169|gb|AAK91319.1|AC090441_1/9.09839e-14/Unknown protein [Oryza sativa Japonica Group]
p5_sc01598.V1.gene1	1653	0.153333	16.6567	6.76328	Up	0.925859	K00924|1|2e-23|108|aly:ARALYDRAFT_313416|[EC:2.7.1.-];K13430|4|6e-22|103|sbi:SORBI_04g020990|serine/threonine-protein kinase PBS1 [EC:2.7.11.1]	-	GO:0004672//protein kinase activity	-	gi|240256087|ref|NP_194459.4|/7.03612e-145/S-locus lectin protein kinase-like protein [Arabidopsis thaliana]
p5_sc00170.V1.gene27	1131	139.937	901.76	2.68797	Up	0.903395	K00549|1|0.0|682|osa:4352832|5-methyltetrahydropteroyltriglutamate--homocysteine methyltransferase [EC:2.1.1.14]	-	GO:0046914//transition metal ion binding;GO:0008172	GO:0006730//one-carbon metabolic process;GO:0000097//sulfur amino acid biosynthetic process	gi|115489652|ref|NP_001067313.1|/0/Os12g0623900 [Oryza sativa Japonica Group]
p5_sc00028.V1.gene654	1938	55.69	15.9067	-1.80779	Down	0.878424	K11684|1|4e-69|261|sbi:SORBI_03g001920|bromodomain-containing factor 1;K06062|3|5e-11|68.2|mtr:MTR_8g062330|histone acetyltransferase [EC:2.3.1.48];K11723|5|7e-09|60.8|vvi:100267501|bromodomain-containing protein 7/9	-	-	-	gi|225461616|ref|XP_002283002.1|/9.30749e-91/PREDICTED: transcription factor GTE4-like [Vitis vinifera]
p5_sc00138.V1.gene180	522	55.1033	21.8733	-1.33297	Down	0.849212	-	-	-	-	gi|115446095|ref|NP_001046827.1|/1.09667e-30/Os02g0469300 [Oryza sativa Japonica Group]
p5_sc00019.V1.gene3	414	30.1233	62.91	1.06241	Up	0.824692	K13448|1|3e-53|204|vvi:100256640|calcium-binding protein CML	-	GO:0046872//metal ion binding	-	gi|413954866|gb|AFW87515.1|/2.80897e-53/hypothetical protein ZEAMMB73_336887 [Zea mays]
p5_sc00029.V1.gene650	1443	11.41	145.47	3.67235	Up	0.905281	K13680|1|3e-75|280|smo:SELMODRAFT_178995|beta-mannan synthase [EC:2.4.1.32]	-	GO:0016759//cellulose synthase activity	-	gi|225458916|ref|XP_002285486.1|/2.62724e-177/PREDICTED: probable xyloglucan glycosyltransferase 12 [Vitis vinifera]
p5_sc00009.V1.gene646	318	31.9167	13.65	-1.22541	Down	0.819329	-	-	-	-	gi|460412922|ref|XP_004251845.1|/1.28686e-21/PREDICTED: uncharacterized protein LOC101246026 [Solanum lycopersicum]
p5_sc00120.V1.gene241	357	34	7.04667	-2.27052	Down	0.879508	-	GO:0044464//cell part	-	-	gi|357155992|ref|XP_003577306.1|/1.31873e-18/PREDICTED: armadillo repeat-containing protein 8-like [Brachypodium distachyon]
p5_sc00154.V1.gene152	1104	65.8233	5.09	-3.69286	Down	0.90181	-	-	-	-	gi|470104736|ref|XP_004288752.1|/2.04184e-27/PREDICTED: F-box/LRR-repeat protein At4g14103-like [Fragaria vesca subsp. vesca]
p5_sc00059.V1.gene93	516	69.33	4.23667	-4.03248	Down	0.90322	K14376|1|1e-70|263|aly:ARALYDRAFT_491411|poly(A) polymerase [EC:2.7.7.19]	GO:0043231//intracellular membrane-bounded organelle	GO:0070566//adenylyltransferase activity;GO:0003676//nucleic acid binding	GO:0031123//RNA 3'-end processing	gi|462412593|gb|EMJ17642.1|/2.33168e-70/hypothetical protein PRUPE_ppa022017mg, partial [Prunus persica]
p5_sc00263.V1.gene4	822	4.06333	38.15	3.23095	Up	0.893144	K00058|1|1e-18|91.7|sbi:SORBI_06g030920|D-3-phosphoglycerate dehydrogenase [EC:1.1.1.95]	GO:0043231//intracellular membrane-bounded organelle	GO:0000166//nucleotide binding;GO:0016616//oxidoreductase activity, acting on the CH-OH group of donors, NAD or NADP as acceptor	GO:0008152//metabolic process	gi|242043610|ref|XP_002459676.1|/7.66274e-97/hypothetical protein SORBIDRAFT_02g008660 [Sorghum bicolor]
p5_sc20931.V1.gene1	570	0.01	9.09667	9.82919	Up	0.894485	K13680|1|3e-26|115|gmx:100782772|beta-mannan synthase [EC:2.4.1.32]	-	-	-	gi|460408050|ref|XP_004249461.1|/2.23149e-25/PREDICTED: glucomannan 4-beta-mannosyltransferase 9-like [Solanum lycopersicum]
p5_sc00046.V1.gene527	2952	368.247	147.487	-1.32009	Down	0.86071	K03696|1|0.0|1454|vvi:100250896|ATP-dependent Clp protease ATP-binding subunit ClpC	GO:0009706//chloroplast inner membrane;GO:0009532//plastid stroma;GO:0030312//external encapsulating structure;GO:0009534//chloroplast thylakoid	GO:0003676//nucleic acid binding;GO:0032559;GO:0042623//ATPase activity, coupled;GO:0016788//hydrolase activity, acting on ester bonds	GO:0017038//protein import;GO:0006605//protein targeting;GO:0015995//chlorophyll biosynthetic process;GO:0009657//plastid organization;GO:0006281//DNA repair	gi|225456471|ref|XP_002284518.1|/0/PREDICTED: ATP-dependent Clp protease ATP-binding subunit clpA homolog CD4A, chloroplastic-like [Vitis vinifera]
p5_sc13940.V1.gene1	504	0.01	8.94	9.80413	Up	0.891897	-	GO:0043231//intracellular membrane-bounded organelle	-	-	gi|255554469|ref|XP_002518273.1|/5.89817e-31/conserved hypothetical protein [Ricinus communis]
p5_sc08491.V1.gene1	405	16.9833	66.3133	1.96518	Up	0.884922	K04733|1|8e-15|77.0|smo:SELMODRAFT_159261|interleukin-1 receptor-associated kinase 4 [EC:2.7.11.1];K13430|3|2e-14|75.9|rcu:RCOM_1078760|serine/threonine-protein kinase PBS1 [EC:2.7.11.1]	-	GO:0004702//receptor signaling protein serine/threonine kinase activity;GO:0016628//oxidoreductase activity, acting on the CH-CH group of donors, NAD or NADP as acceptor;GO:0032559	GO:0006464//cellular protein modification process	gi|302142859|emb|CBI20154.3|/1.01503e-34/unnamed protein product [Vitis vinifera]
p5_sc00181.V1.gene66	933	40.47	3.02667	-3.74105	Down	0.896032	K05768|1|1e-107|387|vvi:100254775|gelsolin	-	GO:0008092//cytoskeletal protein binding	GO:0009725//response to hormone stimulus;GO:0006996//organelle organization	gi|359485106|ref|XP_002268471.2|/2.16877e-109/PREDICTED: LOW QUALITY PROTEIN: villin-4 [Vitis vinifera]
p5_sc00203.V1.gene48	1140	0.886667	51.8633	5.87018	Up	0.930477	K06916|1|6e-101|365|bdi:100833412|	-	GO:0017111//nucleoside-triphosphatase activity	-	gi|297743712|emb|CBI36595.3|/3.129e-103/unnamed protein product [Vitis vinifera]
p5_sc00477.V1.gene30	1203	41.26	12.6033	-1.71094	Down	0.868981	-	-	-	-	gi|462403711|gb|EMJ09268.1|/2.04411e-92/hypothetical protein PRUPE_ppa001740mg [Prunus persica]
p5_sc00013.V1.gene5	369	28.73	66.1967	1.2042	Up	0.841974	K02969|1|9e-62|232|vvi:100258347|small subunit ribosomal protein S20e	GO:0030529//ribonucleoprotein complex	GO:0003676//nucleic acid binding;GO:0005198//structural molecule activity	GO:0010467//gene expression	gi|225455513|ref|XP_002265347.1|/1.42099e-60/PREDICTED: 40S ribosomal protein S20-2 isoform 1 [Vitis vinifera]
p5_sc00016.V1.gene307	552	30.6667	5.78667	-2.40587	Down	0.879314	K01376|1|7e-37|151|osa:4337223|[EC:3.4.22.-]	-	GO:0004175//endopeptidase activity	GO:0019538//protein metabolic process	gi|34223513|gb|AAQ62999.1|/5.99581e-65/oil palm polygalacturonase allergen PEST472 [Elaeis guineensis]
p5_sc00023.V1.gene406	1578	0.4	60.1033	7.2313	Up	0.976032	K08900|1|4e-72|270|vvi:100255946|mitochondrial chaperone BCS1	-	GO:0005488//binding	-	gi|326489603|dbj|BAK01782.1|/9.60123e-128/predicted protein [Hordeum vulgare subsp. vulgare]
p5_sc00229.V1.gene123	1365	0.01	6.22333	9.28154	Up	0.828703	K05016|1|5e-104|376|sbi:SORBI_04g022890|chloride channel 7	GO:0000325//plant-type vacuole;GO:0031224//intrinsic to membrane	GO:0005254//chloride channel activity;GO:0015078//hydrogen ion transmembrane transporter activity;GO:0015103//inorganic anion transmembrane transporter activity	GO:0015698//inorganic anion transport;GO:0010035//response to inorganic substance	gi|359488503|ref|XP_002273594.2|/3.2157e-161/PREDICTED: chloride channel protein CLC-b [Vitis vinifera]
p5_sc00578.V1.gene46	1437	0.1	132.72	10.3742	Up	0.998703	K00318|1|1e-148|525|sbi:SORBI_01g029660|proline dehydrogenase [EC:1.5.99.8]	GO:0031410//cytoplasmic vesicle	GO:0016491//oxidoreductase activity	GO:0009064//glutamine family amino acid metabolic process	gi|326505010|dbj|BAK02892.1|/4.34606e-148/predicted protein [Hordeum vulgare subsp. vulgare]
p5_sc00023.V1.gene372	837	53.0467	124.64	1.23243	Up	0.851649	K01074|1|2e-100|363|zma:100216902|palmitoyl-protein thioesterase [EC:3.1.2.22]	GO:0031410//cytoplasmic vesicle	-	-	gi|225904449|gb|ACO35364.1|/2.43818e-130/palmitoyl protein thioesterase [Elaeis oleifera]
p5_sc00004.V1.gene159	2046	53.79	156.93	1.54471	Up	0.871638	K04043|1|0.0|1081|vvi:100250929|molecular chaperone DnaK	GO:0043231//intracellular membrane-bounded organelle	GO:0005515//protein binding;GO:0016628//oxidoreductase activity, acting on the CH-CH group of donors, NAD or NADP as acceptor;GO:0032559	GO:0050896//response to stimulus;GO:0044267//cellular protein metabolic process	gi|449459554|ref|XP_004147511.1|/0/PREDICTED: heat shock 70 kDa protein, mitochondrial-like [Cucumis sativus]
p5_sc00071.V1.gene360	1200	17.4833	61.2533	1.80881	Up	0.879734	-	-	-	-	gi|115482562|ref|NP_001064874.1|/2.92731e-107/Os10g0480500 [Oryza sativa Japonica Group]
p5_sc00111.V1.gene23	1011	11.08	0.466667	-4.56942	Down	0.825056	K08065|1|8e-32|135|gmx:100813169|nuclear transcription Y subunit beta	GO:0043231//intracellular membrane-bounded organelle	GO:0003677//DNA binding	GO:0006351//transcription, DNA-dependent	gi|162460082|ref|NP_001105518.1|/1.97657e-42/leafy cotyledon [Zea mays]
p5_sc00272.V1.gene29	2853	42.2967	12.05	-1.81151	Down	0.872672	K15271|1|4e-85|314|rcu:RCOM_1095670|ATP-dependent DNA helicase HFM1/MER3 [EC:3.6.4.12];K15078|4|6e-80|297|vvi:100250139|structure-specific endonuclease subunit SLX1 [EC:3.6.1.-];K03798|5|5e-59|228|rcu:RCOM_0340700|cell division protease FtsH [EC:3.4.24.-]	-	-	-	gi|255574235|ref|XP_002528032.1|/0/pentatricopeptide repeat-containing protein, putative [Ricinus communis]
p5_sc00345.V1.gene63	606	35.8533	15.8933	-1.17369	Down	0.819216	-	-	GO:0016811//hydrolase activity, acting on carbon-nitrogen (but not peptide) bonds, in linear amides	GO:0046496//nicotinamide nucleotide metabolic process	gi|102139936|gb|ABF70079.1|/2.60273e-86/isochorismatase hydrolase family protein [Musa acuminata]
p5_sc00068.V1.gene360	1290	1.82333	11.56	2.66449	Up	0.807529	-	-	-	-	gi|357153970|ref|XP_003576626.1|/3.4156e-24/PREDICTED: putative clathrin assembly protein At4g40080-like [Brachypodium distachyon]
p5_sc00023.V1.gene72	1002	0.54	11.8467	4.45538	Up	0.831717	-	GO:0009534//chloroplast thylakoid	GO:0005488//binding	GO:0010876//lipid localization	gi|388497944|gb|AFK37038.1|/1.89176e-29/unknown [Lotus japonicus]
p5_sc00080.V1.gene331	1179	5.86	24.3633	2.05574	Up	0.859707	-	-	-	-	gi|225460662|ref|XP_002267096.1|/1.49843e-140/PREDICTED: uncharacterized protein LOC100257198 isoform 1 [Vitis vinifera]
p5_sc00043.V1.gene208	1164	53.08	8.02667	-2.7253	Down	0.895995	-	-	-	-	gi|226499778|ref|NP_001141497.1|/2.17287e-59/uncharacterized protein LOC100273609 [Zea mays]
p5_sc00154.V1.gene116	1428	42.5	8.91667	-2.25289	Down	0.88548	K14485|1|3e-98|357|vvi:100233127|transport inhibitor response 1	-	GO:0043178//alcohol binding	GO:0009755//hormone-mediated signaling pathway	gi|359495481|ref|XP_002271412.2|/2.29535e-133/PREDICTED: protein TRANSPORT INHIBITOR RESPONSE 1 [Vitis vinifera]
p5_sc00027.V1.gene317	1113	30.3033	0.11	-8.10583	Down	0.978795	-	GO:0044464//cell part	GO:0008375//acetylglucosaminyltransferase activity	-	gi|115470965|ref|NP_001059081.1|/3.29082e-150/Os07g0188700 [Oryza sativa Japonica Group]
p5_sc00069.V1.gene556	4269	85.9333	25.91	-1.72971	Down	0.881426	K11671|1|1e-139|496|ppp:PHYPADRAFT_164383|nuclear factor related to kappa-B-binding protein	-	-	-	gi|225435142|ref|XP_002284629.1|/0/PREDICTED: uncharacterized protein LOC100250176 [Vitis vinifera]
p5_sc00059.V1.gene249	987	2.09667	27.2567	3.70044	Up	0.88553	-	-	-	-	gi|359496170|ref|XP_002270005.2|/2.55279e-63/PREDICTED: uncharacterized protein LOC100256311 [Vitis vinifera]
p5_sc00011.V1.gene199	387	34.0367	9.34333	-1.86508	Down	0.86754	K01057|1|4e-42|167|bdi:100838155|6-phosphogluconolactonase [EC:3.1.1.31]	-	GO:0004091//carboxylesterase activity	GO:0006007//glucose catabolic process	gi|326495298|dbj|BAJ85745.1|/3.22063e-41/predicted protein [Hordeum vulgare subsp. vulgare]
p5_sc00083.V1.gene193	627	91.8133	35.2467	-1.38122	Down	0.859676	K13217|1|3e-39|159|vvi:100244562|pre-mRNA-processing factor 39	-	-	GO:0048506	gi|297744215|emb|CBI37185.3|/3.7376e-38/unnamed protein product [Vitis vinifera]
p5_sc00001.V1.gene3407	1863	23.1433	9.53667	-1.27904	Down	0.800273	-	-	-	-	gi|225427898|ref|XP_002276690.1|/1.37259e-75/PREDICTED: uncharacterized protein LOC100248664 [Vitis vinifera]
p5_sc00047.V1.gene284	1410	85.3733	349.993	2.03547	Up	0.894723	K02984|1|2e-121|434|mtr:MTR_5g006440|small subunit ribosomal protein S3Ae	GO:0030529//ribonucleoprotein complex	GO:0005198//structural molecule activity	GO:0010467//gene expression	gi|406870061|gb|AFS65104.1|/6.40185e-128/40S ribosomal protein S3a-like protein [Elaeis guineensis]
p5_sc00210.V1.gene50	819	2420.52	141.09	-4.10063	Down	0.907506	K07199|1|1e-90|330|gmx:100789052|5'-AMP-activated protein kinase, regulatory beta subunit	-	GO:0005488//binding	GO:0031669//cellular response to nutrient levels	gi|225435969|ref|XP_002270683.1|/6.88476e-98/PREDICTED: SNF1-related protein kinase regulatory subunit beta-1 [Vitis vinifera]
p5_sc00755.V1.gene10	741	26.7933	9.14333	-1.55108	Down	0.835639	-	-	-	-	gi|224137504|ref|XP_002322574.1|/1.22933e-15/predicted protein [Populus trichocarpa]
p5_sc00126.V1.gene70	1431	6.97667	50.7333	2.86232	Up	0.896308	K01937|1|5e-107|386|pop:POPTR_711917|CTP synthase [EC:6.3.4.2]	-	GO:0016874//ligase activity	-	gi|147845100|emb|CAN82720.1|/9.64904e-140/hypothetical protein VITISV_008042 [Vitis vinifera]
p5_sc00007.V1.gene1149	489	0.553333	14.74	4.73544	Up	0.856888	-	GO:0043231//intracellular membrane-bounded organelle	-	-	gi|462395176|gb|EMJ00975.1|/1.00507e-37/hypothetical protein PRUPE_ppa003704mg [Prunus persica]
p5_sc00309.V1.gene60	912	12.9067	29.1933	1.17752	Up	0.807811	K05389|1|3e-92|336|osa:4334137|potassium channel subfamily K, other eukaryote	GO:0016020//membrane	GO:0005216//ion channel activity	GO:0030001//metal ion transport	gi|462407429|gb|EMJ12763.1|/1.55178e-96/hypothetical protein PRUPE_ppa008303mg [Prunus persica]
p5_sc00332.V1.gene101	2811	7.13	32.6267	2.19408	Up	0.87672	K10400|1|2e-12|73.2|vvi:100255624|kinesin family member 15;K09313|4|4e-11|68.9|mtr:MTR_8g103950|homeobox protein cut-like;K09291|5|4e-11|68.9|sbi:SORBI_04g028320|nucleoprotein TPR	-	-	-	gi|297737283|emb|CBI26484.3|/0/unnamed protein product [Vitis vinifera]
p5_sc00058.V1.gene427	573	1.65667	14.74	3.15338	Up	0.842626	K00547|1|1e-66|250|rcu:RCOM_0030180|homocysteine S-methyltransferase [EC:2.1.1.10]	-	GO:0008172	GO:0000097//sulfur amino acid biosynthetic process	gi|255581651|ref|XP_002531629.1|/1.3111e-65/5-methyltetrahydrofolate:homocysteine methyltransferase, putative [Ricinus communis]
p5_sc00029.V1.gene136	2589	94.7167	28.81	-1.71705	Down	0.881908	K14442|1|7e-85|313|gmx:100792623|ATP-dependent RNA helicase DHX36 [EC:3.6.4.13]	GO:0043231//intracellular membrane-bounded organelle	GO:0017111//nucleoside-triphosphatase activity;GO:0032559	-	gi|218189117|gb|EEC71544.1|/0/hypothetical protein OsI_03881 [Oryza sativa Indica Group]
p5_sc00027.V1.gene327	621	6.20667	69.6267	3.48775	Up	0.901847	-	GO:0005789//endoplasmic reticulum membrane	GO:0008375//acetylglucosaminyltransferase activity	-	gi|225449643|ref|XP_002262646.1|/7.54982e-68/PREDICTED: uncharacterized protein LOC100242107 [Vitis vinifera]
p5_sc00033.V1.gene561	2238	126.227	39.4567	-1.67768	Down	0.880793	-	-	-	-	gi|414888159|tpg|DAA64173.1|/5.19872e-24/TPA: hypothetical protein ZEAMMB73_624267 [Zea mays]
p5_sc00236.V1.gene120	462	5.27667	19.5433	1.88898	Up	0.83594	K09756|1|1e-24|110|ath:AT5G09640|serine carboxypeptidase-like 19 [EC:3.4.16.- 2.3.1.91];K13289|2|2e-24|109|vvi:100258524|cathepsin A (carboxypeptidase C) [EC:3.4.16.5]	-	GO:0004180//carboxypeptidase activity	GO:0019538//protein metabolic process	gi|224121832|ref|XP_002330664.1|/2.07589e-28/predicted protein [Populus trichocarpa]
p5_sc00137.V1.gene182	1488	34.29	13.7333	-1.32011	Down	0.831729	K08332|1|8e-18|90.1|vcn:VOLCADRAFT_41528|vacuolar protein 8	-	-	-	gi|242046122|ref|XP_002460932.1|/3.63606e-121/hypothetical protein SORBIDRAFT_02g037700 [Sorghum bicolor]
p5_sc00227.V1.gene33	1413	22.5	109.427	2.28197	Up	0.895919	K01412|1|0.0|725|vvi:100259477|mitochondrial processing peptidase [EC:3.4.24.64]	GO:0030312//external encapsulating structure;GO:0005746//mitochondrial respiratory chain;GO:0031981//nuclear lumen;GO:0009536//plastid	GO:0046914//transition metal ion binding;GO:0003824//catalytic activity	GO:0019538//protein metabolic process	gi|225452974|ref|XP_002284370.1|/0/PREDICTED: probable mitochondrial-processing peptidase subunit beta [Vitis vinifera]
p5_sc00025.V1.gene15	732	21.9633	64.3267	1.55032	Up	0.86519	K02971|1|4e-27|119|sbi:SORBI_01g011430|small subunit ribosomal protein S21e	GO:0030529//ribonucleoprotein complex;GO:0031410//cytoplasmic vesicle	GO:0005198//structural molecule activity	GO:0010467//gene expression	gi|330318594|gb|AEC10964.1|/2.60856e-26/40S ribosomal protein s21e [Camellia sinensis]
p5_sc00013.V1.gene68	558	0.01	9.21333	9.84758	Up	0.896208	K15400|1|2e-20|97.1|rcu:RCOM_1447050|omega-hydroxypalmitate O-feruloyl transferase [EC:2.3.1.188]	-	GO:0016413//O-acetyltransferase activity	-	gi|224144897|ref|XP_002325454.1|/4.29606e-50/predicted protein [Populus trichocarpa]
p5_sc00166.V1.gene25	468	0.01	5.76667	9.17159	Up	0.812774	-	GO:0043231//intracellular membrane-bounded organelle	-	-	gi|225445164|ref|XP_002284090.1|/1.46885e-08/PREDICTED: uncharacterized protein LOC100268083 [Vitis vinifera]
p5_sc00050.V1.gene353	1002	2.09	18.7467	3.16506	Up	0.863079	K13425|1|6e-24|109|vvi:100256849|WRKY transcription factor 22	-	GO:0003677//DNA binding;GO:0001071//nucleic acid binding transcription factor activity	GO:0006351//transcription, DNA-dependent;GO:0009743//response to carbohydrate stimulus	gi|225454298|ref|XP_002276925.1|/7.69828e-23/PREDICTED: WRKY transcription factor 22 [Vitis vinifera]
p5_sc00022.V1.gene307	1002	29.5167	12	-1.2985	Down	0.821171	-	-	-	-	gi|225444019|ref|XP_002281594.1|/7.87462e-60/PREDICTED: cleavage and polyadenylation specificity factor CPSF30-like [Vitis vinifera]
p5_sc01199.V1.gene13	1335	0.01	36.66	11.84	Up	0.989015	-	-	-	-	gi|255554202|ref|XP_002518141.1|/1.65003e-53/conserved hypothetical protein [Ricinus communis]
p5_sc00058.V1.gene210	999	0.14	11.64	6.37752	Up	0.881338	K01953|1|2e-07|54.7|osa:4340706|asparagine synthase (glutamine-hydrolysing) [EC:6.3.5.4]	GO:0016020//membrane	-	GO:0009725//response to hormone stimulus;GO:0010038//response to metal ion	gi|388519241|gb|AFK47682.1|/9.53567e-74/unknown [Medicago truncatula]
p5_sc00123.V1.gene50	1401	77.7833	27.77	-1.48593	Down	0.865516	K14810|1|2e-95|348|osa:4333983|ATP-dependent RNA helicase DDX56/DBP9 [EC:3.6.4.13]	-	GO:0016787//hydrolase activity	-	gi|147797635|emb|CAN71941.1|/4.56877e-110/hypothetical protein VITISV_038912 [Vitis vinifera]
p5_sc00068.V1.gene239	531	10.68	35.2167	1.72135	Up	0.864062	-	GO:0016020//membrane;GO:0031410//cytoplasmic vesicle	GO:0016757//transferase activity, transferring glycosyl groups	GO:0009987//cellular process	gi|225447504|ref|XP_002265343.1|/3.55233e-64/PREDICTED: uncharacterized protein LOC100245903 isoform 2 [Vitis vinifera]
p5_sc00031.V1.gene135	873	0.01	22.5733	11.1404	Up	0.974403	-	GO:0016020//membrane	GO:0005215//transporter activity	GO:0006810//transport	gi|359480819|ref|XP_002277065.2|/3.59582e-47/PREDICTED: sulfate transporter 2.1-like [Vitis vinifera]
p5_sc00009.V1.gene629	894	172.383	40.2333	-2.09916	Down	0.894453	K09191|1|9e-74|275|vvi:100260239|general transcription factor IIIA	-	-	-	gi|462420966|gb|EMJ25229.1|/2.5706e-80/hypothetical protein PRUPE_ppa015154mg [Prunus persica]
p5_sc00087.V1.gene295	3462	240.9	50.06	-2.2667	Down	0.897605	K11267|1|0.0|942|rcu:RCOM_1065770|sister chromatid cohesion protein PDS5	-	-	-	gi|147777785|emb|CAN75734.1|/0/hypothetical protein VITISV_030148 [Vitis vinifera]
p5_sc00073.V1.gene112	1176	0.12	21.5767	7.49029	Up	0.957885	-	-	-	-	gi|255572046|ref|XP_002526964.1|/1.94965e-140/conserved hypothetical protein [Ricinus communis]
p5_sc31871.V1.gene1	369	2.46333	21.1	3.09856	Up	0.870022	-	-	GO:0003824//catalytic activity	GO:0044237//cellular metabolic process	gi|353441076|gb|AEQ94122.1|/1.21415e-27/putative epoxide hydrolase [Elaeis guineensis]
p5_sc00020.V1.gene315	432	3.87333	21.48	2.47135	Up	0.863079	K06085|1|2e-24|108|ppp:PHYPADRAFT_186245|synovial sarcoma, X breakpoint 2 interacting protein	-	-	-	gi|297735397|emb|CBI17837.3|/6.5713e-34/unnamed protein product [Vitis vinifera]
p5_sc00065.V1.gene305	543	24.2067	59.78	1.30426	Up	0.848065	K03627|1|3e-38|155|vvi:100245498|putative transcription factor	-	-	-	gi|374256027|gb|AEZ00875.1|/2.96201e-37/putative ethylene-responsive transcriptional coactivator protein, partial [Elaeis guineensis]
p5_sc00027.V1.gene75	1071	10.75	79.26	2.88226	Up	0.900895	K02083|1|4e-12|70.5|rcu:RCOM_0122040|allantoate deiminase [EC:3.5.3.9]	GO:0044464//cell part	GO:0016813//hydrolase activity, acting on carbon-nitrogen (but not peptide) bonds, in linear amidines	GO:0000255//allantoin metabolic process	gi|462419865|gb|EMJ24128.1|/1.40575e-118/hypothetical protein PRUPE_ppa005238mg [Prunus persica]
p5_sc00048.V1.gene113	720	313.093	644.957	1.04261	Up	0.836053	K02873|1|2e-76|283|rcu:RCOM_1318700|large subunit ribosomal protein L13e	GO:0030529//ribonucleoprotein complex	GO:0005198//structural molecule activity	GO:0010467//gene expression	gi|255576756|ref|XP_002529265.1|/2.25107e-75/60S ribosomal protein L13, putative [Ricinus communis]
p5_sc00080.V1.gene427	654	75.78	18.69	-2.01955	Down	0.889484	-	-	-	-	gi|357150127|ref|XP_003575351.1|/2.63969e-21/PREDICTED: uncharacterized protein LOC100825740 [Brachypodium distachyon]
p5_sc00006.V1.gene1055	1008	0.01	90.1333	13.1378	Up	0.997656	K05894|1|4e-126|449|pop:POPTR_810138|12-oxophytodienoic acid reductase [EC:1.3.1.42]	-	GO:0003824//catalytic activity	-	gi|462420268|gb|EMJ24531.1|/6.82065e-128/hypothetical protein PRUPE_ppa007377mg [Prunus persica]
p5_sc00087.V1.gene186	555	18.5967	4.15333	-2.1627	Down	0.843522	-	GO:0043231//intracellular membrane-bounded organelle	-	-	gi|226530470|ref|NP_001143221.1|/7.20504e-58/uncharacterized protein LOC100275732 [Zea mays]
p5_sc00048.V1.gene66	948	53.1533	18.7633	-1.50224	Down	0.860196	K08829|1|2e-85|313|vvi:100245875|male germ cell-associated kinase [EC:2.7.11.22]	-	-	-	gi|359474639|ref|XP_002265359.2|/2.47916e-84/PREDICTED: cyclin-dependent kinase F-4-like [Vitis vinifera]
p5_sc00071.V1.gene435	732	26.1633	69.1133	1.40142	Up	0.857452	K01610|1|4e-90|328|gmx:100791015|phosphoenolpyruvate carboxykinase (ATP) [EC:4.1.1.49]	-	GO:0004611//phosphoenolpyruvate carboxykinase activity;GO:0017076//purine nucleotide binding	GO:0044237//cellular metabolic process	gi|462400613|gb|EMJ06170.1|/6.09466e-92/hypothetical protein PRUPE_ppa002424mg [Prunus persica]
p5_sc00027.V1.gene142	417	23.52	71.56	1.60527	Up	0.874765	K10688|1|4e-49|191|pop:POPTR_820061|ubiquitin-conjugating enzyme E2 W [EC:6.3.2.19]	-	GO:0019787//small conjugating protein ligase activity	GO:0070646//protein modification by small protein removal;GO:0019941//modification-dependent protein catabolic process	gi|224097075|ref|XP_002310827.1|/4.77732e-48/predicted protein [Populus trichocarpa]
p5_sc00184.V1.gene76	789	123.277	38.1933	-1.69051	Down	0.881257	-	-	-	-	gi|242087645|ref|XP_002439655.1|/2.73635e-88/hypothetical protein SORBIDRAFT_09g018060 [Sorghum bicolor]
p5_sc00019.V1.gene16	984	26.03	9.78	-1.41227	Down	0.822812	K14945|1|1e-10|65.5|vvi:100246386|protein quaking	-	GO:0003676//nucleic acid binding	-	gi|225462037|ref|XP_002274648.1|/1.61717e-09/PREDICTED: KH domain-containing protein At5g56140 isoform 1 [Vitis vinifera]
p5_sc00309.V1.gene86	1305	13.5133	46.2167	1.77403	Up	0.873587	K00736|1|1e-177|620|vvi:100240895|alpha-1,6-mannosyl-glycoprotein beta-1,2-N-acetylglucosaminyltransferase [EC:2.4.1.143]	GO:0044431//Golgi apparatus part;GO:0031224//intrinsic to membrane	GO:0008375//acetylglucosaminyltransferase activity	GO:0009311//oligosaccharide metabolic process	gi|102140018|gb|ABF70149.1|/0/N-acetylglucosaminyltransferase, putative [Musa acuminata]
p5_sc00001.V1.gene573	693	0.583333	198.773	8.41259	Up	0.995551	K01592|1|6e-10|62.4|mtr:MTR_7g098730|tyrosine decarboxylase [EC:4.1.1.25]	GO:0031090//organelle membrane;GO:0009526//plastid envelope	GO:0017111//nucleoside-triphosphatase activity;GO:0015604//organic phosphonate transmembrane transporter activity;GO:0032559;GO:0046915//transition metal ion transmembrane transporter activity	GO:0015691//cadmium ion transport;GO:0050832//defense response to fungus;GO:0009207;GO:0071365//cellular response to auxin stimulus;GO:0009814//defense response, incompatible interaction;GO:0019762//glucosinolate catabolic process;GO:0052482	gi|343479172|gb|AEM44336.1|/1.06868e-71/PEN3 [Arabis alpina]
p5_sc00025.V1.gene283	1410	1.69	15.9367	3.23725	Up	0.850747	-	-	-	-	gi|225437509|ref|XP_002275068.1|/1.89314e-71/PREDICTED: uncharacterized protein LOC100262334 [Vitis vinifera]
p5_sc00039.V1.gene215	1353	0.106667	13.32	6.96434	Up	0.912374	-	-	-	-	gi|242051879|ref|XP_002455085.1|/2.96771e-50/hypothetical protein SORBIDRAFT_03g004110 [Sorghum bicolor]
p5_sc00071.V1.gene354	411	86.9533	391.303	2.16997	Up	0.896722	K13113|1|1e-36|149|gmx:100796975|ubiquitin-like protein 5	-	-	-	gi|462403464|gb|EMJ09021.1|/2.16887e-37/hypothetical protein PRUPE_ppa023849mg [Prunus persica]
p5_sc00017.V1.gene721	381	48.8467	135.903	1.47625	Up	0.869295	K03953|1|3e-13|71.6|vvi:100242849|NADH dehydrogenase (ubiquinone) 1 alpha subcomplex 9 [EC:1.6.5.3 1.6.99.3]	GO:0043231//intracellular membrane-bounded organelle;GO:0030964	GO:0016491//oxidoreductase activity;GO:0048037//cofactor binding	GO:0006970//response to osmotic stress;GO:0008152//metabolic process	gi|222623910|gb|EEE58042.1|/5.79558e-17/hypothetical protein OsJ_08874 [Oryza sativa Japonica Group]
p5_sc00121.V1.gene225	600	0.01	13.05	10.3498	Up	0.936793	K01955|1|7e-57|218|vvi:100262205|carbamoyl-phosphate synthase large subunit [EC:6.3.5.5];K13944|2|2e-21|100|pop:POPTR_559669|LOB domain-containing protein 16;K13945|5|3e-20|96.3|vvi:100266975|LOB domain-containing protein 29	-	-	-	gi|388518463|gb|AFK47293.1|/3.45689e-59/unknown [Lotus japonicus]
p5_sc01403.V1.gene6	534	56.65	7.59	-2.8999	Down	0.897868	-	-	GO:0046872//metal ion binding	-	gi|224079245|ref|XP_002305807.1|/2.15162e-53/predicted protein [Populus trichocarpa]
p5_sc00002.V1.gene824	1431	351.143	110.37	-1.66971	Down	0.882573	K11093|1|3e-101|367|vvi:100244445|U1 small nuclear ribonucleoprotein 70kDa	GO:0043231//intracellular membrane-bounded organelle	GO:0003676//nucleic acid binding	GO:0000377	gi|297735173|emb|CBI17535.3|/4.38178e-100/unnamed protein product [Vitis vinifera]
p5_sc00004.V1.gene385	504	0.01	62.6333	12.6127	Up	0.995564	K01285|1|4e-33|138|pop:POPTR_262770|lysosomal Pro-X carboxypeptidase [EC:3.4.16.2]	GO:0031410//cytoplasmic vesicle;GO:0000323//lytic vacuole	GO:0070011//peptidase activity, acting on L-amino acid peptides	GO:0019538//protein metabolic process	gi|118487801|gb|ABK95724.1|/3.57001e-36/unknown [Populus trichocarpa]
p5_sc00109.V1.gene20	1692	2.24333	12.8633	2.51955	Up	0.817242	K14505|1|5e-44|177|pop:POPTR_558898|cyclin D3, plant	-	-	-	gi|308081152|ref|NP_001183620.1|/4.23496e-44/uncharacterized protein LOC100502214 [Zea mays]
p5_sc00001.V1.gene2211	1023	1.79667	20.2567	3.495	Up	0.870235	K14190|1|2e-86|317|osa:4351698|GDP-L-galactose phosphorylase [EC:2.7.7.69]	-	-	-	gi|145408226|gb|ABP65665.1|/1.73985e-86/VTC2-like protein [Actinidia chinensis]
p5_sc00050.V1.gene90	495	3.59	158.467	5.46405	Up	0.924236	K00514|1|4e-14|75.5|rcu:RCOM_1428040|zeta-carotene desaturase [EC:1.3.5.6];K01206|2|2e-11|66.2|aly:ARALYDRAFT_475890|alpha-L-fucosidase [EC:3.2.1.51]	GO:0031410//cytoplasmic vesicle	GO:0003824//catalytic activity	-	gi|413954136|gb|AFW86785.1|/8.2955e-35/hypothetical protein ZEAMMB73_041304 [Zea mays]
p5_sc00036.V1.gene501	1521	190.037	52.0667	-1.86785	Down	0.888124	K13343|1|2e-88|325|rcu:RCOM_1510590|peroxin-14	GO:0044464//cell part	-	-	gi|255540671|ref|XP_002511400.1|/2.07413e-87/conserved hypothetical protein [Ricinus communis]
p5_sc00013.V1.gene7	651	67.53	195.5	1.53357	Up	0.871908	K00800|1|7e-56|214|vvi:100232912|3-phosphoshikimate 1-carboxyvinyltransferase [EC:2.5.1.19]	GO:0009536//plastid	GO:0016765//transferase activity, transferring alkyl or aryl (other than methyl) groups	GO:0008652//cellular amino acid biosynthetic process;GO:0043650;GO:0006575//cellular modified amino acid metabolic process	gi|48526076|gb|AAT45239.1|/3.61214e-55/5-enol-pyruvylshikimate-phosphate synthase [Helianthus salicifolius]
p5_sc00003.V1.gene1409	639	0.22	431.453	10.9375	Up	0.999718	K14641|1|8e-46|181|pop:POPTR_729947|apyrase [EC:3.6.1.5]	GO:0031410//cytoplasmic vesicle	-	-	gi|125550683|gb|EAY96392.1|/1.09503e-48/hypothetical protein OsI_18291 [Oryza sativa Indica Group]
p5_sc00027.V1.gene740	798	57.8867	19.76	-1.55065	Down	0.863561	-	-	-	-	gi|449525966|ref|XP_004169987.1|/1.71916e-37/PREDICTED: mavicyanin-like [Cucumis sativus]
p5_sc00028.V1.gene150	804	71.1433	343.49	2.27147	Up	0.897906	K15040|1|9e-104|374|sbi:SORBI_02g022910|voltage-dependent anion channel protein 2	GO:0016021//integral to membrane;GO:0031966//mitochondrial membrane	GO:0005244//voltage-gated ion channel activity;GO:0022829//wide pore channel activity	GO:0043269//regulation of ion transport	gi|242044478|ref|XP_002460110.1|/1.17204e-102/hypothetical protein SORBIDRAFT_02g022910 [Sorghum bicolor]
p5_sc00157.V1.gene76	393	40.3133	13.6167	-1.56588	Down	0.857301	-	GO:0044464//cell part	GO:0016791//phosphatase activity;GO:0043169//cation binding	GO:0032501//multicellular organismal process;GO:0009856//pollination	gi|470124135|ref|XP_004298072.1|/8.7205e-34/PREDICTED: purple acid phosphatase 15-like [Fragaria vesca subsp. vesca]
p5_sc00012.V1.gene571	585	3.87	68.0433	4.13605	Up	0.903282	K08488|1|2e-18|90.1|ath:AT1G32270|syntaxin 7	GO:0043231//intracellular membrane-bounded organelle;GO:0031410//cytoplasmic vesicle	-	-	gi|460407949|ref|XP_004249411.1|/4.95304e-39/PREDICTED: putative syntaxin-24-like [Solanum lycopersicum]
p5_sc00049.V1.gene83	1353	1.23	147.273	6.90369	Up	0.971746	K07374|1|0.0|841|vvi:100247366|tubulin alpha	GO:0032991//macromolecular complex;GO:0015630//microtubule cytoskeleton	GO:0017111//nucleoside-triphosphatase activity;GO:0032561//guanyl ribonucleotide binding	GO:0043623//cellular protein complex assembly;GO:0009207;GO:0007017//microtubule-based process	gi|224284903|gb|ACN40181.1|/0/unknown [Picea sitchensis]
p5_sc00426.V1.gene26	5520	50.4667	18.83	-1.4223	Down	0.852577	-	-	-	GO:0006656//phosphatidylcholine biosynthetic process;GO:0050793//regulation of developmental process;GO:0009956//radial pattern formation	gi|359489621|ref|XP_002274479.2|/0/PREDICTED: uncharacterized protein LOC100263628 [Vitis vinifera]
p5_sc00110.V1.gene120	528	42.9667	15.6167	-1.46013	Down	0.851718	K15272|1|3e-14|76.3|vcn:VOLCADRAFT_107400|solute carrier family 35 (UDP-sugar transporter), member A1/2/3	GO:0016020//membrane	GO:0015144//carbohydrate transmembrane transporter activity	GO:0008643//carbohydrate transport	gi|359478080|ref|XP_003632066.1|/4.26134e-70/PREDICTED: probable UDP-sugar transporter protein SLC35A5-like [Vitis vinifera]
p5_sc00216.V1.gene92	1929	2368.11	128.473	-4.2042	Down	0.907775	-	-	-	-	gi|297306776|dbj|BAJ08390.1|/2.23329e-44/ECP63 protein [Daucus carota]
p5_sc00001.V1.gene462	1059	0.486667	21.2333	5.44725	Up	0.894867	K01206|1|2e-18|91.3|ath:AT1G67830|alpha-L-fucosidase [EC:3.2.1.51];K00514|3|9e-16|82.8|rcu:RCOM_1428040|zeta-carotene desaturase [EC:1.3.5.6]	GO:0031410//cytoplasmic vesicle	-	-	gi|462413965|gb|EMJ19014.1|/4.29425e-120/hypothetical protein PRUPE_ppa026945mg [Prunus persica]
p5_sc00044.V1.gene421	1719	0.743333	20.5633	4.78992	Up	0.8809	K02209|1|2e-169|594|osa:4331016|minichromosome maintenance protein 5 (cell division control protein 46)	GO:0043231//intracellular membrane-bounded organelle	GO:0003676//nucleic acid binding;GO:0042623//ATPase activity, coupled;GO:0032559	GO:0006261//DNA-dependent DNA replication	gi|115449233|ref|NP_001048396.1|/2.13924e-168/Os02g0797400 [Oryza sativa Japonica Group]
p5_sc00001.V1.gene261	1044	57.1833	125.763	1.13704	Up	0.844205	-	GO:0031224//intrinsic to membrane;GO:0031410//cytoplasmic vesicle;GO:0043231//intracellular membrane-bounded organelle	-	-	gi|255572953|ref|XP_002527407.1|/5.96664e-175/Endosomal P24A protein precursor, putative [Ricinus communis]
p5_sc00087.V1.gene251	2067	0.13	52.9067	8.66879	Up	0.991654	K10999|1|1e-106|385|vvi:100248512|cellulose synthase A [EC:2.4.1.12]	GO:0031224//intrinsic to membrane	GO:0016759//cellulose synthase activity	GO:0045229//external encapsulating structure organization;GO:0009250//glucan biosynthetic process	gi|242049580|ref|XP_002462534.1|/0/hypothetical protein SORBIDRAFT_02g027570 [Sorghum bicolor]
p5_sc00457.V1.gene23	1182	0.01	14.1567	10.4673	Up	0.944507	K00660|1|0.0|670|sbi:SORBI_05g020230|chalcone synthase [EC:2.3.1.74]	-	GO:0016747//transferase activity, transferring acyl groups other than amino-acyl groups	GO:0008152//metabolic process	gi|301517422|gb|ADK78881.1|/0/chalcone synthase [Lilium hybrid cultivar]
p5_sc00024.V1.gene89	690	52.39	18.87	-1.4732	Down	0.858523	K08334|1|1e-66|250|vvi:100232897|beclin 1	-	-	GO:0044248//cellular catabolic process	gi|449526106|ref|XP_004170055.1|/8.68298e-66/PREDICTED: beclin-1-like protein-like [Cucumis sativus]
p5_sc00010.V1.gene423	567	0.01	30.9133	11.594	Up	0.985162	-	GO:0005576//extracellular region	GO:0046914//transition metal ion binding	-	gi|359490091|ref|XP_002276756.2|/2.17009e-73/PREDICTED: putative germin-like protein 2-1-like [Vitis vinifera]
p5_sc16127.V1.gene1	165	0.01	22.72	11.1497	Up	0.974804	-	GO:0043231//intracellular membrane-bounded organelle	-	GO:0051234//establishment of localization	gi|225442985|ref|XP_002268544.1|/2.36804e-23/PREDICTED: uncharacterized protein LOC100245686 [Vitis vinifera]
p5_sc00197.V1.gene188	477	0.276667	23.63	6.41633	Up	0.934525	-	-	GO:0004091//carboxylesterase activity	GO:0006629//lipid metabolic process	gi|255545254|ref|XP_002513688.1|/8.51619e-55/calmodulin-binding heat-shock protein, putative [Ricinus communis]
p5_sc00042.V1.gene231	1611	0.233333	31.4	7.07223	Up	0.962435	K05387|1|5e-104|376|ath:AT5G27100|glutamate receptor, ionotropic, other eukaryote	GO:0044464//cell part	GO:0005215//transporter activity	-	gi|224089454|ref|XP_002308723.1|/1.57544e-125/glutamate-gated kainate-type ion channel receptor subunit GluR5 [Populus trichocarpa]
p5_sc00010.V1.gene762	819	28.7733	8.02667	-1.84186	Down	0.859269	K08486|1|2e-87|320|osa:4342474|syntaxin 1B/2/3	GO:0016020//membrane	-	GO:0009725//response to hormone stimulus;GO:0016044//cellular membrane organization;GO:0015031//protein transport	gi|462397815|gb|EMJ03483.1|/3.90035e-101/hypothetical protein PRUPE_ppa009058mg [Prunus persica]
p5_sc00005.V1.gene1084	969	1.65	25.6533	3.95861	Up	0.884302	K10583|1|3e-81|300|sbi:SORBI_10g026320|ubiquitin-conjugating enzyme E2 S [EC:6.3.2.19]	-	-	-	gi|242093826|ref|XP_002437403.1|/3.80486e-80/hypothetical protein SORBIDRAFT_10g026320 [Sorghum bicolor]
p5_sc00033.V1.gene39	1461	1.24667	35.15	4.81738	Up	0.900951	K08249|1|2e-141|501|pop:POPTR_1084309|hydroxymandelonitrile lyase [EC:4.1.2.11]	GO:0031410//cytoplasmic vesicle	-	-	gi|224109732|ref|XP_002315292.1|/3.64501e-142/predicted protein [Populus trichocarpa]
p5_sc00060.V1.gene120	4263	98.6267	25.76	-1.93685	Down	0.887604	K01952|1|0.0|2155|pop:POPTR_882858|phosphoribosylformylglycinamidine synthase [EC:6.3.5.3]	GO:0009532//plastid stroma	GO:0016884//carbon-nitrogen ligase activity, with glutamine as amido-N-donor;GO:0032559	GO:0006188//IMP biosynthetic process;GO:0048229//gametophyte development	gi|125528653|gb|EAY76767.1|/0/hypothetical protein OsI_04723 [Oryza sativa Indica Group]
p5_sc00040.V1.gene36	519	0.276667	42.2733	7.25546	Up	0.97273	K05658|1|7e-25|111|mtr:MTR_1g086080|ATP-binding cassette, subfamily B (MDR/TAP), member 1	-	GO:0017111//nucleoside-triphosphatase activity	-	gi|224146776|ref|XP_002336334.1|/6.76635e-25/predicted protein [Populus trichocarpa]
p5_sc00646.V1.gene9	483	0.296667	49.1633	7.3726	Up	0.976784	K14174|1|6e-11|64.7|sbi:SORBI_07g004480|beta-farnesene synthase [EC:4.2.3.47];K15086|2|2e-09|59.7|rcu:RCOM_0906740|(3S)-linalool synthase [EC:4.2.3.25];K14181|3|8e-09|57.8|vvi:100256880|valencene synthase [EC:4.2.3.73];K15797|5|1e-07|53.5|zma:100037770|(S)-beta-macrocarpene synthase [EC:5.5.1.17]	-	-	-	gi|359485713|ref|XP_003633319.1|/7.42643e-14/PREDICTED: LOW QUALITY PROTEIN: R-linalool synthase, chloroplastic-like [Vitis vinifera]
p5_sc00001.V1.gene307	1152	17.9033	5.83	-1.61866	Down	0.812361	K14709|1|2e-104|377|bdi:100830270|solute carrier family 39 (zinc transporter), member 1/2/3	GO:0043231//intracellular membrane-bounded organelle;GO:0044425//membrane part;GO:0044444//cytoplasmic part	GO:0005488//binding;GO:0022890//inorganic cation transmembrane transporter activity;GO:0046915//transition metal ion transmembrane transporter activity	GO:0006825//copper ion transport;GO:0006829//zinc ion transport;GO:0009606//tropism;GO:0006605//protein targeting	gi|357117799|ref|XP_003560649.1|/2.41415e-103/PREDICTED: zinc transporter 10-like [Brachypodium distachyon]
p5_sc00249.V1.gene70	513	1.59	28.1333	4.14518	Up	0.888281	-	-	-	-	gi|297737172|emb|CBI26373.3|/4.51096e-34/unnamed protein product [Vitis vinifera]
p5_sc00044.V1.gene173	690	0.01	428.64	15.3875	Up	0.999712	K09753|1|2e-100|362|osa:4345689|cinnamoyl-CoA reductase [EC:1.2.1.44]	-	GO:0048037//cofactor binding	GO:0008152//metabolic process	gi|115476626|ref|NP_001061909.1|/2.67426e-99/Os08g0441500 [Oryza sativa Japonica Group]
p5_sc00014.V1.gene458	996	48.89	12.63	-1.95268	Down	0.879897	K15452|1|3e-98|356|sbi:SORBI_10g030300|tRNA pseudouridine synthase 2 [EC:5.4.99.-]	-	GO:0016866//intramolecular transferase activity;GO:0016798//hydrolase activity, acting on glycosyl bonds;GO:0003676//nucleic acid binding	GO:0009451//RNA modification	gi|242097088|ref|XP_002439034.1|/3.58113e-97/hypothetical protein SORBIDRAFT_10g030300 [Sorghum bicolor]
p5_sc00239.V1.gene52	384	1.12	30.5967	4.7718	Up	0.896828	K13348|1|6e-09|57.4|pop:POPTR_202030|protein Mpv17	GO:0031224//intrinsic to membrane	-	-	gi|297798524|ref|XP_002867146.1|/6.15282e-08/hypothetical protein ARALYDRAFT_491288 [Arabidopsis lyrata subsp. lyrata]
p5_sc00008.V1.gene609	900	0.01	10.1933	9.99341	Up	0.90941	-	GO:0044424//intracellular part	-	-	gi|357135973|ref|XP_003569581.1|/5.8601e-40/PREDICTED: 65-kDa microtubule-associated protein 3-like [Brachypodium distachyon]
p5_sc00176.V1.gene184	903	35.47	79.7433	1.16876	Up	0.842043	K12251|1|3e-62|236|osa:4329560|N-carbamoylputrescine amidase [EC:3.5.1.53]	-	GO:0016811//hydrolase activity, acting on carbon-nitrogen (but not peptide) bonds, in linear amides	GO:0006596//polyamine biosynthetic process	gi|125539760|gb|EAY86155.1|/3.55061e-61/hypothetical protein OsI_07530 [Oryza sativa Indica Group]
p5_sc00065.V1.gene107	1335	26.49	8.70333	-1.60581	Down	0.84408	-	-	GO:0017111//nucleoside-triphosphatase activity;GO:0005488//binding	-	gi|462410579|gb|EMJ15913.1|/3.93647e-47/hypothetical protein PRUPE_ppa000091mg [Prunus persica]
p5_sc00071.V1.gene316	435	27.13	2.85	-3.25086	Down	0.883212	K14488|1|7e-18|87.4|vvi:100253355|SAUR family protein	GO:0044424//intracellular part	GO:0016880//acid-ammonia (or amide) ligase activity;GO:0005515//protein binding;GO:0016840	GO:0009755//hormone-mediated signaling pathway;GO:0006558//L-phenylalanine metabolic process	gi|359481384|ref|XP_002281876.2|/7.27123e-17/PREDICTED: indole-3-acetic acid-induced protein ARG7 [Vitis vinifera]
p5_sc00828.V1.gene22	2745	70.2333	21.1033	-1.73469	Down	0.879477	K14300|1|0.0|1034|vvi:100249432|nuclear pore complex protein Nup133	-	GO:0005506//iron ion binding	-	gi|225447584|ref|XP_002272021.1|/0/PREDICTED: uncharacterized protein LOC100249432 isoform 1 [Vitis vinifera]
p5_sc17072.V1.gene1	318	7.11333	23.2533	1.70884	Up	0.841486	K01873|1|3e-36|147|aly:ARALYDRAFT_326110|valyl-tRNA synthetase [EC:6.1.1.9];K00799|2|5e-11|63.9|cre:CHLREDRAFT_146799|glutathione S-transferase [EC:2.5.1.18]	-	-	-	gi|115461741|ref|NP_001054470.1|/2.49404e-41/Os05g0116100 [Oryza sativa Japonica Group]
p5_sc00010.V1.gene211	1860	752.717	64.9133	-3.53552	Down	0.906014	K10610|1|0.0|1080|pop:POPTR_753194|DNA damage-binding protein 1	GO:0043231//intracellular membrane-bounded organelle;GO:0031461//cullin-RING ubiquitin ligase complex	GO:0003676//nucleic acid binding	GO:0006355//regulation of transcription, DNA-dependent;GO:0009640//photomorphogenesis;GO:0007602//phototransduction	gi|224061051|ref|XP_002300334.1|/0/predicted protein [Populus trichocarpa]
p5_sc00018.V1.gene736	1125	2.52	80.4433	4.99648	Up	0.91322	K13420|1|3e-25|114|sbi:SORBI_06g028760|LRR receptor-like serine/threonine-protein kinase FLS2 [EC:2.7.11.1]	GO:0005618//cell wall	GO:0005198//structural molecule activity;GO:0005488//binding	-	gi|224143492|ref|XP_002324974.1|/2.55295e-136/predicted protein [Populus trichocarpa]
p5_sc00149.V1.gene95	870	28.81	67.0467	1.2186	Up	0.844142	K11294|1|3e-35|147|smo:SELMODRAFT_15428|nucleolin;K13126|5|2e-20|97.8|ath:AT4G34110|polyadenylate-binding protein	GO:0009536//plastid	GO:0003676//nucleic acid binding	-	gi|462401286|gb|EMJ06843.1|/4.3727e-77/hypothetical protein PRUPE_ppa009295mg [Prunus persica]
p5_sc00123.V1.gene40	1965	0.133333	9.25333	6.11686	Up	0.841417	K09285|1|2e-142|504|vvi:100252316|AP2-like factor, ANT lineage	-	-	-	gi|359492526|ref|XP_002285467.2|/4.1825e-147/PREDICTED: AP2-like ethylene-responsive transcription factor ANT-like [Vitis vinifera]
p5_sc01843.V1.gene7	1056	7.73333	40.07	2.37336	Up	0.887015	K01240|1|1e-112|404|vvi:100266594|uridine nucleosidase [EC:3.2.2.3]	GO:0044444//cytoplasmic part	GO:0008477//purine nucleosidase activity;GO:0050263//ribosylpyrimidine nucleosidase activity	GO:0042278//purine nucleoside metabolic process;GO:0046108//uridine metabolic process	gi|470134322|ref|XP_004303003.1|/9.54655e-112/PREDICTED: uridine nucleosidase 1-like [Fragaria vesca subsp. vesca]
p5_sc00004.V1.gene541	2121	30.11	85.9967	1.51404	Up	0.867183	K03283|1|0.0|1032|osa:4351875|heat shock 70kDa protein 1/8	GO:0009532//plastid stroma	GO:0005515//protein binding;GO:0016628//oxidoreductase activity, acting on the CH-CH group of donors, NAD or NADP as acceptor;GO:0032559	GO:0050896//response to stimulus;GO:0044267//cellular protein metabolic process	gi|255570990|ref|XP_002526446.1|/0/heat shock protein, putative [Ricinus communis]
p5_sc00006.V1.gene746	1869	22.9367	8.08667	-1.50404	Down	0.821992	-	-	-	-	gi|255586955|ref|XP_002534076.1|/1.05957e-176/conserved hypothetical protein [Ricinus communis]
p5_sc00045.V1.gene28	2079	185.563	76.2667	-1.28279	Down	0.856286	K13210|1|2e-130|464|vvi:100253453|far upstream element-binding protein	-	-	-	gi|359495228|ref|XP_002277528.2|/9.98001e-131/PREDICTED: uncharacterized protein LOC100253453 [Vitis vinifera]
p5_sc00061.V1.gene350	486	6.98	41.72	2.57944	Up	0.890712	K13448|1|4e-52|201|pop:POPTR_658975|calcium-binding protein CML	GO:0043231//intracellular membrane-bounded organelle	GO:0046872//metal ion binding;GO:0016491//oxidoreductase activity	-	gi|449532497|ref|XP_004173217.1|/3.7224e-53/PREDICTED: probable calcium-binding protein CML15-like [Cucumis sativus]
p5_sc00042.V1.gene228	1308	24.4067	2.76667	-3.14105	Down	0.877929	K05387|1|8e-110|395|osa:4347123|glutamate receptor, ionotropic, other eukaryote	GO:0044464//cell part	GO:0004872//receptor activity;GO:0005215//transporter activity	-	gi|359476446|ref|XP_003631841.1|/2.67813e-125/PREDICTED: glutamate receptor 2.8-like [Vitis vinifera]
p5_sc00177.V1.gene99	423	1.91333	26.0767	3.7686	Up	0.884051	K11251|1|4e-48|187|vvi:100241700|histone H2A	GO:0005694//chromosome	-	-	gi|225435042|ref|XP_002284305.1|/4.01383e-47/PREDICTED: probable histone H2A.4 isoform 1 [Vitis vinifera]
p5_sc00001.V1.gene1806	1986	28.41	9.41	-1.59413	Down	0.845414	-	-	-	-	gi|359489576|ref|XP_002264071.2|/0/PREDICTED: uncharacterized protein LOC100250210 [Vitis vinifera]
p5_sc00072.V1.gene315	999	1.02333	305.113	8.21993	Up	0.99473	K10529|1|7e-123|438|osa:4352160|alpha-dioxygenase [EC:1.-.-.-]	-	GO:0005506//iron ion binding;GO:0016209//antioxidant activity;GO:0050664//oxidoreductase activity, acting on NAD(P)H, oxygen as acceptor	GO:0008152//metabolic process;GO:0006950//response to stress	gi|125536489|gb|EAY82977.1|/7.69288e-124/hypothetical protein OsI_38200 [Oryza sativa Indica Group]
p5_sc00006.V1.gene639	1425	35.08	10.5267	-1.7366	Down	0.86452	-	-	-	-	gi|242055631|ref|XP_002456961.1|/1.71318e-96/hypothetical protein SORBIDRAFT_03g046420 [Sorghum bicolor]
p5_sc00094.V1.gene190	552	97.51	21.08	-2.20968	Down	0.89481	K01464|1|3e-43|172|rcu:RCOM_0975020|dihydropyrimidinase [EC:3.5.2.2]	GO:0031410//cytoplasmic vesicle	GO:0016812//hydrolase activity, acting on carbon-nitrogen (but not peptide) bonds, in cyclic amides	-	gi|460410989|ref|XP_004250897.1|/1.69756e-43/PREDICTED: dihydropyrimidinase-like isoform 2 [Solanum lycopersicum]
p5_sc00106.V1.gene234	915	120.947	46.5133	-1.37865	Down	0.861769	K12837|1|2e-21|101|vvi:100241076|splicing factor U2AF 65 kDa subunit	GO:0043231//intracellular membrane-bounded organelle	GO:0003676//nucleic acid binding	GO:0006396//RNA processing	gi|470129419|ref|XP_004300618.1|/1.39581e-20/PREDICTED: splicing factor U2af large subunit B-like [Fragaria vesca subsp. vesca]
p5_sc00450.V1.gene49	888	10.3733	269.4	4.6988	Up	0.91161	K00434|1|4e-109|392|rcu:RCOM_0778510|L-ascorbate peroxidase [EC:1.11.1.11]	-	GO:0005506//iron ion binding;GO:0004601//peroxidase activity	GO:0008152//metabolic process;GO:0006950//response to stress	gi|374256065|gb|AEZ00894.1|/2.13127e-111/putative cytosolic ascorbate peroxidase protein [Elaeis guineensis]
p5_sc00071.V1.gene16	486	1.68667	12.08	2.84037	Up	0.816803	-	GO:0043231//intracellular membrane-bounded organelle;GO:0016020//membrane;GO:0044463	-	GO:0007010//cytoskeleton organization;GO:0000904//cell morphogenesis involved in differentiation	gi|50726589|dbj|BAD34223.1|/3.87898e-26/hypothetical protein [Oryza sativa Japonica Group]
p5_sc00065.V1.gene110	1983	32.7567	14.5267	-1.17308	Down	0.814228	-	-	-	-	gi|225461549|ref|XP_002282706.1|/1.92724e-75/PREDICTED: uncharacterized protein LOC100243511 [Vitis vinifera]
p5_sc00001.V1.gene2144	402	3.43667	16.0867	2.22678	Up	0.832431	-	GO:0009532//plastid stroma	GO:0016853//isomerase activity	-	gi|224119114|ref|XP_002331328.1|/2.7809e-24/chalcone isomerase-like protein [Populus trichocarpa]
p5_sc00084.V1.gene88	462	35.7233	10.11	-1.82108	Down	0.867916	K05768|1|4e-13|72.0|vvi:100254775|gelsolin	-	GO:0008092//cytoskeletal protein binding	GO:0006996//organelle organization	gi|224126139|ref|XP_002329670.1|/1.44428e-13/predicted protein [Populus trichocarpa]
p5_sc00562.V1.gene21	615	5.53333	40.91	2.88623	Up	0.892949	K01188|1|6e-40|161|rcu:RCOM_0611400|beta-glucosidase [EC:3.2.1.21]	GO:0031410//cytoplasmic vesicle	GO:0016798//hydrolase activity, acting on glycosyl bonds	GO:0008152//metabolic process	gi|46091271|dbj|BAD13764.1|/1.34775e-61/exo-1,3-beta-glucanase [Lilium longiflorum]
p5_sc00074.V1.gene210	504	3.75	146.103	5.28395	Up	0.919518	-	GO:0044464//cell part	-	-	gi|444737624|emb|CCM07281.1|/6.30165e-33/Putative expressed protein [Musa balbisiana]
p5_sc00099.V1.gene226	717	187.707	54.11	-1.79451	Down	0.886282	K11252|1|3e-41|166|mtr:MTR_4g070240|histone H2B	GO:0000785//chromatin;GO:0043231//intracellular membrane-bounded organelle	GO:0003676//nucleic acid binding	GO:0034728//nucleosome organization	gi|470116870|ref|XP_004294596.1|/3.59691e-41/PREDICTED: probable histone H2B.1-like [Fragaria vesca subsp. vesca]
p5_sc00034.V1.gene526	2481	16.8533	41.6767	1.30621	Up	0.839217	K15272|1|2e-40|166|vcn:VOLCADRAFT_107400|solute carrier family 35 (UDP-sugar transporter), member A1/2/3	GO:0016020//membrane	GO:0015144//carbohydrate transmembrane transporter activity	GO:0008643//carbohydrate transport	gi|255577789|ref|XP_002529769.1|/2.67132e-101/conserved hypothetical protein [Ricinus communis]
p5_sc00060.V1.gene389	990	19.99	72.1167	1.85105	Up	0.882836	-	-	-	-	gi|225450421|ref|XP_002279030.1|/4.3656e-71/PREDICTED: protein notum homolog isoform 1 [Vitis vinifera]
p5_sc00006.V1.gene900	423	0.01	7.31333	9.51439	Up	0.85905	-	GO:0044444//cytoplasmic part	GO:0016616//oxidoreductase activity, acting on the CH-OH group of donors, NAD or NADP as acceptor;GO:0048037//cofactor binding	GO:0009081//branched-chain amino acid metabolic process;GO:0006950//response to stress;GO:0006007//glucose catabolic process	gi|116792793|gb|ABK26501.1|/3.54906e-11/unknown [Picea sitchensis]
p5_sc00120.V1.gene97	459	12.27	124.51	3.34305	Up	0.904285	K11253|1|5e-58|221|mtr:MTR_1g105310|histone H3	GO:0000785//chromatin;GO:0009536//plastid	GO:0003676//nucleic acid binding	GO:0034728//nucleosome organization	gi|470105592|ref|XP_004289166.1|/1.25264e-57/PREDICTED: histone H3.2-like [Fragaria vesca subsp. vesca]
p5_sc00168.V1.gene69	1035	26.7267	65.1433	1.28534	Up	0.848529	K12669|1|5e-122|435|rcu:RCOM_0905660|oligosaccharyltransferase complex subunit gamma	GO:0016020//membrane;GO:0031410//cytoplasmic vesicle;GO:0009536//plastid	GO:0015144//carbohydrate transmembrane transporter activity	-	gi|255554977|ref|XP_002518526.1|/6.44709e-121/Tumor suppressor candidate, putative [Ricinus communis]
p5_sc00025.V1.gene258	933	0.153333	29.15	7.57068	Up	0.970656	K01412|1|4e-12|70.5|vvi:100255464|mitochondrial processing peptidase [EC:3.4.24.64];K10406|2|7e-06|49.7|gmx:100782704|kinesin family member C2/C3	-	-	-	gi|255564276|ref|XP_002523135.1|/1.24876e-56/kinesin heavy chain, putative [Ricinus communis]
p5_sc00069.V1.gene539	1656	0.0866667	25.43	8.19684	Up	0.974115	K12843|1|0.0|813|vvi:100248403|U4/U6 small nuclear ribonucleoprotein PRP3;K05681|2|3e-48|191|cme:CMS467C|ATP-binding cassette, subfamily G (WHITE), member 2;K01990|4|4e-06|51.6|cme:CMR388C|ABC-2 type transport system ATP-binding protein	GO:0044464//cell part	GO:0017111//nucleoside-triphosphatase activity;GO:0015604//organic phosphonate transmembrane transporter activity;GO:0032559	GO:0009207;GO:0051234//establishment of localization	gi|255568217|ref|XP_002525084.1|/0/ATP-binding cassette transporter, putative [Ricinus communis]
p5_sc00016.V1.gene982	483	59.7167	3.28333	-4.1849	Down	0.902455	K15692|1|3e-12|68.9|sbi:SORBI_06g034040|E3 ubiquitin-protein ligase RNF13 [EC:6.3.2.19];K05283|3|2e-11|66.2|aly:ARALYDRAFT_354960|phosphatidylinositol glycan, class W [EC:2.3.-.-];K13148|5|2e-10|62.8|rcu:RCOM_0598050|integrator complex subunit 11 [EC:3.1.27.-]	-	-	-	gi|413937997|gb|AFW72548.1|/4.33363e-30/putative RING zinc finger domain superfamily protein [Zea mays]
p5_sc00044.V1.gene225	1350	4.94	16.3333	1.72524	Up	0.810218	-	GO:0005887//integral to plasma membrane	GO:0005267//potassium channel activity	GO:0030001//metal ion transport	gi|90265146|emb|CAC09514.2|/0/H0711G06.20 [Oryza sativa Indica Group]
p5_sc00437.V1.gene16	249	41.0333	170.003	2.05069	Up	0.894008	K01641|1|2e-24|108|zma:100272824|hydroxymethylglutaryl-CoA synthase [EC:2.3.3.10]	-	GO:0046912//transferase activity, transferring acyl groups, acyl groups converted into alkyl on transfer	GO:0006720//isoprenoid metabolic process	gi|414590009|tpg|DAA40580.1|/2.35008e-23/TPA: putative hydroxymethylglutaryl-CoA synthase family protein [Zea mays]
p5_sc00140.V1.gene9	420	67.3267	7.94	-3.08397	Down	0.900444	K11346|1|1e-29|126|bdi:100833829|inhibitor of growth protein 4	GO:0043231//intracellular membrane-bounded organelle	GO:0046872//metal ion binding;GO:0042393//histone binding	GO:0006351//transcription, DNA-dependent	gi|225433377|ref|XP_002285610.1|/3.66105e-32/PREDICTED: PHD finger protein ING1 [Vitis vinifera]
p5_sc00023.V1.gene227	1002	19.17	321.94	4.06987	Up	0.906979	K00025|1|9e-164|574|gmx:547963|malate dehydrogenase [EC:1.1.1.37]	GO:0044424//intracellular part	GO:0016747//transferase activity, transferring acyl groups other than amino-acyl groups;GO:0016615//malate dehydrogenase activity	GO:0009060//aerobic respiration;GO:0005975//carbohydrate metabolic process;GO:0043648//dicarboxylic acid metabolic process	gi|351727793|ref|NP_001236661.1|/1.10332e-162/cytosolic malate dehydrogenase [Glycine max]
p5_sc00403.V1.gene24	1086	0.596667	21.57	5.17596	Up	0.890267	K10400|1|2e-19|95.1|vvi:100255624|kinesin family member 15;K01952|4|3e-18|90.9|mtr:MTR_3g085010|phosphoribosylformylglycinamidine synthase [EC:6.3.5.3]	GO:0015630//microtubule cytoskeleton;GO:0044444//cytoplasmic part	GO:0003777//microtubule motor activity;GO:0032559	GO:0000911//cytokinesis by cell plate formation;GO:0007017//microtubule-based process;GO:0032502//developmental process	gi|298205235|emb|CBI17294.3|/2.28759e-124/unnamed protein product [Vitis vinifera]
p5_sc00004.V1.gene1053	1026	101.71	31.6733	-1.68312	Down	0.879722	K09560|1|1e-50|198|pop:POPTR_646478|suppressor of tumorigenicity protein 13	-	GO:0016667//oxidoreductase activity, acting on a sulfur group of donors;GO:0031072//heat shock protein binding	GO:0006461//protein complex assembly;GO:0044267//cellular protein metabolic process;GO:0009408//response to heat	gi|462404975|gb|EMJ10439.1|/1.24973e-92/hypothetical protein PRUPE_ppa007081mg [Prunus persica]
p5_sc00001.V1.gene2603	1137	14.4467	35.8667	1.31191	Up	0.833014	K05681|1|7e-38|156|cme:CMS467C|ATP-binding cassette, subfamily G (WHITE), member 2;K12843|3|5e-35|146|vvi:100248403|U4/U6 small nuclear ribonucleoprotein PRP3;K05643|5|5e-17|87.0|olu:OSTLU_42103|ATP-binding cassette, subfamily A (ABC1), member 3	GO:0043234//protein complex;GO:0044464//cell part	GO:0017111//nucleoside-triphosphatase activity;GO:0015405;GO:0015604//organic phosphonate transmembrane transporter activity;GO:0032559	GO:0009207;GO:0051234//establishment of localization	gi|224108347|ref|XP_002314815.1|/6.72508e-98/white-brown-complex ABC transporter family [Populus trichocarpa]
p5_sc00028.V1.gene447	1689	10.0567	165.483	4.04046	Up	0.906321	K00924|1|7e-06|50.8|aly:ARALYDRAFT_489442|[EC:2.7.1.-]	-	-	GO:0000741//karyogamy;GO:0009743//response to carbohydrate stimulus	gi|224142786|ref|XP_002324731.1|/1.74658e-98/predicted protein [Populus trichocarpa]
p5_sc00126.V1.gene208	1320	1.08	104.427	6.59532	Up	0.962861	-	-	-	-	gi|326510587|dbj|BAJ87510.1|/2.8985e-127/predicted protein [Hordeum vulgare subsp. vulgare]
p5_sc00007.V1.gene500	579	0.226667	21.3933	6.56045	Up	0.93465	K13448|1|4e-52|202|osa:4344651|calcium-binding protein CML	-	GO:0046872//metal ion binding	GO:0000904//cell morphogenesis involved in differentiation	gi|293331085|ref|NP_001168304.1|/5.3093e-54/uncharacterized protein LOC100382070 [Zea mays]
p5_sc00017.V1.gene465	777	229.89	0.46	-8.96509	Down	0.998045	K11252|1|2e-32|137|bdi:100828728|histone H2B	GO:0000785//chromatin;GO:0043231//intracellular membrane-bounded organelle	GO:0003676//nucleic acid binding	GO:0034728//nucleosome organization	gi|357154732|ref|XP_003576883.1|/2.28758e-31/PREDICTED: uncharacterized protein LOC100828728 [Brachypodium distachyon]
p5_sc00078.V1.gene201	537	19.3967	2.93	-2.72684	Down	0.860716	-	-	-	-	gi|115470685|ref|NP_001058941.1|/9.57446e-25/Os07g0160600 [Oryza sativa Japonica Group]
p5_sc00028.V1.gene584	1545	0.18	37.1533	7.68935	Up	0.978225	K10999|1|4e-77|287|ath:AT5G17420|cellulose synthase A [EC:2.4.1.12]	-	GO:0016740//transferase activity	-	gi|406870035|gb|AFS65091.1|/0/cellulose synthase-like protein CslG, partial [Elaeis guineensis]
p5_sc04171.V1.gene3	714	11.5233	54.3967	2.23896	Up	0.889697	K08235|1|3e-123|438|rcu:RCOM_1443780|xyloglucan:xyloglucosyl transferase [EC:2.4.1.207]	GO:0005576//extracellular region;GO:0030312//external encapsulating structure	GO:0016798//hydrolase activity, acting on glycosyl bonds;GO:0016758//transferase activity, transferring hexosyl groups	GO:0044042//glucan metabolic process	gi|292806729|gb|ADE42490.1|/1.15734e-124/xyloglucan endotransglucosylase/hydrolase 1 [Fragaria x ananassa]
p5_sc00004.V1.gene958	1281	16.4867	40.54	1.29805	Up	0.837149	K00207|1|0.0|696|vvi:100249021|dihydropyrimidine dehydrogenase (NADP+) [EC:1.3.1.2]	GO:0043231//intracellular membrane-bounded organelle	GO:0016628//oxidoreductase activity, acting on the CH-CH group of donors, NAD or NADP as acceptor;GO:0004152//dihydroorotate dehydrogenase activity	GO:0019856//pyrimidine nucleobase biosynthetic process;GO:0009174	gi|225456230|ref|XP_002283095.1|/0/PREDICTED: NAD-dependent dihydropyrimidine dehydrogenase subunit PreA [Vitis vinifera]
p5_sc00048.V1.gene405	603	0.01	13.8967	10.4405	Up	0.942847	K00799|1|2e-64|243|zma:541831|glutathione S-transferase [EC:2.5.1.18]	-	GO:0016740//transferase activity	-	gi|125542288|gb|EAY88427.1|/1.56725e-67/hypothetical protein OsI_09891 [Oryza sativa Indica Group]
p5_sc00050.V1.gene141	2688	51.2133	15.1067	-1.76133	Down	0.875461	-	-	-	-	gi|297742337|emb|CBI34486.3|/1.10986e-100/unnamed protein product [Vitis vinifera]
p5_sc00035.V1.gene299	1056	0.133333	9.65	6.17742	Up	0.84992	K13680|1|6e-116|415|vvi:100259738|beta-mannan synthase [EC:2.4.1.32]	GO:0044464//cell part	GO:0016740//transferase activity	-	gi|321176469|gb|ADW77641.1|/1.42324e-115/putative mannan synthase [Amorphophallus konjac]
p5_sc00173.V1.gene164	303	110.78	30.52	-1.85987	Down	0.886138	K14840|1|3e-26|114|vvi:100250159|nucleolar protein 53	-	-	-	gi|225448605|ref|XP_002278805.1|/5.67659e-25/PREDICTED: uncharacterized protein At2g40430 [Vitis vinifera]
p5_sc00076.V1.gene87	2115	1.34	1169.48	9.76941	Up	0.99968	K10775|1|0.0|1185|vvi:100241377|phenylalanine ammonia-lyase [EC:4.3.1.24]	GO:0044424//intracellular part	GO:0016840	GO:0006558//L-phenylalanine metabolic process	gi|199601698|dbj|BAG70992.1|/0/phenylalanine ammonia-lyase [Musa balbisiana]
p5_sc00020.V1.gene430	1857	41.39	179.5	2.11663	Up	0.895268	K02145|1|0.0|1143|sbi:SORBI_04g005040|V-type H+-transporting ATPase subunit A [EC:3.6.3.14]	GO:0033176	GO:0015078//hydrogen ion transmembrane transporter activity;GO:0019829//cation-transporting ATPase activity;GO:0032559	GO:0015986//ATP synthesis coupled proton transport;GO:0015988//energy coupled proton transmembrane transport, against electrochemical gradient	gi|242060700|ref|XP_002451639.1|/0/hypothetical protein SORBIDRAFT_04g005040 [Sorghum bicolor]
p5_sc00006.V1.gene1079	690	37.3167	77.2	1.04878	Up	0.827832	K07976|1|3e-61|203|ath:AT3G11730|Rab family, other;K07874|3|1e-60|202|vvi:100248422|Ras-related protein Rab-1A	GO:0031410//cytoplasmic vesicle	GO:0032561//guanyl ribonucleotide binding;GO:0003824//catalytic activity	GO:0035556//intracellular signal transduction;GO:0006810//transport	gi|225465202|ref|XP_002264623.1|/9.31229e-69/PREDICTED: ras-related protein RABD1 [Vitis vinifera]
p5_sc00001.V1.gene236	486	0.296667	29.4267	6.63214	Up	0.949138	K12309|1|8e-30|127|aly:ARALYDRAFT_485655|beta-galactosidase [EC:3.2.1.23]	GO:0005576//extracellular region;GO:0031410//cytoplasmic vesicle	GO:0030246//carbohydrate binding;GO:0043167//ion binding;GO:0015925	GO:0044238//primary metabolic process	gi|33521216|gb|AAQ21370.1|/7.5178e-46/beta-galactosidase [Sandersonia aurantiaca]
p5_sc00306.V1.gene14	1044	2.9	14.3667	2.3086	Up	0.823483	-	-	-	-	gi|359472802|ref|XP_002271275.2|/7.46485e-93/PREDICTED: probable methyltransferase PMT5-like [Vitis vinifera]
p5_sc00094.V1.gene114	915	5.62333	19.4533	1.79052	Up	0.83042	K00924|1|8e-84|308|aly:ARALYDRAFT_486115|[EC:2.7.1.-]	-	GO:0004672//protein kinase activity;GO:0000166//nucleotide binding	-	gi|462397694|gb|EMJ03362.1|/4.39742e-91/hypothetical protein PRUPE_ppa006385mg [Prunus persica]
p5_sc00016.V1.gene145	858	78.8767	25.3267	-1.63894	Down	0.876939	K02931|1|2e-96|350|vvi:100251632|large subunit ribosomal protein L5	GO:0009526//plastid envelope;GO:0009532//plastid stroma;GO:0015934//large ribosomal subunit	GO:0003723//RNA binding;GO:0005198//structural molecule activity	GO:0010467//gene expression	gi|198400335|gb|ACH87176.1|/2.03739e-95/50S ribosomal protein L5 [Camellia sinensis]
p5_sc00019.V1.gene143	1485	86.6133	27.3367	-1.66375	Down	0.878011	K01618|1|0.0|756|ath:AT4G09520|[EC:4.1.1.-]	-	GO:0043169//cation binding;GO:0016868//intramolecular transferase activity, phosphotransferases	-	gi|225456437|ref|XP_002280645.1|/0/PREDICTED: 2,3-bisphosphoglycerate-independent phosphoglycerate mutase [Vitis vinifera]
p5_sc00183.V1.gene133	558	76.1533	4.13333	-4.20353	Down	0.904391	-	-	-	-	gi|357114190|ref|XP_003558883.1|/3.92184e-19/PREDICTED: uncharacterized protein LOC100823816 [Brachypodium distachyon]
p5_sc00017.V1.gene516	240	233.67	1.66333	-7.13425	Down	0.977993	-	GO:0016020//membrane	-	-	gi|470101968|ref|XP_004287438.1|/3.10564e-15/PREDICTED: uncharacterized protein LOC101307528 [Fragaria vesca subsp. vesca]
p5_sc01378.V1.gene11	2163	82.26	17.3933	-2.24166	Down	0.89404	K15223|1|5e-09|61.6|mtr:MTR_5g018010|upstream activation factor subunit UAF30	-	GO:0005488//binding	-	gi|359476848|ref|XP_002267100.2|/7.80686e-110/PREDICTED: zinc finger CCCH domain-containing protein 44-like [Vitis vinifera]
p5_sc00001.V1.gene1516	4518	29.2333	10.6933	-1.4509	Down	0.833553	K03130|1|8e-07|55.5|vcn:VOLCADRAFT_63754|transcription initiation factor TFIID subunit 5;K14963|3|9e-06|52.0|cre:CHLREDRAFT_16794|COMPASS component SWD3	GO:0044444//cytoplasmic part	-	-	gi|222635500|gb|EEE65632.1|/0/hypothetical protein OsJ_21201 [Oryza sativa Japonica Group]
p5_sc00107.V1.gene309	642	0.99	33.84	5.09516	Up	0.904441	K00423|1|2e-53|206|ath:AT1G55570|L-ascorbate oxidase [EC:1.10.3.3]	-	GO:0016682//oxidoreductase activity, acting on diphenols and related substances as donors, oxygen as acceptor;GO:0046914//transition metal ion binding	GO:0008152//metabolic process	gi|357453365|ref|XP_003596959.1|/3.83443e-86/L-ascorbate oxidase-like protein [Medicago truncatula]
p5_sc00003.V1.gene1202	690	1.75333	14.3867	3.03656	Up	0.839167	-	GO:0043231//intracellular membrane-bounded organelle	GO:0003676//nucleic acid binding;GO:0001071//nucleic acid binding transcription factor activity	GO:0006351//transcription, DNA-dependent	gi|226508332|ref|NP_001141031.1|/3.94307e-26/uncharacterized protein LOC100273110 [Zea mays]
p5_sc00076.V1.gene206	2808	0.183333	11.8033	6.00858	Up	0.86692	K10398|1|2e-33|142|aly:ARALYDRAFT_481773|kinesin family member 11;K10394|3|5e-33|141|smo:SELMODRAFT_783|kinesin family member 3/17;K10406|5|3e-32|139|sbi:SORBI_01g049720|kinesin family member C2/C3	GO:0043231//intracellular membrane-bounded organelle	-	-	gi|147833016|emb|CAN66120.1|/0/hypothetical protein VITISV_002804 [Vitis vinifera]
p5_sc00003.V1.gene1647	519	27.9067	6.79667	-2.03771	Down	0.866625	-	GO:0009536//plastid	-	-	gi|225440274|ref|XP_002278905.1|/2.24206e-36/PREDICTED: uncharacterized protein LOC100267181 [Vitis vinifera]
p5_sc00408.V1.gene30	3318	4.30333	18.2567	2.0849	Up	0.839161	K12236|1|0.0|1385|pop:POPTR_569357|transcriptional repressor NF-X1 [EC:6.3.2.-]	-	GO:0046872//metal ion binding	GO:0006351//transcription, DNA-dependent	gi|52077107|dbj|BAD46154.1|/0/putative TF-like protein [Oryza sativa Japonica Group]
p5_sc00084.V1.gene366	816	49.7967	12.0433	-2.04781	Down	0.884797	K13493|1|5e-46|182|ath:AT5G05860|cytokinin-N-glucosyltransferase [EC:2.4.1.-];K13030|2|5e-44|176|sbi:SORBI_01g001220|cyanohydrin beta-glucosyltransferase [EC:2.4.1.85];K13691|3|5e-41|166|sbi:SORBI_01g021110|pathogen-inducible salicylic acid glucosyltransferase [EC:2.4.1.-];K13228|4|9e-41|165|zma:100274317|UDP-glucosyltransferase BX9 [EC:2.4.1.202]	-	-	-	gi|359478189|ref|XP_002268487.2|/2.88663e-80/PREDICTED: UDP-glycosyltransferase 85A1 [Vitis vinifera]
p5_sc13031.V1.gene1	303	2.28	13.55	2.57119	Up	0.824442	-	-	-	-	gi|357114512|ref|XP_003559044.1|/6.29078e-16/PREDICTED: S-norcoclaurine synthase 1-like [Brachypodium distachyon]
p5_sc00263.V1.gene80	1005	128.787	1.63	-6.30397	Down	0.953211	K11165|1|4e-09|60.5|mtr:MTR_7g080410|dehydrogenase/reductase SDR family member 7 [EC:1.1.-.-];K05391|5|2e-06|51.6|sbi:SORBI_01g007550|cyclic nucleotide gated channel, other eukaryote	GO:0031410//cytoplasmic vesicle	GO:0003824//catalytic activity	GO:0008152//metabolic process	gi|225460181|ref|XP_002279316.1|/4.13748e-109/PREDICTED: hydroxysteroid 11-beta-dehydrogenase 1-like protein [Vitis vinifera]
p5_sc00008.V1.gene157	855	10.49	35.53	1.76002	Up	0.865535	-	-	-	-	gi|460386488|ref|XP_004238930.1|/6.19657e-36/PREDICTED: uncharacterized protein LOC101254996 [Solanum lycopersicum]
p5_sc00112.V1.gene276	1767	16.4867	37.5267	1.18662	Up	0.822963	-	-	-	-	gi|297827583|ref|XP_002881674.1|/3.17298e-175/dehydration-responsive family protein [Arabidopsis lyrata subsp. lyrata]
p5_sc00230.V1.gene132	570	0.01	6.96	9.44294	Up	0.850033	-	-	-	-	gi|357514961|ref|XP_003627769.1|/1.26125e-36/Pierisin [Medicago truncatula]
p5_sc00056.V1.gene273	2052	20.77	3.43	-2.59822	Down	0.863386	K14763|1|4e-71|267|osa:4339246|H/ACA ribonucleoprotein complex non-core subunit NAF1	-	-	-	gi|222632142|gb|EEE64274.1|/5.66735e-70/hypothetical protein OsJ_19110 [Oryza sativa Japonica Group]
p5_sc00028.V1.gene458	519	26.1867	166.653	2.66995	Up	0.902261	K02218|1|4e-65|244|rcu:RCOM_0654970|casein kinase 1 [EC:2.7.11.1]	-	GO:0004672//protein kinase activity;GO:0000166//nucleotide binding	-	gi|413951063|gb|AFW83712.1|/4.33525e-64/putative casein kinase family protein [Zea mays]
p5_sc00608.V1.gene24	690	0.783333	73.28	6.54765	Up	0.959715	-	-	-	-	gi|224140343|ref|XP_002323542.1|/2.0064e-54/predicted protein [Populus trichocarpa]
p5_sc00018.V1.gene385	945	22.58	67.1	1.57127	Up	0.868311	K04460|1|4e-14|77.0|sbi:SORBI_09g006380|protein phosphatase 5 [EC:3.1.3.16];K09553|2|9e-14|75.9|zma:100501647|stress-induced-phosphoprotein 1	-	GO:0005515//protein binding	GO:0019725//cellular homeostasis	gi|326501734|dbj|BAK02656.1|/2.07333e-107/predicted protein [Hordeum vulgare subsp. vulgare]
p5_sc00197.V1.gene153	924	0.283333	142.307	8.97229	Up	0.997475	K08099|1|8e-100|361|sbi:SORBI_02g012300|chlorophyllase [EC:3.1.1.14]	-	-	-	gi|414884707|tpg|DAA60721.1|/7.60753e-99/TPA: hypothetical protein ZEAMMB73_331237 [Zea mays]
p5_sc00259.V1.gene63	1017	3.41	28.1633	3.04597	Up	0.883613	-	-	-	-	gi|3264828|gb|AAC33276.1|/1.63219e-44/cotton fiber expressed protein 1 [Gossypium hirsutum]
p5_sc00012.V1.gene144	369	0.396667	24.15	5.92795	Up	0.916272	-	GO:0044464//cell part	-	-	gi|226507344|ref|NP_001143945.1|/4.46881e-22/uncharacterized protein LOC100276758 [Zea mays]
p5_sc00137.V1.gene157	399	20.4333	1.84333	-3.47054	Down	0.870686	K01623|1|5e-35|131|osa:4325027|fructose-bisphosphate aldolase, class I [EC:4.1.2.13]	GO:0044424//intracellular part	GO:0016832//aldehyde-lyase activity	GO:0006007//glucose catabolic process	gi|218196772|gb|EEC79199.1|/3.08008e-34/hypothetical protein OsI_19907 [Oryza sativa Indica Group]
p5_sc00357.V1.gene30	996	107.83	28.98	-1.89563	Down	0.887504	-	-	-	GO:0048856//anatomical structure development;GO:0009791//post-embryonic development	gi|225433351|ref|XP_002282738.1|/1.47088e-58/PREDICTED: uncharacterized protein LOC100251145 [Vitis vinifera]
p5_sc00003.V1.gene757	717	0.183333	10.9267	5.89724	Up	0.854124	K14709|1|1e-39|160|sbi:SORBI_02g006960|solute carrier family 39 (zinc transporter), member 1/2/3	-	-	GO:0006810//transport	gi|242047938|ref|XP_002461715.1|/1.67083e-38/hypothetical protein SORBIDRAFT_02g006960 [Sorghum bicolor]
p5_sc00002.V1.gene714	831	54.6	15.38	-1.82785	Down	0.87875	K01893|1|9e-65|244|pop:POPTR_1082004|asparaginyl-tRNA synthetase [EC:6.1.1.22]	GO:0009536//plastid	GO:0004812//aminoacyl-tRNA ligase activity;GO:0032559	GO:0006418//tRNA aminoacylation for protein translation;GO:0003006//developmental process involved in reproduction	gi|359495974|ref|XP_003635124.1|/3.54068e-65/PREDICTED: asparaginyl-tRNA synthetase, chloroplastic/mitochondrial-like isoform 2 [Vitis vinifera]
p5_sc00111.V1.gene173	1425	8.04667	77.6333	3.27021	Up	0.901941	K13496|1|1e-39|162|ath:AT2G36780|UDP-glucosyl transferase 73C [EC:2.4.1.-]	-	GO:0035251//UDP-glucosyltransferase activity	-	gi|42408269|dbj|BAD09425.1|/5.88811e-97/putative flavonoid 7-O-glucosyltransferase [Oryza sativa Japonica Group]
p5_sc00067.V1.gene262	684	2.54333	18.6833	2.87696	Up	0.860008	-	GO:0031090//organelle membrane	-	-	gi|359472802|ref|XP_002271275.2|/6.19031e-64/PREDICTED: probable methyltransferase PMT5-like [Vitis vinifera]
p5_sc00049.V1.gene495	846	130.633	15.3267	-3.09141	Down	0.903846	-	-	-	-	gi|164562217|gb|ABY61023.1|/1.7532e-67/zinc finger homeodomain protein 1 [Saruma henryi]
p5_sc00126.V1.gene61	261	50.5833	24.6067	-1.03961	Down	0.816841	-	GO:0043231//intracellular membrane-bounded organelle;GO:0016020//membrane	-	-	gi|124359442|gb|ABN05889.1|/4.98358e-34/WD40-like [Medicago truncatula]
p5_sc00018.V1.gene315	954	2.74	106	5.27374	Up	0.918797	-	-	-	-	gi|40846374|gb|AAR92477.1|/3.06225e-50/putative WRKY transcription factor 30 [Vitis aestivalis]
p5_sc00008.V1.gene592	531	3.06333	165.98	5.75976	Up	0.932219	-	-	-	-	gi|225453068|ref|XP_002268613.1|/2.56354e-38/PREDICTED: uncharacterized protein LOC100258732 [Vitis vinifera]
p5_sc00205.V1.gene118	1320	11.2333	30.85	1.45748	Up	0.837763	-	-	-	-	gi|357140671|ref|XP_003571887.1|/1.31931e-79/PREDICTED: uncharacterized protein LOC100829914 [Brachypodium distachyon]
p5_sc00162.V1.gene126	1032	25.6333	83.01	1.69526	Up	0.879772	K14423|1|2e-14|78.2|aly:ARALYDRAFT_329352|4,4-dimethyl-9beta,19-cyclopropylsterol-4alpha-methyl oxidase [EC:1.14.13.72];K06674|2|3e-09|60.8|vcn:VOLCADRAFT_106052|structural maintenance of chromosome 2	GO:0016020//membrane	GO:0003824//catalytic activity;GO:0046914//transition metal ion binding	-	gi|11994160|dbj|BAB01189.1|/4.81504e-76/unnamed protein product [Arabidopsis thaliana]
p5_sc00027.V1.gene516	573	0.01	12.43	10.2796	Up	0.931944	-	GO:0031410//cytoplasmic vesicle	GO:0005488//binding	GO:0051234//establishment of localization;GO:0010876//lipid localization	gi|115471053|ref|NP_001059125.1|/1.0461e-38/Os07g0198300 [Oryza sativa Japonica Group]
p5_sc00001.V1.gene2602	306	9.16	29.7767	1.70076	Up	0.855321	-	GO:0044464//cell part	GO:0017111//nucleoside-triphosphatase activity;GO:0000166//nucleotide binding;GO:0015405	-	gi|356536210|ref|XP_003536632.1|/1.21514e-35/PREDICTED: ABC transporter G family member 7-like [Glycine max]
p5_sc00034.V1.gene266	1185	93.44	34.5367	-1.43591	Down	0.863292	-	GO:0031410//cytoplasmic vesicle	-	-	gi|242059463|ref|XP_002458877.1|/4.5667e-121/hypothetical protein SORBIDRAFT_03g042010 [Sorghum bicolor]
p5_sc00213.V1.gene53	864	0.01	6.96667	9.44432	Up	0.850327	-	GO:0043231//intracellular membrane-bounded organelle	-	-	gi|225446853|ref|XP_002283729.1|/4.2138e-48/PREDICTED: uncharacterized protein LOC100257403 [Vitis vinifera]
p5_sc00005.V1.gene758	870	241.52	105.747	-1.19153	Down	0.850051	-	-	GO:0005488//binding	-	gi|298204782|emb|CBI25280.3|/7.95048e-87/unnamed protein product [Vitis vinifera]
p5_sc00071.V1.gene57	336	0.01	27.93	11.4476	Up	0.982442	-	-	-	-	gi|224078125|ref|XP_002305491.1|/1.75675e-34/predicted protein [Populus trichocarpa]
p5_sc00055.V1.gene60	516	2.37	25.7033	3.439	Up	0.882103	-	-	GO:0005488//binding	-	gi|217071130|gb|ACJ83925.1|/2.86354e-52/unknown [Medicago truncatula]
p5_sc00019.V1.gene407	1710	3.93667	25.0267	2.66842	Up	0.874778	K16055|1|0.0|666|bdi:100821815|trehalose 6-phosphate synthase/phosphatase [EC:2.4.1.15 3.1.3.12]	GO:0043231//intracellular membrane-bounded organelle	-	GO:0008152//metabolic process	gi|357137377|ref|XP_003570277.1|/0/PREDICTED: probable alpha,alpha-trehalose-phosphate synthase [UDP-forming] 11-like [Brachypodium distachyon]
p5_sc00185.V1.gene186	741	79.17	261.033	1.72121	Up	0.885142	K02889|1|3e-87|319|pop:POPTR_835439|large subunit ribosomal protein L21e	GO:0043231//intracellular membrane-bounded organelle;GO:0030529//ribonucleoprotein complex	GO:0005198//structural molecule activity	GO:0010467//gene expression	gi|448872684|gb|AGE46027.1|/9.51723e-93/60S ribosomal protein L21 [Elaeis guineensis]
p5_sc00038.V1.gene327	1095	34.7367	86.5167	1.31652	Up	0.855233	-	GO:0043231//intracellular membrane-bounded organelle	-	-	gi|255563941|ref|XP_002522970.1|/2.45799e-150/conserved hypothetical protein [Ricinus communis]
p5_sc00337.V1.gene44	2460	27.6467	11.62	-1.2505	Down	0.812367	K12598|1|0.0|1194|bdi:100822667|ATP-dependent RNA helicase DOB1 [EC:3.6.4.13]	-	GO:0032559;GO:0042623//ATPase activity, coupled	-	gi|357110946|ref|XP_003557276.1|/0/PREDICTED: superkiller viralicidic activity 2-like 2-like [Brachypodium distachyon]
p5_sc00001.V1.gene1594	1443	28.04	73.3233	1.38679	Up	0.857677	K09580|1|4e-56|217|mtr:MTR_2g094180|protein disulfide-isomerase A1 [EC:5.3.4.1]	GO:0031410//cytoplasmic vesicle	GO:0016740//transferase activity	-	gi|224059090|ref|XP_002299710.1|/3.35445e-140/predicted protein [Populus trichocarpa]
p5_sc00053.V1.gene188	660	15.6867	4.15	-1.91836	Down	0.815901	K00008|1|4e-89|325|gmx:100820630|L-iditol 2-dehydrogenase [EC:1.1.1.14]	-	GO:0016616//oxidoreductase activity, acting on the CH-OH group of donors, NAD or NADP as acceptor;GO:0046914//transition metal ion binding	GO:0008152//metabolic process	gi|356559880|ref|XP_003548224.1|/4.35823e-88/PREDICTED: L-idonate 5-dehydrogenase-like [Glycine max]
p5_sc00111.V1.gene282	1392	31.3267	139.223	2.15194	Up	0.895168	K14207|1|0.0|652|vvi:100258371|solute carrier family 38 (sodium-coupled neutral amino acid transporter), member 2	GO:0031224//intrinsic to membrane	GO:0022804	GO:0015837//amine transport	gi|225451866|ref|XP_002282329.1|/0/PREDICTED: sodium-coupled neutral amino acid transporter 4 [Vitis vinifera]
p5_sc00021.V1.gene10	1662	192.1	18.4633	-3.37912	Down	0.905037	K03875|1|3e-137|486|vvi:100255759|F-box and leucine-rich repeat protein 1 (S-phase kinase-associated protein 2)	GO:0043231//intracellular membrane-bounded organelle;GO:0031461//cullin-RING ubiquitin ligase complex	GO:0005488//binding;GO:0019787//small conjugating protein ligase activity	GO:0043161//proteasomal ubiquitin-dependent protein catabolic process;GO:0032446//protein modification by small protein conjugation;GO:0048522//positive regulation of cellular process;GO:0009733//response to auxin stimulus;GO:0048527//lateral root development	gi|460384010|ref|XP_004237708.1|/2.88366e-138/PREDICTED: F-box protein SKP2A-like [Solanum lycopersicum]
p5_sc00040.V1.gene70	3846	0.44	12.48	4.82597	Up	0.842306	K05658|1|0.0|1684|sbi:SORBI_03g011860|ATP-binding cassette, subfamily B (MDR/TAP), member 1	-	GO:0017111//nucleoside-triphosphatase activity;GO:0000166//nucleotide binding	GO:0009987//cellular process;GO:0006810//transport	gi|27368863|emb|CAD59589.1|/0/MDR-like ABC transporter [Oryza sativa Japonica Group]
p5_sc00458.V1.gene43	300	0.01	51.4733	12.3296	Up	0.993828	-	-	-	-	gi|194693986|gb|ACF81077.1|/6.11703e-39/unknown [Zea mays]
p5_sc00042.V1.gene646	1032	0.01	5.79333	9.17825	Up	0.81357	K14489|1|3e-15|80.9|vvi:100263145|arabidopsis histidine kinase 2/3/4 (cytokinin receptor) [EC:2.7.13.3]	-	GO:0003824//catalytic activity	-	gi|357168456|ref|XP_003581656.1|/1.123e-32/PREDICTED: uncharacterized protein LOC100830801 [Brachypodium distachyon]
p5_sc00057.V1.gene294	513	48.5133	545.267	3.49051	Up	0.90592	K00654|1|3e-79|291|osa:4350591|serine palmitoyltransferase [EC:2.3.1.50]	-	GO:0048037//cofactor binding;GO:0016740//transferase activity	GO:0008152//metabolic process	gi|462405698|gb|EMJ11162.1|/2.28474e-78/hypothetical protein PRUPE_ppa004890mg [Prunus persica]
p5_sc00038.V1.gene673	354	0.01	6.06667	9.24476	Up	0.823702	K13416|1|9e-11|63.2|aly:ARALYDRAFT_491347|brassinosteroid insensitive 1-associated receptor kinase 1 [EC:2.7.10.1 2.7.11.1];K13418|4|4e-10|61.2|aly:ARALYDRAFT_895025|somatic embryogenesis receptor kinase 1 [EC:2.7.10.1 2.7.11.1]	GO:0016020//membrane;GO:0031410//cytoplasmic vesicle	GO:0004672//protein kinase activity;GO:0000166//nucleotide binding	-	gi|224076518|ref|XP_002304955.1|/1.55965e-27/predicted protein [Populus trichocarpa]
p5_sc00433.V1.gene18	195	22.97	235.11	3.35551	Up	0.9053	K00759|1|6e-23|103|rcu:RCOM_1587610|adenine phosphoribosyltransferase [EC:2.4.2.7]	GO:0044424//intracellular part	GO:0016763//transferase activity, transferring pentosyl groups	GO:0043096//purine nucleobase salvage	gi|289540890|gb|ADD09567.1|/1.54988e-22/adeninephosphoribosyl transferase [Trifolium repens]
p5_sc00205.V1.gene177	495	1.65	28.1333	4.09174	Up	0.888231	-	GO:0043231//intracellular membrane-bounded organelle	-	-	gi|242073704|ref|XP_002446788.1|/9.46929e-39/hypothetical protein SORBIDRAFT_06g022650 [Sorghum bicolor]
p5_sc00368.V1.gene89	570	0.01	11.22	10.1319	Up	0.921178	-	-	-	-	gi|356520683|ref|XP_003528990.1|/6.96905e-11/PREDICTED: uncharacterized protein LOC100781046 [Glycine max]
p5_sc00263.V1.gene3	381	5.49667	34.13	2.63441	Up	0.88647	-	GO:0043231//intracellular membrane-bounded organelle	GO:0016491//oxidoreductase activity;GO:0005488//binding	-	gi|242043610|ref|XP_002459676.1|/3.85e-26/hypothetical protein SORBIDRAFT_02g008660 [Sorghum bicolor]
p5_sc00007.V1.gene830	429	0.336667	12.68	5.23509	Up	0.851267	-	GO:0016020//membrane	GO:0015103//inorganic anion transmembrane transporter activity	GO:0006820//anion transport;GO:0010035//response to inorganic substance	gi|297744033|emb|CBI37003.3|/9.1833e-44/unnamed protein product [Vitis vinifera]
p5_sc00076.V1.gene502	1017	14.22	37.1467	1.38531	Up	0.840965	K03953|1|1e-49|194|vvi:100242849|NADH dehydrogenase (ubiquinone) 1 alpha subcomplex 9 [EC:1.6.5.3 1.6.99.3]	GO:0043231//intracellular membrane-bounded organelle;GO:0030964	-	GO:0006970//response to osmotic stress	gi|225437963|ref|XP_002271401.1|/1.86314e-48/PREDICTED: NADH dehydrogenase [ubiquinone] 1 alpha subcomplex subunit 9, mitochondrial [Vitis vinifera]
p5_sc00874.V1.gene9	528	6.12333	30.6	2.32114	Up	0.877685	K02326|1|1e-05|47.8|olu:OSTLU_32755|DNA polymerase epsilon subunit 3 [EC:2.7.7.7]	-	-	-	gi|15225884|ref|NP_180316.1|/5.11616e-15/nuclear factor Y, subunit B11 [Arabidopsis thaliana]
p5_sc00051.V1.gene508	1692	2.66333	59	4.46941	Up	0.904122	K01051|1|3e-82|304|bdi:100843486|pectinesterase [EC:3.1.1.11]	GO:0005618//cell wall	GO:0004091//carboxylesterase activity	-	gi|359477033|ref|XP_002281640.2|/4.9883e-170/PREDICTED: probable pectinesterase/pectinesterase inhibitor 51-like [Vitis vinifera]
p5_sc00273.V1.gene87	789	93.5833	16.69	-2.48727	Down	0.89889	-	-	-	-	gi|297746292|emb|CBI16348.3|/1.50148e-86/unnamed protein product [Vitis vinifera]
p5_sc00061.V1.gene38	336	0.01	15.1	10.5603	Up	0.950084	K02212|1|8e-13|70.1|zma:100281587|minichromosome maintenance protein 4 (cell division control protein 54)	-	GO:0003676//nucleic acid binding;GO:0016462//pyrophosphatase activity;GO:0032559	GO:0006259//DNA metabolic process	gi|222618633|gb|EEE54765.1|/3.2239e-12/hypothetical protein OsJ_02146 [Oryza sativa Japonica Group]
p5_sc00045.V1.gene130	810	11.3967	93.2967	3.03321	Up	0.902449	-	GO:0044464//cell part	-	-	gi|470134552|ref|XP_004303112.1|/1.94948e-121/PREDICTED: prohibitin-6, mitochondrial-like [Fragaria vesca subsp. vesca]
p5_sc00001.V1.gene2635	621	0.23	26.9	6.86983	Up	0.95301	K05350|1|8e-72|267|bdi:100833042|beta-glucosidase [EC:3.2.1.21]	GO:0005840//ribosome;GO:0005618//cell wall;GO:0043231//intracellular membrane-bounded organelle;GO:0031410//cytoplasmic vesicle	GO:0015923//mannosidase activity;GO:0008422//beta-glucosidase activity	-	gi|357121677|ref|XP_003562544.1|/9.52842e-71/PREDICTED: beta-glucosidase 26-like [Brachypodium distachyon]
p5_sc00017.V1.gene578	1101	43.9633	12.96	-1.76224	Down	0.872058	K13806|1|1e-09|62.8|ppp:PHYPADRAFT_142679|sn1-specific diacylglycerol lipase [EC:3.1.1.-]	-	GO:0004091//carboxylesterase activity	GO:0044238//primary metabolic process	gi|297744116|emb|CBI37086.3|/1.23868e-125/unnamed protein product [Vitis vinifera]
p5_sc00094.V1.gene20	891	2.30667	17.93	2.95849	Up	0.857821	K13030|1|3e-11|67.4|sbi:SORBI_01g001220|cyanohydrin beta-glucosyltransferase [EC:2.4.1.85];K13691|2|7e-10|62.8|pop:POPTR_810275|pathogen-inducible salicylic acid glucosyltransferase [EC:2.4.1.-];K13496|3|3e-09|60.8|ath:AT2G36750|UDP-glucosyl transferase 73C [EC:2.4.1.-]	-	GO:0016757//transferase activity, transferring glycosyl groups	-	gi|242054713|ref|XP_002456502.1|/2.57965e-48/hypothetical protein SORBIDRAFT_03g037450 [Sorghum bicolor]
p5_sc00123.V1.gene102	651	1.87	15.8467	3.08307	Up	0.848911	-	GO:0043231//intracellular membrane-bounded organelle	GO:0003677//DNA binding;GO:0001071//nucleic acid binding transcription factor activity	GO:0006351//transcription, DNA-dependent	gi|302142140|emb|CBI19343.3|/7.81225e-42/unnamed protein product [Vitis vinifera]
p5_sc00404.V1.gene2	1173	149.583	324.847	1.11881	Up	0.84497	K12581|1|9e-78|288|sbi:SORBI_04g035960|CCR4-NOT transcription complex subunit 7/8	GO:0043231//intracellular membrane-bounded organelle	GO:0000175//3'-5'-exoribonuclease activity;GO:0005488//binding	GO:0016070//RNA metabolic process	gi|406870057|gb|AFS65102.1|/3.64606e-155/CCR4-associated factor 1-related protein [Elaeis guineensis]
p5_sc00019.V1.gene247	567	548.86	58.4167	-3.23199	Down	0.905331	K03098|1|3e-86|315|rcu:RCOM_0700620|outer membrane lipoprotein Blc	-	-	GO:0051234//establishment of localization	gi|255565025|ref|XP_002523505.1|/3.22776e-85/apolipoprotein d, putative [Ricinus communis]
p5_sc00021.V1.gene294	771	57.9667	15.7233	-1.88232	Down	0.881182	K01058|1|9e-06|48.9|pop:POPTR_755075|phospholipase A1 [EC:3.1.1.32]	-	GO:0004091//carboxylesterase activity	-	gi|353441192|gb|AEQ94180.1|/8.74182e-76/lipase triacylglycerol 2 [Elaeis guineensis]
p5_sc00056.V1.gene35	288	67.9933	27.8067	-1.28996	Down	0.849243	-	-	GO:0046914//transition metal ion binding	GO:0006351//transcription, DNA-dependent;GO:0003006//developmental process involved in reproduction	gi|470115195|ref|XP_004293788.1|/1.46154e-33/PREDICTED: protein strawberry notch-like [Fragaria vesca subsp. vesca]
p5_sc00188.V1.gene57	420	60	20.9567	-1.51755	Down	0.862947	K08494|1|1e-55|212|aly:ARALYDRAFT_314259|novel plant SNARE	GO:0016020//membrane	-	-	gi|18401508|ref|NP_566578.1|/8.95496e-55/Novel plant SNARE 13 [Arabidopsis thaliana]
p5_sc00029.V1.gene384	900	0.01	5.5	9.10329	Up	0.802617	K13422|1|2e-13|74.7|osa:4349484|transcription factor MYC2	-	-	-	gi|297736346|emb|CBI25069.3|/6.24647e-50/unnamed protein product [Vitis vinifera]
p5_sc00020.V1.gene584	1044	0.01	9.77	9.93221	Up	0.904022	K15272|1|2e-150|530|vvi:100248746|solute carrier family 35 (UDP-sugar transporter), member A1/2/3;K01365|2|2e-144|509|mtr:MTR_3g116080|cathepsin L [EC:3.4.22.15];K01376|3|4e-143|505|ath:AT4G35350|[EC:3.4.22.-]	GO:0005773//vacuole	GO:0004175//endopeptidase activity	GO:0019538//protein metabolic process;GO:0012501//programmed cell death	gi|225428328|ref|XP_002279940.1|/2.52432e-149/PREDICTED: cysteine proteinase-like [Vitis vinifera]
p5_sc00303.V1.gene46	597	0.01	10.26	10.0028	Up	0.910194	-	-	-	-	gi|357120332|ref|XP_003561881.1|/8.8669e-47/PREDICTED: uncharacterized protein LOC100842619 [Brachypodium distachyon]
p5_sc00318.V1.gene69	858	10.2767	53.16	2.37097	Up	0.89216	K02725|1|4e-114|409|vvi:100257364|20S proteasome subunit alpha 6 [EC:3.4.25.1]	GO:0005839//proteasome core complex;GO:0043231//intracellular membrane-bounded organelle;GO:0016020//membrane	GO:0004175//endopeptidase activity	GO:0010035//response to inorganic substance;GO:0019941//modification-dependent protein catabolic process	gi|225458231|ref|XP_002281948.1|/4.82688e-113/PREDICTED: proteasome subunit alpha type-1-B [Vitis vinifera]
p5_sc00291.V1.gene8	1470	0.52	15.1433	4.86403	Up	0.861788	K01858|1|0.0|865|rcu:RCOM_0197350|myo-inositol-1-phosphate synthase [EC:5.5.1.4]	GO:0044424//intracellular part	GO:0016872//intramolecular lyase activity	GO:0006644//phospholipid metabolic process;GO:0006020//inositol metabolic process	gi|255587307|ref|XP_002534222.1|/0/myo-inositol-1 phosphate synthase, putative [Ricinus communis]
p5_sc00198.V1.gene91	2346	18.1933	5.53667	-1.71632	Down	0.820713	K11671|1|1e-35|150|ppp:PHYPADRAFT_164383|nuclear factor related to kappa-B-binding protein	-	-	-	gi|297744107|emb|CBI37077.3|/8.35475e-81/unnamed protein product [Vitis vinifera]
p5_sc00051.V1.gene221	2265	82.06	34.0733	-1.26804	Down	0.85044	-	-	-	-	gi|242055207|ref|XP_002456749.1|/5.5067e-106/hypothetical protein SORBIDRAFT_03g041880 [Sorghum bicolor]
p5_sc00150.V1.gene188	6072	153.97	19.94	-2.94891	Down	0.903621	K14572|1|0.0|686|vvi:100244657|midasin	GO:0009526//plastid envelope	-	-	gi|359482729|ref|XP_002274489.2|/0/PREDICTED: LOW QUALITY PROTEIN: midasin-like [Vitis vinifera]
p5_sc00077.V1.gene359	897	40.0567	19.4567	-1.04178	Down	0.807385	-	-	-	-	gi|222628568|gb|EEE60700.1|/1.74628e-52/hypothetical protein OsJ_14191 [Oryza sativa Japonica Group]
p5_sc00003.V1.gene585	906	5.05667	17.4133	1.78393	Up	0.819297	-	-	-	-	gi|359490831|ref|XP_003634173.1|/1.19974e-24/PREDICTED: uncharacterized protein LOC100853133 [Vitis vinifera]
p5_sc00245.V1.gene161	696	41.6867	14.3767	-1.53586	Down	0.85524	K14684|1|5e-54|208|smo:SELMODRAFT_409897|solute carrier family 25 (mitochondrial phosphate transporter), member 23/24/25/41	-	-	-	gi|115452133|ref|NP_001049667.1|/6.52723e-77/Os03g0267700 [Oryza sativa Japonica Group]
p5_sc27798.V1.gene2	264	60.2267	11.79	-2.35284	Down	0.893582	-	-	-	-	gi|470131192|ref|XP_004301481.1|/1.04604e-10/PREDICTED: uncharacterized protein LOC101304007 [Fragaria vesca subsp. vesca]
p5_sc00179.V1.gene68	3699	1.78	41.3233	4.53701	Up	0.900619	K09291|1|6e-08|58.9|smo:SELMODRAFT_444132|nucleoprotein TPR;K11498|2|1e-07|58.2|rcu:RCOM_0072440|centromeric protein E;K10866|3|2e-07|57.0|vvi:100243413|DNA repair protein RAD50 [EC:3.6.-.-];K10400|4|5e-07|55.8|osa:4352674|kinesin family member 15	-	-	-	gi|242041571|ref|XP_002468180.1|/0/hypothetical protein SORBIDRAFT_01g041150 [Sorghum bicolor]
p5_sc00001.V1.gene599	618	32.9	94.99	1.52969	Up	0.868731	-	-	GO:0004091//carboxylesterase activity	-	gi|296081830|emb|CBI20835.3|/5.50982e-79/unnamed protein product [Vitis vinifera]
p5_sc00088.V1.gene16	471	2.59333	14.81	2.51369	Up	0.832625	K10706|1|2e-15|79.3|bdi:100824143|senataxin [EC:3.6.4.-];K10742|5|9e-15|77.4|ota:Ot10g00360|DNA replication ATP-dependent helicase Dna2 [EC:3.6.4.12]	GO:0009526//plastid envelope	GO:0003676//nucleic acid binding;GO:0016462//pyrophosphatase activity;GO:0032559	-	gi|356536591|ref|XP_003536820.1|/2.13654e-63/PREDICTED: DNA-binding protein SMUBP-2-like [Glycine max]
p5_sc00006.V1.gene1023	636	28.1233	7.16333	-1.97306	Down	0.862753	K15201|1|1e-11|67.8|smo:SELMODRAFT_444100|general transcription factor 3C polypeptide 3 (transcription factor C subunit 4)	-	-	-	gi|302794432|ref|XP_002978980.1|/1.52936e-10/hypothetical protein SELMODRAFT_444100 [Selaginella moellendorffii]
p5_sc00136.V1.gene145	624	1.25667	109.703	6.44786	Up	0.95786	-	-	-	-	gi|28273408|gb|AAO38494.1|/1.45007e-42/unknown protein [Oryza sativa Japonica Group]
p5_sc00008.V1.gene813	486	0.536667	19.6167	5.19191	Up	0.885085	K13448|1|1e-52|203|pop:POPTR_658975|calcium-binding protein CML	GO:0043231//intracellular membrane-bounded organelle	GO:0016491//oxidoreductase activity	-	gi|449532497|ref|XP_004173217.1|/1.27937e-53/PREDICTED: probable calcium-binding protein CML15-like [Cucumis sativus]
p5_sc00262.V1.gene43	903	38.39	12.0267	-1.67449	Down	0.863737	K12585|1|7e-50|195|bdi:100829846|exosome complex exonuclease DIS3/RRP44 [EC:3.1.13.-]	-	GO:0004518//nuclease activity	-	gi|357114234|ref|XP_003558905.1|/9.07114e-49/PREDICTED: exosome complex exonuclease RRP44-like isoform 2 [Brachypodium distachyon]
p5_sc00033.V1.gene195	1635	165.837	79.91	-1.05332	Down	0.834756	-	GO:0009536//plastid	GO:0005488//binding	-	gi|413947450|gb|AFW80099.1|/2.78496e-69/hypothetical protein ZEAMMB73_349753 [Zea mays]
p5_sc01024.V1.gene10	351	47.39	14.7667	-1.68224	Down	0.869928	-	GO:0009536//plastid	GO:0004175//endopeptidase activity	GO:0019538//protein metabolic process	gi|460376424|ref|XP_004233998.1|/1.50895e-38/PREDICTED: protease HtpX homolog 2-like isoform 2 [Solanum lycopersicum]
p5_sc00004.V1.gene687	1665	101.993	48.7867	-1.06392	Down	0.832111	-	-	GO:0005488//binding	-	gi|255550217|ref|XP_002516159.1|/5.57605e-174/pentatricopeptide repeat-containing protein, putative [Ricinus communis]
p5_sc00236.V1.gene103	318	7.75667	29.3067	1.91772	Up	0.863116	K13289|1|3e-16|81.3|mtr:MTR_8g011350|cathepsin A (carboxypeptidase C) [EC:3.4.16.5]	-	GO:0004180//carboxypeptidase activity	-	gi|414589352|tpg|DAA39923.1|/2.68326e-19/TPA: hypothetical protein ZEAMMB73_827985 [Zea mays]
p5_sc00150.V1.gene27	513	26.2333	4.98667	-2.39525	Down	0.872547	K01892|1|8e-31|130|vvi:100241489|histidyl-tRNA synthetase [EC:6.1.1.21]	GO:0043231//intracellular membrane-bounded organelle	GO:0004812//aminoacyl-tRNA ligase activity;GO:0032559	GO:0006418//tRNA aminoacylation for protein translation	gi|359495248|ref|XP_002271456.2|/8.80367e-30/PREDICTED: histidyl-tRNA synthetase-like [Vitis vinifera]
p5_sc00004.V1.gene852	285	0.01	6.53333	9.35168	Up	0.838265	K03234|1|4e-09|57.8|pop:POPTR_558749|elongation factor 2	-	GO:0017111//nucleoside-triphosphatase activity;GO:0008135//translation factor activity, nucleic acid binding;GO:0032561//guanyl ribonucleotide binding	GO:0006412//translation;GO:0009207	gi|224081451|ref|XP_002306416.1|/6.20369e-08/predicted protein [Populus trichocarpa]
p5_sc00003.V1.gene58	1614	50.03	108.933	1.12258	Up	0.840834	-	-	-	-	gi|356547261|ref|XP_003542034.1|/2.36991e-50/PREDICTED: telomere repeat-binding protein 5-like [Glycine max]
p5_sc00312.V1.gene30	225	114.19	31.7567	-1.8463	Down	0.886094	K04508|1|1e-27|119|rcu:RCOM_1154620|transducin (beta)-like 1	GO:0031461//cullin-RING ubiquitin ligase complex;GO:0043231//intracellular membrane-bounded organelle	GO:0004468//lysine N-acetyltransferase activity	GO:0006476//protein deacetylation;GO:0006950//response to stress	gi|255567933|ref|XP_002524944.1|/2.24123e-26/Polyadenylation factor subunit, putative [Ricinus communis]
p5_sc00177.V1.gene88	375	6.23667	20.6867	1.72985	Up	0.833139	K01824|1|6e-11|63.9|gmx:100783250|cholestenol delta-isomerase [EC:5.3.3.5]	GO:0016020//membrane	GO:0016853//isomerase activity	-	gi|356531220|ref|XP_003534176.1|/1.02524e-10/PREDICTED: probable 3-beta-hydroxysteroid-Delta(8),Delta(7)-isomerase-like [Glycine max]
p5_sc00012.V1.gene692	591	5.21333	18.1733	1.80155	Up	0.824511	K08516|1|3e-40|162|pop:POPTR_561300|synaptobrevin homolog YKT6	GO:0031224//intrinsic to membrane	-	GO:0006810//transport	gi|224091686|ref|XP_002309328.1|/3.89091e-39/predicted protein [Populus trichocarpa]
p5_sc00019.V1.gene716	852	26.1733	7.21	-1.86003	Down	0.854701	-	-	-	-	gi|357167788|ref|XP_003581333.1|/1.05533e-19/PREDICTED: uncharacterized protein LOC100829262 [Brachypodium distachyon]
p5_sc00074.V1.gene217	801	16.19	106.36	2.71578	Up	0.901509	K03950|1|2e-25|114|zma:100194239|NADH dehydrogenase (ubiquinone) 1 alpha subcomplex 6 [EC:1.6.5.3 1.6.99.3]	GO:0043231//intracellular membrane-bounded organelle;GO:0030964	-	-	gi|212721238|ref|NP_001132752.1|/2.17101e-24/uncharacterized protein LOC100194239 [Zea mays]
p5_sc00063.V1.gene53	1098	190.973	54.1633	-1.81798	Down	0.887185	K07203|1|1e-91|334|gmx:100816446|FKBP12-rapamycin complex-associated protein	-	GO:0016772//transferase activity, transferring phosphorus-containing groups;GO:0032559	GO:0006796//phosphate-containing compound metabolic process	gi|356539704|ref|XP_003538335.1|/1.68272e-90/PREDICTED: serine/threonine-protein kinase TOR-like isoform 2 [Glycine max]
p5_sc00166.V1.gene196	1143	214.89	38.6333	-2.47568	Down	0.90107	K13094|1|1e-08|58.9|pop:POPTR_800597|RNA-binding protein 5/10;K13103|2|3e-08|57.8|rcu:RCOM_1517460|tuftelin-interacting protein 11	GO:0044464//cell part	GO:0046914//transition metal ion binding	-	gi|356572888|ref|XP_003554597.1|/4.68321e-107/PREDICTED: G patch domain-containing protein 8-like [Glycine max]
p5_sc00097.V1.gene115	684	0.01	29.86	11.544	Up	0.984322	K05279|1|4e-89|325|rcu:RCOM_0596300|flavonol 3-O-methyltransferase [EC:2.1.1.76];K13066|2|6e-88|321|pop:POPTR_824484|caffeic acid 3-O-methyltransferase [EC:2.1.1.68]	-	GO:0005515//protein binding;GO:0008171//O-methyltransferase activity	GO:0006730//one-carbon metabolic process;GO:0009699//phenylpropanoid biosynthetic process	gi|97974184|dbj|BAE94403.1|/4.11389e-92/Caffeic acid 3-O-methyltransferase [Ipomoea nil]
p5_sc00088.V1.gene108	246	3	19.93	2.73191	Up	0.86264	-	-	-	-	gi|148909845|gb|ABR18009.1|/5.27643e-07/unknown [Picea sitchensis]
p5_sc00259.V1.gene81	741	7.85667	56.5	2.84626	Up	0.897655	-	GO:0043231//intracellular membrane-bounded organelle;GO:0044444//cytoplasmic part	GO:0003676//nucleic acid binding	GO:0010075//regulation of meristem growth;GO:0009909//regulation of flower development	gi|225447249|ref|XP_002278664.1|/6.33953e-113/PREDICTED: protein ULTRAPETALA 1 [Vitis vinifera]
p5_sc00319.V1.gene93	324	16.3933	58.9367	1.84606	Up	0.880242	-	-	GO:0003676//nucleic acid binding	-	gi|147832972|emb|CAN70664.1|/1.11452e-33/hypothetical protein VITISV_008108 [Vitis vinifera]
p5_sc00638.V1.gene1	1293	4.00333	14.3367	1.84044	Up	0.801038	K00162|1|1e-168|590|pop:POPTR_668506|pyruvate dehydrogenase E1 component subunit beta [EC:1.2.4.1]	GO:0009526//plastid envelope;GO:0045254//pyruvate dehydrogenase complex	GO:0046914//transition metal ion binding;GO:0004738//pyruvate dehydrogenase activity;GO:0016744	GO:0006631//fatty acid metabolic process;GO:0003006//developmental process involved in reproduction	gi|363818280|gb|AEW31333.1|/5.23529e-174/putative plastidial pyruvate dehydrogenase E1 beta protein [Elaeis guineensis]
p5_sc00087.V1.gene217	1245	147.553	41.0967	-1.84414	Down	0.886959	K12741|1|2e-76|284|vvi:100240900|heterogeneous nuclear ribonucleoprotein A1/A3;K14314|4|5e-74|276|gmx:100778001|nuclear pore complex protein Nup210	GO:0032991//macromolecular complex	GO:0003676//nucleic acid binding	-	gi|296089958|emb|CBI39777.3|/4.33925e-85/unnamed protein product [Vitis vinifera]
p5_sc00084.V1.gene352	756	10.7833	35.0867	1.70212	Up	0.862709	-	-	-	-	gi|212720805|ref|NP_001131605.1|/6.74781e-33/uncharacterized protein LOC100192955 [Zea mays]
p5_sc00452.V1.gene34	1086	64.0033	22.4267	-1.51293	Down	0.863674	K11380|1|4e-08|57.4|ppp:PHYPADRAFT_27586|NuA3 HAT complex component NTO1	-	-	-	gi|125541277|gb|EAY87672.1|/1.30804e-95/hypothetical protein OsI_09084 [Oryza sativa Indica Group]
p5_sc00306.V1.gene71	1938	54.6333	20.5333	-1.41181	Down	0.853943	K07195|1|0.0|633|vvi:100261660|exocyst complex component 7	-	-	-	gi|359488501|ref|XP_002280135.2|/2.15954e-180/PREDICTED: uncharacterized protein LOC100261660 [Vitis vinifera]
p5_sc00490.V1.gene33	564	33	122.597	1.89338	Up	0.887962	-	GO:0031410//cytoplasmic vesicle	GO:0005488//binding	GO:0051234//establishment of localization;GO:0010876//lipid localization	gi|225435700|ref|XP_002285691.1|/5.68281e-42/PREDICTED: non-specific lipid-transfer protein-like protein At2g13820-like [Vitis vinifera]
p5_sc00185.V1.gene197	333	4.26667	23.2	2.44294	Up	0.866744	K06995|1|5e-49|190|sbi:SORBI_04g026280|	-	-	-	gi|115447349|ref|NP_001047454.1|/8.70822e-50/Os02g0620400 [Oryza sativa Japonica Group]
p5_sc00014.V1.gene63	399	0.01	6.54667	9.35462	Up	0.838785	K13993|1|2e-27|118|rcu:RCOM_0497680|HSP20 family protein	-	-	-	gi|413926734|gb|AFW66666.1|/6.85904e-31/hypothetical protein ZEAMMB73_960531 [Zea mays]
p5_sc00036.V1.gene526	2685	69.4133	15.9633	-2.12045	Down	0.890668	K00914|1|0.0|1296|vvi:100263708|phosphatidylinositol 3-kinase [EC:2.7.1.137]	GO:0043234//protein complex	GO:0035004//phosphatidylinositol 3-kinase activity;GO:0032559	GO:0016192//vesicle-mediated transport;GO:0046488//phosphatidylinositol metabolic process;GO:0048017//inositol lipid-mediated signaling;GO:0006970//response to osmotic stress;GO:0032502//developmental process	gi|359473231|ref|XP_002267769.2|/0/PREDICTED: phosphatidylinositol 3-kinase, root isoform [Vitis vinifera]
p5_sc00170.V1.gene190	2658	103.557	51.6633	-1.00321	Down	0.820895	K10754|1|0.0|830|aly:ARALYDRAFT_489049|replication factor C subunit 1	GO:0005622//intracellular	GO:0032559;GO:0003824//catalytic activity	GO:0031060//regulation of histone methylation;GO:0006342//chromatin silencing;GO:0033554//cellular response to stress;GO:0009725//response to hormone stimulus	gi|222616174|gb|EEE52306.1|/0/hypothetical protein OsJ_34316 [Oryza sativa Japonica Group]
p5_sc00008.V1.gene1143	1860	23.4633	529.417	4.49592	Up	0.909291	K00924|1|6e-151|532|ath:AT2G01450|[EC:2.7.1.-];K14512|2|3e-81|301|pop:POPTR_718188|mitogen-activated protein kinase 6 [EC:2.7.11.24];K04371|3|9e-81|299|ppp:PHYPADRAFT_126277|extracellular signal-regulated kinase 1/2 [EC:2.7.11.24]	-	GO:0004674//protein serine/threonine kinase activity;GO:0000166//nucleotide binding	-	gi|470136161|ref|XP_004303866.1|/0/PREDICTED: mitogen-activated protein kinase 10-like [Fragaria vesca subsp. vesca]
p5_sc04953.V1.gene3	918	2.70333	50.4367	4.22166	Up	0.900675	-	-	-	-	gi|225430563|ref|XP_002262758.1|/8.56968e-111/PREDICTED: uncharacterized protein LOC100257058 isoform 1 [Vitis vinifera]
p5_sc00094.V1.gene326	783	26.46	92.7367	1.80933	Up	0.883983	K00820|1|5e-96|348|bdi:100841284|glucosamine--fructose-6-phosphate aminotransferase (isomerizing) [EC:2.6.1.16]	GO:0044424//intracellular part	GO:0030246//carbohydrate binding;GO:0008483//transaminase activity	GO:0005975//carbohydrate metabolic process	gi|218186383|gb|EEC68810.1|/1.57778e-96/hypothetical protein OsI_37368 [Oryza sativa Indica Group]
p5_sc00018.V1.gene873	171	11.3067	58.5433	2.37233	Up	0.893407	-	GO:0044464//cell part	-	GO:0048193//Golgi vesicle transport	gi|460392192|ref|XP_004241701.1|/5.24459e-23/PREDICTED: trafficking protein particle complex subunit 2-like isoform 1 [Solanum lycopersicum]
p5_sc00017.V1.gene849	321	17.2667	46.08	1.41615	Up	0.850152	K00413|1|4e-26|114|vvi:100261810|ubiquinol-cytochrome c reductase cytochrome c1 subunit	GO:0031224//intrinsic to membrane;GO:0005746//mitochondrial respiratory chain	GO:0009055//electron carrier activity;GO:0005506//iron ion binding	GO:0051234//establishment of localization;GO:0006091//generation of precursor metabolites and energy	gi|374256005|gb|AEZ00864.1|/1.36705e-31/putative cytochrome C1 protein, partial [Elaeis guineensis]
p5_sc00006.V1.gene784	1551	46.3	14.6433	-1.66077	Down	0.868818	K13093|1|1e-89|328|osa:4336279|HIV Tat-specific factor 1	-	-	-	gi|413924809|gb|AFW64741.1|/1.33352e-89/hypothetical protein ZEAMMB73_003429 [Zea mays]
p5_sc00097.V1.gene289	1659	86.7	12.82	-2.75764	Down	0.90065	K03086|1|4e-72|270|ota:Ot06g01190|RNA polymerase primary sigma factor;K03093|3|2e-56|218|rcu:RCOM_0798990|RNA polymerase sigma factor	GO:0009536//plastid	-	GO:0006351//transcription, DNA-dependent;GO:0009639//response to red or far red light	gi|296090195|emb|CBI40014.3|/3.60563e-165/unnamed protein product [Vitis vinifera]
p5_sc00211.V1.gene52	456	0.01	12.9433	10.338	Up	0.935941	-	GO:0009570//chloroplast stroma	GO:0016747//transferase activity, transferring acyl groups other than amino-acyl groups	-	gi|224125508|ref|XP_002319604.1|/1.84204e-21/predicted protein [Populus trichocarpa]
p5_sc00227.V1.gene41	561	20.05	173.257	3.11124	Up	0.904316	K02966|1|5e-52|201|gmx:100527647|small subunit ribosomal protein S19e	-	-	-	gi|351721624|ref|NP_001235424.1|/5.14833e-51/uncharacterized protein LOC100527647 [Glycine max]
p5_sc00140.V1.gene195	1464	54.6367	26.81	-1.0271	Down	0.818107	K12585|1|0.0|667|gmx:100806652|exosome complex exonuclease DIS3/RRP44 [EC:3.1.13.-]	GO:0044464//cell part	GO:0003676//nucleic acid binding;GO:0008408//3'-5' exonuclease activity	-	gi|225438438|ref|XP_002276939.1|/0/PREDICTED: exosome complex exonuclease RRP44 isoform 2 [Vitis vinifera]
p5_sc00004.V1.gene155	288	80.6533	17.26	-2.2243	Down	0.893701	-	-	-	GO:0006351//transcription, DNA-dependent	gi|413943626|gb|AFW76275.1|/5.72461e-29/hypothetical protein ZEAMMB73_074884 [Zea mays]
p5_sc00082.V1.gene407	654	233.887	695.313	1.57185	Up	0.876006	K02995|1|2e-76|283|rcu:RCOM_0046320|small subunit ribosomal protein S8e	GO:0030529//ribonucleoprotein complex;GO:0009536//plastid	GO:0003723//RNA binding;GO:0005198//structural molecule activity	GO:0010467//gene expression	gi|255576278|ref|XP_002529032.1|/2.43089e-75/40S ribosomal protein S8, putative [Ricinus communis]
p5_sc00050.V1.gene103	2037	2.68667	12.7233	2.24359	Up	0.806596	-	-	-	-	gi|297740484|emb|CBI30666.3|/1.51526e-99/unnamed protein product [Vitis vinifera]
p5_sc20435.V1.gene1	339	5.72667	22.76	1.99073	Up	0.852088	-	-	GO:0003723//RNA binding	-	gi|460365991|ref|XP_004228877.1|/6.91638e-15/PREDICTED: double-stranded RNA-binding protein 1-like [Solanum lycopersicum]
p5_sc00081.V1.gene251	1098	2.74333	1047.74	8.57714	Up	0.997017	-	-	-	-	gi|225454682|ref|XP_002269871.1|/5.56287e-110/PREDICTED: uncharacterized protein LOC100264930 isoform 2 [Vitis vinifera]
p5_sc00005.V1.gene1	648	11.51	1014.11	6.46119	Up	0.959997	-	GO:0031410//cytoplasmic vesicle	-	GO:0010876//lipid localization	gi|1531756|emb|CAA57810.1|/2.49298e-32/proline-rich-like protein [Asparagus officinalis]
p5_sc00149.V1.gene178	1911	237.49	4.71	-5.656	Down	0.929406	-	-	-	-	gi|242059639|ref|XP_002458965.1|/5.11191e-25/hypothetical protein SORBIDRAFT_03g043480 [Sorghum bicolor]
p5_sc00075.V1.gene151	384	5.73	145.033	4.66171	Up	0.910281	-	-	-	-	gi|357973578|gb|AET97665.1|/6.11016e-32/hydrogen peroxide induced protein 1 [Camellia sinensis]
p5_sc00013.V1.gene312	633	19.54	134.877	2.78714	Up	0.902605	-	-	-	-	gi|470142506|ref|XP_004306946.1|/1.30102e-70/PREDICTED: vesicle-associated protein 1-3-like [Fragaria vesca subsp. vesca]
p5_sc00002.V1.gene1088	936	7.15	32.95	2.20426	Up	0.877422	-	-	-	-	gi|225426210|ref|XP_002262703.1|/3.5298e-59/PREDICTED: dof zinc finger protein DOF4.6-like [Vitis vinifera]
p5_sc00003.V1.gene1102	1734	100.503	227.27	1.17716	Up	0.849318	-	GO:0043231//intracellular membrane-bounded organelle	GO:0046872//metal ion binding;GO:0004871//signal transducer activity	-	gi|359481218|ref|XP_002267833.2|/0/PREDICTED: vacuolar-sorting receptor 1-like [Vitis vinifera]
p5_sc00080.V1.gene376	1101	27.1633	6.99	-1.9583	Down	0.860384	-	-	GO:0004672//protein kinase activity;GO:0000166//nucleotide binding	-	gi|414586205|tpg|DAA36776.1|/1.59258e-64/TPA: putative receptor-like kinase family protein [Zea mays]
p5_sc00198.V1.gene20	1200	0.01	16.94	10.7262	Up	0.958719	K08241|1|2e-95|347|vvi:100260930|jasmonate O-methyltransferase [EC:2.1.1.141]	-	GO:0016740//transferase activity	-	gi|115448329|ref|NP_001047944.1|/1.03874e-112/Os02g0719600 [Oryza sativa Japonica Group]
p5_sc00006.V1.gene235	2010	8.97333	129.583	3.85209	Up	0.905457	K00454|1|0.0|870|vvi:100244202|lipoxygenase [EC:1.13.11.12]	-	GO:0046914//transition metal ion binding;GO:0016702//oxidoreductase activity, acting on single donors with incorporation of molecular oxygen, incorporation of two atoms of oxygen	GO:0006633//fatty acid biosynthetic process	gi|225425842|ref|XP_002265505.1|/0/PREDICTED: lipoxygenase 6, choloroplastic [Vitis vinifera]
p5_sc00007.V1.gene123	594	0.01	15.01	10.5517	Up	0.949627	-	-	-	-	gi|462401728|gb|EMJ07285.1|/7.41361e-46/hypothetical protein PRUPE_ppa012908mg [Prunus persica]
p5_sc00017.V1.gene659	585	0.913333	16.02	4.13259	Up	0.857752	K05658|1|9e-25|111|gmx:100814667|ATP-binding cassette, subfamily B (MDR/TAP), member 1	-	-	-	gi|356572468|ref|XP_003554390.1|/1.00264e-23/PREDICTED: ABC transporter B family member 1-like isoform 2 [Glycine max]
p5_sc00177.V1.gene129	453	3.16333	26.97	3.09184	Up	0.882266	-	-	-	-	gi|357163163|ref|XP_003579644.1|/3.37702e-28/PREDICTED: OTU domain-containing protein DDB_G0284757-like [Brachypodium distachyon]
p5_sc00167.V1.gene63	786	29.9	4.52667	-2.72362	Down	0.88303	-	-	-	-	gi|413919769|gb|AFW59701.1|/4.36795e-62/hypothetical protein ZEAMMB73_115574 [Zea mays]
p5_sc00031.V1.gene621	687	16.9367	4.17667	-2.01973	Down	0.829962	-	GO:0044464//cell part	GO:0046872//metal ion binding	-	gi|218193609|gb|EEC76036.1|/1.44131e-12/hypothetical protein OsI_13209 [Oryza sativa Indica Group]
p5_sc00335.V1.gene17	510	229.907	67.7633	-1.76247	Down	0.885806	K10661|1|2e-63|239|vvi:100262331|E3 ubiquitin-protein ligase MARCH6 [EC:6.3.2.19]	GO:0044464//cell part	GO:0046914//transition metal ion binding	-	gi|359475354|ref|XP_002282447.2|/2.25363e-62/PREDICTED: E3 ubiquitin-protein ligase MARCH6 [Vitis vinifera]
p5_sc00016.V1.gene593	2337	5.9	29.15	2.30471	Up	0.874853	K09338|1|0.0|798|aly:ARALYDRAFT_324546|homeobox-leucine zipper protein	-	-	-	gi|359489358|ref|XP_002272264.2|/0/PREDICTED: homeobox-leucine zipper protein ANTHOCYANINLESS 2 [Vitis vinifera]
p5_sc00003.V1.gene19	1293	6.15667	27.19	2.14285	Up	0.867966	K11982|1|5e-34|143|sbi:SORBI_01g035310|E3 ubiquitin-protein ligase RNF115/126 [EC:6.3.2.19]	-	-	-	gi|225434879|ref|XP_002283212.1|/8.83191e-97/PREDICTED: E3 ubiquitin-protein ligase RING1-like [Vitis vinifera]
p5_sc00017.V1.gene742	846	25.8	3.07333	-3.06949	Down	0.880179	-	-	GO:0000989//transcription factor binding transcription factor activity	GO:0006351//transcription, DNA-dependent	gi|413921726|gb|AFW61658.1|/4.66749e-28/hypothetical protein ZEAMMB73_514492 [Zea mays]
p5_sc00105.V1.gene335	999	14.33	40.3067	1.49198	Up	0.852226	-	GO:0043231//intracellular membrane-bounded organelle	-	-	gi|242053259|ref|XP_002455775.1|/9.40483e-73/hypothetical protein SORBIDRAFT_03g024880 [Sorghum bicolor]
p5_sc00084.V1.gene224	966	13.72	98.2233	2.83979	Up	0.901929	K01188|1|3e-73|273|bdi:100825601|beta-glucosidase [EC:3.2.1.21]	-	GO:0016798//hydrolase activity, acting on glycosyl bonds	-	gi|462416513|gb|EMJ21250.1|/3.79443e-72/hypothetical protein PRUPE_ppa026252mg [Prunus persica]
p5_sc00037.V1.gene113	1428	0.01	18.1967	10.8295	Up	0.96318	-	-	-	-	gi|462399159|gb|EMJ04827.1|/1.44105e-127/hypothetical protein PRUPE_ppa003939mg [Prunus persica]
p5_sc00320.V1.gene99	669	22.07	5.53667	-1.995	Down	0.850102	-	-	-	-	gi|460397200|ref|XP_004244156.1|/2.18302e-42/PREDICTED: uncharacterized protein LOC101259060 [Solanum lycopersicum]
p5_sc00307.V1.gene29	1671	27.5367	59.3033	1.10676	Up	0.828396	-	-	-	-	gi|108712092|gb|ABF99887.1|/5.64447e-33/expressed protein [Oryza sativa Japonica Group]
p5_sc00008.V1.gene506	1104	10.33	49.58	2.26292	Up	0.888513	K09287|1|8e-115|411|vvi:100262843|RAV-like factor	-	-	GO:0006351//transcription, DNA-dependent	gi|470122214|ref|XP_004297140.1|/2.87414e-114/PREDICTED: AP2/ERF and B3 domain-containing transcription repressor TEM1-like [Fragaria vesca subsp. vesca]
p5_sc00036.V1.gene493	741	68.87	34.3533	-1.00343	Down	0.814898	-	GO:0044464//cell part	GO:0016757//transferase activity, transferring glycosyl groups	-	gi|413947133|gb|AFW79782.1|/8.80994e-14/putative homeodomain-like transcription factor superfamily protein [Zea mays]
p5_sc00185.V1.gene163	723	44.9233	20.94	-1.1012	Down	0.81837	-	GO:0043231//intracellular membrane-bounded organelle;GO:0044427//chromosomal part	-	GO:0007049//cell cycle	gi|225455780|ref|XP_002270531.1|/5.24533e-64/PREDICTED: uncharacterized protein LOC100267948 [Vitis vinifera]
p5_sc00621.V1.gene21	1104	24.12	6.99333	-1.78618	Down	0.847238	K13424|1|2e-23|108|osa:4327518|WRKY transcription factor 33	-	-	-	gi|242081287|ref|XP_002445412.1|/1.18874e-51/hypothetical protein SORBIDRAFT_07g016330 [Sorghum bicolor]
p5_sc00878.V1.gene19	1503	61.0133	18.9667	-1.68566	Down	0.875097	-	-	-	-	gi|222639805|gb|EEE67937.1|/6.47559e-134/hypothetical protein OsJ_25824 [Oryza sativa Japonica Group]
p5_sc00033.V1.gene386	822	8.20333	25.9067	1.65904	Up	0.844838	K01530|1|2e-92|336|osa:4332752|phospholipid-translocating ATPase [EC:3.6.3.1];K14802|3|2e-55|214|osa:4324268|phospholipid-transporting ATPase [EC:3.6.3.1]	GO:0043231//intracellular membrane-bounded organelle;GO:0031410//cytoplasmic vesicle;GO:0016020//membrane	GO:0043492//ATPase activity, coupled to movement of substances;GO:0022892;GO:0016820//hydrolase activity, acting on acid anhydrides, catalyzing transmembrane movement of substances;GO:0000166//nucleotide binding	GO:0008152//metabolic process	gi|218192773|gb|EEC75200.1|/2.82034e-91/hypothetical protein OsI_11450 [Oryza sativa Indica Group]
p5_sc00042.V1.gene97	813	475.053	1296.15	1.44807	Up	0.868643	-	GO:0016020//membrane;GO:0031410//cytoplasmic vesicle	-	-	gi|380719865|gb|AFD63133.1|/4.85689e-104/senescence-associated protein [Vitis quinquangularis]
p5_sc00023.V1.gene413	1029	4.92333	33.0533	2.74709	Up	0.886595	K08900|1|4e-65|246|pop:POPTR_262253|mitochondrial chaperone BCS1	-	GO:0016462//pyrophosphatase activity;GO:0000166//nucleotide binding	-	gi|326489603|dbj|BAK01782.1|/6.20211e-108/predicted protein [Hordeum vulgare subsp. vulgare]
p5_sc00087.V1.gene336	618	17.02	3.99	-2.09277	Down	0.832738	-	-	GO:0005488//binding	-	gi|357158938|ref|XP_003578288.1|/5.85305e-22/PREDICTED: uncharacterized protein LOC100838039 isoform 1 [Brachypodium distachyon]
p5_sc00020.V1.gene179	2193	4.89	385.353	6.3002	Up	0.954195	K01057|1|3e-18|92.4|gmx:100804571|6-phosphogluconolactonase [EC:3.1.1.31];K14808|2|5e-12|71.6|vvi:100257398|ATP-dependent RNA helicase DDX54/DBP10 [EC:3.6.4.13]	-	-	-	gi|462413173|gb|EMJ18222.1|/0/hypothetical protein PRUPE_ppa001976mg [Prunus persica]
p5_sc00025.V1.gene254	678	2.70333	84.1367	4.95992	Up	0.9128	-	-	-	-	gi|255542834|ref|XP_002512480.1|/1.55222e-51/conserved hypothetical protein [Ricinus communis]
p5_sc00007.V1.gene1236	1785	0.146667	8.21333	5.80735	Up	0.811458	-	-	-	-	gi|115452545|ref|NP_001049873.1|/4.25715e-127/Os03g0302900 [Oryza sativa Japonica Group]
p5_sc00012.V1.gene403	1074	8.21	57.1367	2.79896	Up	0.897373	-	-	GO:0003824//catalytic activity	-	gi|357163326|ref|XP_003579696.1|/6.09577e-138/PREDICTED: uncharacterized protein LOC100835900 [Brachypodium distachyon]
p5_sc00183.V1.gene146	354	59.5367	8.17667	-2.86419	Down	0.89837	-	-	-	-	gi|224061899|ref|XP_002300654.1|/1.19593e-17/predicted protein [Populus trichocarpa]
p5_sc00104.V1.gene86	627	1.62667	21.8467	3.74742	Up	0.875793	-	GO:0016020//membrane	GO:0017111//nucleoside-triphosphatase activity	-	gi|75318232|sp|O24367.1|TUR2_SPIPO/2.64153e-84/RecName: Full=Pleiotropic drug resistance protein TUR2; Short=Protein Turion 2
p5_sc00020.V1.gene130	1146	10.3867	127.35	3.61599	Up	0.904999	-	-	-	-	gi|115448467|ref|NP_001048013.1|/1.32804e-93/Os02g0730400 [Oryza sativa Japonica Group]
p5_sc05857.V1.gene3	417	3.04	62.1267	4.35307	Up	0.903451	-	-	GO:0016798//hydrolase activity, acting on glycosyl bonds	-	gi|61614851|gb|AAQ21371.2|/1.39645e-31/beta-galactosidase [Sandersonia aurantiaca]
p5_sc00140.V1.gene95	1977	14.2567	3.84333	-1.89121	Down	0.803475	K15271|1|1e-71|269|rcu:RCOM_1095670|ATP-dependent DNA helicase HFM1/MER3 [EC:3.6.4.12];K15078|3|5e-66|250|vvi:100250139|structure-specific endonuclease subunit SLX1 [EC:3.6.1.-];K03798|5|2e-50|198|rcu:RCOM_0340700|cell division protease FtsH [EC:3.4.24.-]	-	-	-	gi|470123877|ref|XP_004297946.1|/2.08192e-162/PREDICTED: pentatricopeptide repeat-containing protein At3g12770-like [Fragaria vesca subsp. vesca]
p5_sc00037.V1.gene666	1026	65.23	25.04	-1.3813	Down	0.855578	-	-	-	-	gi|359478406|ref|XP_002282999.2|/8.48052e-49/PREDICTED: transcription factor bHLH130-like [Vitis vinifera]
p5_sc00020.V1.gene889	600	24.4133	3.21667	-2.92403	Down	0.87635	-	GO:0016020//membrane;GO:0043231//intracellular membrane-bounded organelle	-	GO:0007165//signal transduction	gi|224138978|ref|XP_002322949.1|/3.43292e-83/predicted protein [Populus trichocarpa]
p5_sc00005.V1.gene983	969	36.38	4.01333	-3.18027	Down	0.891915	K01090|1|7e-32|135|sbi:SORBI_01g038410|protein phosphatase [EC:3.1.3.16];K14497|2|1e-28|125|vvi:100241034|protein phosphatase 2C [EC:3.1.3.16]	GO:0043234//protein complex;GO:0043231//intracellular membrane-bounded organelle	GO:0043169//cation binding;GO:0004721//phosphoprotein phosphatase activity	GO:0006464//cellular protein modification process	gi|255548654|ref|XP_002515383.1|/3.67677e-83/protein phosphatase 2c, putative [Ricinus communis]
p5_sc00128.V1.gene115	1458	0.903333	122.217	7.07997	Up	0.975857	K13030|1|8e-124|442|sbi:SORBI_01g001220|cyanohydrin beta-glucosyltransferase [EC:2.4.1.85];K13692|2|3e-63|241|vvi:100252177|UDP-glucose:(indol-3-yl)acetate beta-D-glucosyltransferase [EC:2.4.1.121];K13068|3|4e-63|240|aly:ARALYDRAFT_479675|sinapate 1-glucosyltransferase [EC:2.4.1.120];K13691|5|6e-61|233|vvi:100243330|pathogen-inducible salicylic acid glucosyltransferase [EC:2.4.1.-]	-	GO:0016758//transferase activity, transferring hexosyl groups	-	gi|242062476|ref|XP_002452527.1|/0/hypothetical protein SORBIDRAFT_04g027460 [Sorghum bicolor]
p5_sc00115.V1.gene263	1071	54.02	23.08	-1.22685	Down	0.840427	K04683|1|1e-120|431|pop:POPTR_576733|transcription factor Dp-1	GO:0043234//protein complex;GO:0043231//intracellular membrane-bounded organelle	GO:0003676//nucleic acid binding;GO:0001071//nucleic acid binding transcription factor activity	GO:0006351//transcription, DNA-dependent	gi|225440073|ref|XP_002282450.1|/9.40742e-123/PREDICTED: transcription factor-like protein DPB [Vitis vinifera]
p5_sc00002.V1.gene1943	1620	16.1733	39.9967	1.30626	Up	0.837795	-	GO:0005635//nuclear envelope;GO:0016020//membrane	GO:0003677//DNA binding	GO:0006355//regulation of transcription, DNA-dependent;GO:0006970//response to osmotic stress;GO:0009630//gravitropism	gi|225453818|ref|XP_002276807.1|/0/PREDICTED: tricalbin-1 [Vitis vinifera]
p5_sc00007.V1.gene101	681	4.93667	38.7767	2.97358	Up	0.892298	-	GO:0043231//intracellular membrane-bounded organelle	-	GO:0006810//transport	gi|225439548|ref|XP_002263463.1|/2.51317e-33/PREDICTED: PRA1 family protein B4 isoform 1 [Vitis vinifera]
p5_sc00002.V1.gene186	1284	0.306667	201.903	9.36278	Up	0.998797	K01904|1|7e-153|538|rcu:RCOM_1325310|4-coumarate--CoA ligase [EC:6.2.1.12]	-	GO:0016703;GO:0016405//CoA-ligase activity	GO:0008152//metabolic process	gi|381356182|gb|AFG26324.1|/1.91225e-160/4-coumarate-CoA ligase [Cinnamomum osmophloeum]
p5_sc00229.V1.gene142	11016	457.393	45.01	-3.34512	Down	0.905619	K10592|1|0.0|3139|bdi:100821130|E3 ubiquitin-protein ligase HUWE1 [EC:6.3.2.19]	-	GO:0016874//ligase activity	-	gi|218186751|gb|EEC69178.1|/0/hypothetical protein OsI_38149 [Oryza sativa Indica Group]
p5_sc07388.V1.gene1	2244	48.9967	14.5733	-1.74935	Down	0.874364	-	-	-	-	gi|359495432|ref|XP_002280519.2|/0/PREDICTED: ETO1-like protein 1-like [Vitis vinifera]
p5_sc00010.V1.gene191	804	38.8233	18.8667	-1.04108	Down	0.805844	K14486|1|3e-61|233|pop:POPTR_589324|auxin response factor	GO:0043231//intracellular membrane-bounded organelle	GO:0003676//nucleic acid binding;GO:0001071//nucleic acid binding transcription factor activity;GO:0005515//protein binding	GO:0009755//hormone-mediated signaling pathway;GO:0009791//post-embryonic development;GO:0006351//transcription, DNA-dependent	gi|356549132|ref|XP_003542951.1|/6.04742e-83/PREDICTED: auxin response factor 6-like [Glycine max]
p5_sc00235.V1.gene34	198	10.29	26.52	1.36584	Up	0.821133	K01061|1|1e-06|49.3|bdi:100822628|carboxymethylenebutenolidase [EC:3.1.1.45]	-	-	-	gi|326491903|dbj|BAJ98176.1|/4.98236e-13/predicted protein [Hordeum vulgare subsp. vulgare]
p5_sc00025.V1.gene41	3378	22.97	241.46	3.39396	Up	0.905325	K05666|1|1e-86|320|olu:OSTLU_35503|ATP-binding cassette, subfamily C (CFTR/MRP), member 2;K02021|3|5e-20|99.0|ppp:PHYPADRAFT_115784|putative ABC transport system ATP-binding protein;K05658|4|2e-19|97.1|mtr:MTR_4g124040|ATP-binding cassette, subfamily B (MDR/TAP), member 1	-	GO:0003824//catalytic activity	GO:0006865//amino acid transport	gi|413948098|gb|AFW80747.1|/0/hypothetical protein ZEAMMB73_402927 [Zea mays]
p5_sc00224.V1.gene86	1491	3.47667	62.9467	4.17835	Up	0.902931	K11446|1|1e-09|63.2|pop:POPTR_413516|histone demethylase JARID1 [EC:1.14.11.-]	-	-	-	gi|462406635|gb|EMJ12099.1|/2.09445e-76/hypothetical protein PRUPE_ppa001299mg [Prunus persica]
p5_sc00101.V1.gene253	441	112.247	29.4	-1.93278	Down	0.888181	K13174|1|2e-08|56.2|sbi:SORBI_04g034220|THO complex subunit 5	GO:0043231//intracellular membrane-bounded organelle	-	-	gi|326521216|dbj|BAJ96811.1|/1.04431e-07/predicted protein [Hordeum vulgare subsp. vulgare]
p5_sc00075.V1.gene478	531	5.09667	137.843	4.75733	Up	0.91161	K09518|1|4e-10|62.4|vcn:VOLCADRAFT_83498|DnaJ homolog subfamily B member 12;K09510|2|9e-10|61.2|bdi:100832977|DnaJ homolog subfamily B member 4;K03686|3|2e-09|60.1|aly:ARALYDRAFT_490783|molecular chaperone DnaJ	-	-	-	gi|1684851|gb|AAB36543.1|/1.19358e-27/DnaJ-like protein [Phaseolus vulgaris]
p5_sc00107.V1.gene329	1815	15.1033	64.62	2.09711	Up	0.888977	K14489|1|2e-21|102|vvi:100263145|arabidopsis histidine kinase 2/3/4 (cytokinin receptor) [EC:2.7.13.3]	GO:0031410//cytoplasmic vesicle	GO:0004553//hydrolase activity, hydrolyzing O-glycosyl compounds	GO:0008152//metabolic process	gi|356522003|ref|XP_003529639.1|/4.29876e-167/PREDICTED: glucan endo-1,3-beta-glucosidase 1-like [Glycine max]
p5_sc00044.V1.gene40	1305	0.99	349.9	8.4653	Up	0.996272	K13065|1|2e-114|410|rcu:RCOM_1442250|shikimate O-hydroxycinnamoyltransferase [EC:2.3.1.133]	-	GO:0016747//transferase activity, transferring acyl groups other than amino-acyl groups	-	gi|326510797|dbj|BAJ91746.1|/1.04245e-145/predicted protein [Hordeum vulgare subsp. vulgare]
p5_sc00037.V1.gene54	792	278.097	82.4067	-1.75475	Down	0.885894	K15172|1|6e-103|371|bdi:100829683|transcription elongation factor SPT5	GO:0030529//ribonucleoprotein complex	GO:0005198//structural molecule activity	GO:0006355//regulation of transcription, DNA-dependent;GO:0006368//transcription elongation from RNA polymerase II promoter	gi|222635168|gb|EEE65300.1|/5.52696e-105/hypothetical protein OsJ_20538 [Oryza sativa Japonica Group]
p5_sc00001.V1.gene3149	1314	5.95	44.1767	2.89232	Up	0.894372	K03265|1|0.0|837|zma:100285172|peptide chain release factor subunit 1	GO:0044424//intracellular part	GO:0003747//translation release factor activity	GO:0006412//translation	gi|226506470|ref|NP_001151538.1|/0/eukaryotic peptide chain release factor subunit 1-1 [Zea mays]
p5_sc00098.V1.gene227	651	10.6433	1.46667	-2.85934	Down	0.800919	K06928|1|8e-65|244|pop:POPTR_748589|nucleoside-triphosphatase THEP1 [EC:3.6.1.15]	GO:0043231//intracellular membrane-bounded organelle	-	-	gi|224151302|ref|XP_002337085.1|/9.48361e-64/predicted protein [Populus trichocarpa]
p5_sc00377.V1.gene77	1863	0.203333	48.7567	7.90561	Up	0.985325	K09840|1|0.0|833|vvi:100267016|9-cis-epoxycarotenoid dioxygenase [EC:1.13.11.51]	GO:0009532//plastid stroma	GO:0043169//cation binding;GO:0010436//carotenoid dioxygenase activity	GO:0050896//response to stimulus;GO:0009687//abscisic acid metabolic process	gi|260176996|gb|ACX33873.1|/0/NCED3 [Lilium speciosum]
p5_sc00220.V1.gene8	930	59.2033	21.9233	-1.43321	Down	0.856562	K00430|1|9e-128|454|vvi:100262758|peroxidase [EC:1.11.1.7]	GO:0031410//cytoplasmic vesicle	GO:0016209//antioxidant activity;GO:0005506//iron ion binding;GO:0003824//catalytic activity	GO:0006950//response to stress;GO:0008152//metabolic process	gi|225445501|ref|XP_002282138.1|/1.13854e-126/PREDICTED: peroxidase 25 [Vitis vinifera]
p5_sc00044.V1.gene591	336	73.24	177.463	1.27682	Up	0.856123	K06001|1|2e-49|191|sbi:SORBI_10g024680|tryptophan synthase beta chain [EC:4.2.1.20]	GO:0043231//intracellular membrane-bounded organelle	GO:0048037//cofactor binding;GO:0016836//hydro-lyase activity	GO:0006568//tryptophan metabolic process	gi|242096426|ref|XP_002438703.1|/2.79171e-48/hypothetical protein SORBIDRAFT_10g024680 [Sorghum bicolor]
p5_sc00103.V1.gene310	1605	0.846667	46.2033	5.77006	Up	0.925408	K08150|1|3e-73|274|vvi:100268023|MFS transporter, SP family, solute carrier family 2 (myo-inositol transporter), member 13	GO:0031224//intrinsic to membrane	GO:0016628//oxidoreductase activity, acting on the CH-CH group of donors, NAD or NADP as acceptor;GO:0022857//transmembrane transporter activity	GO:0008152//metabolic process;GO:0071702	gi|225446940|ref|XP_002263849.1|/0/PREDICTED: probable polyol transporter 4 [Vitis vinifera]
p5_sc00061.V1.gene63	231	14.7867	40.58	1.45647	Up	0.849776	K00787|1|3e-10|61.6|zma:541903|farnesyl diphosphate synthase [EC:2.5.1.1 2.5.1.10]	-	GO:0004659//prenyltransferase activity	GO:0006694//steroid biosynthetic process;GO:0016125//sterol metabolic process	gi|162462162|ref|NP_001105039.1|/4.38447e-09/farnesyl pyrophosphate synthase [Zea mays]
p5_sc00060.V1.gene63	501	59.7667	121.947	1.02884	Up	0.831065	-	GO:0031090//organelle membrane;GO:0043231//intracellular membrane-bounded organelle	-	-	gi|413921470|gb|AFW61402.1|/1.41548e-53/hypothetical protein ZEAMMB73_568339 [Zea mays]
p5_sc00039.V1.gene525	1014	0.67	17.5833	4.7139	Up	0.87073	K01206|1|6e-17|86.7|ath:AT1G67830|alpha-L-fucosidase [EC:3.2.1.51]	GO:0005576//extracellular region;GO:0031410//cytoplasmic vesicle	GO:0016787//hydrolase activity;GO:0005488//binding	-	gi|460379767|ref|XP_004235632.1|/6.27098e-105/PREDICTED: GDSL esterase/lipase APG-like [Solanum lycopersicum]
p5_sc00021.V1.gene469	819	4.05333	101.89	4.65176	Up	0.909429	K03549|1|4e-78|289|rcu:RCOM_0618610|KUP system potassium uptake protein	GO:0044464//cell part	GO:0046873//metal ion transmembrane transporter activity	GO:0030001//metal ion transport;GO:0034220//ion transmembrane transport	gi|462395712|gb|EMJ01511.1|/2.906e-80/hypothetical protein PRUPE_ppa001648mg [Prunus persica]
p5_sc00027.V1.gene69	1308	13.79	35.1633	1.35045	Up	0.836285	K13162|1|5e-78|290|pop:POPTR_729865|poly(rC)-binding protein 2/3/4;K14944|2|1e-07|55.8|sbi:SORBI_04g037690|RNA-binding protein Nova	-	-	-	gi|357121091|ref|XP_003562255.1|/3.28902e-107/PREDICTED: poly(rC)-binding protein 1-like [Brachypodium distachyon]
p5_sc00140.V1.gene6	1617	0.163333	41.0267	7.9726	Up	0.983608	K13496|1|5e-43|174|ath:AT2G36780|UDP-glucosyl transferase 73C [EC:2.4.1.-]	-	GO:0016740//transferase activity	-	gi|242076396|ref|XP_002448134.1|/2.3989e-73/hypothetical protein SORBIDRAFT_06g021900 [Sorghum bicolor]
p5_sc00283.V1.gene86	1122	0.14	8.5	5.92396	Up	0.820513	K09753|1|8e-81|298|pop:POPTR_813757|cinnamoyl-CoA reductase [EC:1.2.1.44]	GO:0016020//membrane	GO:0048037//cofactor binding	GO:0008152//metabolic process	gi|224054972|ref|XP_002298395.1|/1.89591e-137/cinnamoyl CoA reductase-like protein [Populus trichocarpa]
p5_sc00004.V1.gene891	474	37.03	16.0133	-1.20942	Down	0.825288	-	-	-	-	gi|359495113|ref|XP_003634913.1|/5.07527e-36/PREDICTED: uncharacterized protein LOC100243690 isoform 2 [Vitis vinifera]
p5_sc08380.V1.gene1	1569	5.83	27.88	2.25766	Up	0.871688	-	-	-	-	gi|225439115|ref|XP_002266425.1|/1.56741e-45/PREDICTED: uncharacterized protein LOC100267210 [Vitis vinifera]
p5_sc00008.V1.gene253	795	191.14	42.37	-2.17351	Down	0.89602	K15115|1|2e-81|300|mtr:MTR_5g055410|solute carrier family 25 (mitochondrial folate transporter), member 32	GO:0031224//intrinsic to membrane	GO:0051184	GO:0051181//cofactor transport;GO:0009987//cellular process	gi|12321512|gb|AAG50815.1|AC079281_17/1.02142e-82/mitochondrial carrier protein, putative [Arabidopsis thaliana]
p5_sc00141.V1.gene180	483	43.92	12.35	-1.83037	Down	0.874364	K14856|1|2e-26|116|sbi:SORBI_06g029510|protein SDA1	-	-	-	gi|39546248|emb|CAE04257.3|/1.44265e-25/OSJNBa0089N06.18 [Oryza sativa Japonica Group]
p5_sc00002.V1.gene704	861	0.01	9.73667	9.92728	Up	0.903589	-	-	-	-	gi|38345477|emb|CAE01692.2|/1.06507e-51/OSJNBa0010H02.15 [Oryza sativa Japonica Group]
p5_sc00342.V1.gene9	444	18.8567	4.70667	-2.0023	Down	0.838321	-	-	GO:0005488//binding	GO:0007049//cell cycle	gi|224095750|ref|XP_002310464.1|/1.0667e-31/predicted protein [Populus trichocarpa]
p5_sc00128.V1.gene278	1566	0.163333	20.7633	6.99008	Up	0.945196	-	-	-	GO:0006810//transport	gi|225439014|ref|XP_002262789.1|/0/PREDICTED: uncharacterized protein LOC100241664 [Vitis vinifera]
p5_sc00057.V1.gene50	1536	0.933333	106.883	6.83943	Up	0.969271	-	-	GO:0031406//carboxylic acid binding	-	gi|225425204|ref|XP_002266641.1|/2.27555e-158/PREDICTED: uncharacterized protein LOC100250497 [Vitis vinifera]
p5_sc00187.V1.gene170	732	0.363333	19.86	5.77243	Up	0.900306	K00028|1|7e-47|185|gmx:100806545|malate dehydrogenase (decarboxylating) [EC:1.1.1.39]	-	-	-	gi|356568350|ref|XP_003552374.1|/2.59047e-50/PREDICTED: NAD-dependent malic enzyme 59 kDa isoform, mitochondrial-like isoform 2 [Glycine max]
p5_sc00198.V1.gene65	732	66.1567	286.34	2.11377	Up	0.895343	K04079|1|2e-47|187|ath:AT5G56030|molecular chaperone HtpG	GO:0043231//intracellular membrane-bounded organelle;GO:0030312//external encapsulating structure;GO:0044444//cytoplasmic part	GO:0017111//nucleoside-triphosphatase activity;GO:0032559	GO:0048827//phyllome development;GO:0042742//defense response to bacterium;GO:0009408//response to heat;GO:0009207;GO:0031647//regulation of protein stability;GO:0006970//response to osmotic stress;GO:0009791//post-embryonic development	gi|288563554|gb|ADC53692.1|/1.85646e-48/heat shock protein 90-1 [Cryptocoryne ciliata]
p5_sc00011.V1.gene3	1674	0.23	319.273	10.4389	Up	0.999605	K00012|1|0.0|902|sbi:SORBI_01g043150|UDPglucose 6-dehydrogenase [EC:1.1.1.22]	GO:0031410//cytoplasmic vesicle	GO:0016614//oxidoreductase activity, acting on CH-OH group of donors;GO:0000166//nucleotide binding	GO:0008152//metabolic process	gi|242041801|ref|XP_002468295.1|/0/hypothetical protein SORBIDRAFT_01g043150 [Sorghum bicolor]
p5_sc00003.V1.gene1390	969	45.52	93.39	1.03677	Up	0.829317	-	-	GO:0005488//binding	-	gi|296085121|emb|CBI28616.3|/6.53542e-56/unnamed protein product [Vitis vinifera]
p5_sc24022.V1.gene1	384	121.963	38.0767	-1.67947	Down	0.880655	-	-	GO:0008483//transaminase activity	GO:0009058//biosynthetic process	gi|359479939|ref|XP_003632379.1|/9.42662e-33/PREDICTED: LOW QUALITY PROTEIN: kynurenine--oxoglutarate transaminase-like [Vitis vinifera]
p5_sc00124.V1.gene23	630	0.44	50.1333	6.83212	Up	0.96439	K05275|1|5e-24|108|zma:100272747|pyridoxine 4-dehydrogenase [EC:1.1.1.65];K14521|2|4e-06|49.7|vcn:VOLCADRAFT_98273|N-acetyltransferase 10 [EC:2.3.1.-]	-	GO:0003824//catalytic activity	GO:0008152//metabolic process	gi|255648228|gb|ACU24567.1|/1.51662e-79/unknown [Glycine max]
p5_sc00275.V1.gene62	486	17.3867	102.97	2.56617	Up	0.899855	K09517|1|2e-08|56.2|pop:POPTR_572634|DnaJ homolog subfamily B member 11;K09519|2|7e-08|54.7|sbi:SORBI_09g002340|DnaJ homolog subfamily B member 13;K09510|5|1e-07|53.5|osa:4329116|DnaJ homolog subfamily B member 4	-	GO:0005515//protein binding	-	gi|255543349|ref|XP_002512737.1|/4.56089e-43/Chaperone protein dnaJ 8, chloroplast precursor, putative [Ricinus communis]
p5_sc00508.V1.gene50	555	179.26	394.873	1.13934	Up	0.847326	K02940|1|1e-47|186|osa:4347422|large subunit ribosomal protein L9e	GO:0030529//ribonucleoprotein complex	GO:0003723//RNA binding;GO:0005198//structural molecule activity	GO:0010467//gene expression	gi|115479853|ref|NP_001063520.1|/1.66489e-46/Os09g0485900 [Oryza sativa Japonica Group]
p5_sc00293.V1.gene18	1893	377.553	103.92	-1.86121	Down	0.888582	K01507|1|0.0|1001|vvi:100256710|inorganic pyrophosphatase [EC:3.6.1.1]	GO:0016021//integral to membrane;GO:0031410//cytoplasmic vesicle	GO:0046872//metal ion binding;GO:0015405;GO:0016628//oxidoreductase activity, acting on the CH-CH group of donors, NAD or NADP as acceptor;GO:0016462//pyrophosphatase activity	GO:0006818//hydrogen transport;GO:0008152//metabolic process	gi|225463618|ref|XP_002273207.1|/0/PREDICTED: pyrophosphate-energized vacuolar membrane proton pump [Vitis vinifera]
p5_sc01861.V1.gene11	615	15.06	198.987	3.72388	Up	0.905851	-	-	-	-	gi|460391465|ref|XP_004241341.1|/2.23185e-48/PREDICTED: uncharacterized protein At1g08160-like [Solanum lycopersicum]
p5_sc00034.V1.gene110	315	14.5933	3.65	-1.99934	Down	0.812542	K08734|1|4e-29|124|rcu:RCOM_1331420|DNA mismatch repair protein MLH1	GO:0043231//intracellular membrane-bounded organelle;GO:0000785//chromatin	GO:0003690//double-stranded DNA binding;GO:0005515//protein binding;GO:0032559	GO:0006310//DNA recombination;GO:0006281//DNA repair;GO:0048229//gametophyte development;GO:0009791//post-embryonic development;GO:0048608//reproductive structure development	gi|255561542|ref|XP_002521781.1|/7.06875e-28/DNA mismatch repair protein mlh1, putative [Ricinus communis]
p5_sc13781.V1.gene2	234	0.01	7.53333	9.55714	Up	0.864088	K13428|1|2e-13|72.4|aly:ARALYDRAFT_488953|LRR receptor-like serine/threonine-protein kinase EFR [EC:2.7.11.1];K13420|3|2e-10|62.0|pop:POPTR_1075175|LRR receptor-like serine/threonine-protein kinase FLS2 [EC:2.7.11.1]	GO:0031224//intrinsic to membrane	GO:0004672//protein kinase activity;GO:0032559	GO:0006464//cellular protein modification process	gi|206204013|gb|ACI05899.1|/4.82136e-16/kinase-like protein pac.x.5.13 [Platanus x acerifolia]
p5_sc00198.V1.gene50	1659	118.053	39.6833	-1.57283	Down	0.873255	-	-	-	-	gi|326528705|dbj|BAJ97374.1|/7.5707e-139/predicted protein [Hordeum vulgare subsp. vulgare]
p5_sc00135.V1.gene62	1149	18.04	64.2333	1.83212	Up	0.881081	K08960|1|2e-33|141|aly:ARALYDRAFT_915444|casein kinase 1, epsilon [EC:2.7.11.1];K02218|3|3e-33|140|rcu:RCOM_0654970|casein kinase 1 [EC:2.7.11.1]	-	GO:0004672//protein kinase activity;GO:0032559	GO:0006464//cellular protein modification process	gi|224054396|ref|XP_002298239.1|/0/predicted protein [Populus trichocarpa]
p5_sc00346.V1.gene20	1767	9.19	80.86	3.13729	Up	0.90201	-	GO:0043231//intracellular membrane-bounded organelle	GO:0016741	GO:0006730//one-carbon metabolic process	gi|224139094|ref|XP_002326766.1|/0/predicted protein [Populus trichocarpa]
p5_sc00069.V1.gene194	636	2.29333	20.1767	3.13717	Up	0.867603	-	GO:0009532//plastid stroma;GO:0005576//extracellular region	GO:0046914//transition metal ion binding	GO:0006952//defense response	gi|392056685|gb|AFM52663.1|/4.49922e-87/putative NAD-dependent dehydrogenase 2 [Erythroxylum coca]
p5_sc00122.V1.gene130	1104	0.536667	52.8833	6.62264	Up	0.959076	K05279|1|2e-151|533|zma:100125646|flavonol 3-O-methyltransferase [EC:2.1.1.76]	-	GO:0005515//protein binding;GO:0008171//O-methyltransferase activity	GO:0006730//one-carbon metabolic process;GO:0009699//phenylpropanoid biosynthetic process	gi|151579841|gb|ABS18316.1|/6.32909e-154/caffeic acid-3-O-methyltransferase [Bambusa oldhamii]
p5_sc00084.V1.gene277	1254	12.5133	62.0733	2.31051	Up	0.892586	-	-	GO:0005515//protein binding	GO:0044267//cellular protein metabolic process	gi|255573913|ref|XP_002527875.1|/1.85393e-176/conserved hypothetical protein [Ricinus communis]
p5_sc00018.V1.gene817	1161	246.547	81.4967	-1.59705	Down	0.879834	K06669|1|1e-127|454|rcu:RCOM_0573510|structural maintenance of chromosome 3 (chondroitin sulfate proteoglycan 6)	GO:0043232	GO:0032559	GO:0006996//organelle organization	gi|470147974|ref|XP_004309551.1|/1.5721e-126/PREDICTED: structural maintenance of chromosomes protein 3-like [Fragaria vesca subsp. vesca]
p5_sc00075.V1.gene127	474	0.28	19.8733	6.14926	Up	0.915526	K14638|1|2e-18|89.4|sbi:SORBI_01g009890|solute carrier family 15 (peptide/histidine transporter), member 3/4	GO:0044464//cell part	-	-	gi|357137142|ref|XP_003570160.1|/2.88191e-31/PREDICTED: peptide transporter PTR2-like [Brachypodium distachyon]
p5_sc00001.V1.gene1089	384	0.01	7.80667	9.60856	Up	0.870423	-	GO:0043231//intracellular membrane-bounded organelle;GO:0031410//cytoplasmic vesicle	-	-	gi|357127661|ref|XP_003565497.1|/6.75557e-31/PREDICTED: uncharacterized protein LOC100827458 [Brachypodium distachyon]
p5_sc00225.V1.gene61	459	0.01	98.8633	13.2712	Up	0.998014	K03327|1|1e-35|146|gmx:100790437|multidrug resistance protein, MATE family	GO:0044464//cell part	GO:0015291//secondary active transmembrane transporter activity	GO:0015893//drug transport	gi|356515276|ref|XP_003526327.1|/1.49003e-34/PREDICTED: protein TRANSPARENT TESTA 12-like [Glycine max]
p5_sc00407.V1.gene58	1065	0.49	29.1667	5.89539	Up	0.921116	K11517|1|3e-133|473|rcu:RCOM_0631490|(S)-2-hydroxy-acid oxidase [EC:1.1.3.15]	GO:0042579//microbody	GO:0003973//(S)-2-hydroxy-acid oxidase activity	GO:0009853//photorespiration	gi|460395233|ref|XP_004243189.1|/7.1076e-139/PREDICTED: peroxisomal (S)-2-hydroxy-acid oxidase GLO1 [Solanum lycopersicum]
p5_sc00696.V1.gene30	876	11.9267	2.42667	-2.29714	Down	0.800091	-	-	-	-	gi|225454753|ref|XP_002273880.1|/1.04035e-86/PREDICTED: uncharacterized protein LOC100264883 [Vitis vinifera]
p5_sc00153.V1.gene167	423	8.56333	33.9433	1.98688	Up	0.872008	K02913|1|6e-24|107|bdi:100827677|large subunit ribosomal protein L33	GO:0043231//intracellular membrane-bounded organelle;GO:0030529//ribonucleoprotein complex	GO:0005198//structural molecule activity	GO:0010467//gene expression	gi|115464221|ref|NP_001055710.1|/6.89436e-23/Os05g0452600 [Oryza sativa Japonica Group]
p5_sc00952.V1.gene6	1674	161.193	62.1867	-1.37411	Down	0.862709	-	-	-	-	gi|225456443|ref|XP_002280705.1|/1.55065e-123/PREDICTED: uncharacterized protein LOC100266395 [Vitis vinifera]
p5_sc00057.V1.gene222	1761	23.08	80.6367	1.80479	Up	0.882566	-	-	-	-	gi|296088724|emb|CBI38174.3|/2.02398e-121/unnamed protein product [Vitis vinifera]
p5_sc00005.V1.gene154	429	17.2633	59.0733	1.7748	Up	0.878074	-	-	-	-	gi|359475860|ref|XP_003631764.1|/5.07422e-18/PREDICTED: uncharacterized protein LOC100854026 [Vitis vinifera]
p5_sc00123.V1.gene179	894	2.36333	16.9067	2.8387	Up	0.851612	-	-	-	-	gi|449451563|ref|XP_004143531.1|/1.62137e-58/PREDICTED: uncharacterized protein LOC101204059 [Cucumis sativus]
p5_sc00096.V1.gene178	1368	10.5	31.7233	1.59516	Up	0.852671	-	-	-	-	gi|225441391|ref|XP_002278205.1|/3.34565e-150/PREDICTED: TBCC domain-containing protein 1-like [Vitis vinifera]
p5_sc00508.V1.gene2	681	37.8633	3.68667	-3.36041	Down	0.893532	-	-	-	-	gi|147776739|emb|CAN72415.1|/4.26698e-49/hypothetical protein VITISV_027904 [Vitis vinifera]
p5_sc00069.V1.gene183	2286	64.0667	28.5267	-1.16726	Down	0.838528	K11672|1|0.0|735|vvi:100258127|actin-related protein 5	GO:0043231//intracellular membrane-bounded organelle	-	GO:0032501//multicellular organismal process;GO:0006259//DNA metabolic process	gi|225449462|ref|XP_002283252.1|/0/PREDICTED: actin-related protein 5 [Vitis vinifera]
p5_sc00082.V1.gene253	1674	10.74	40.6067	1.91872	Up	0.875122	K13648|1|0.0|785|rcu:RCOM_1749870|alpha-1,4-galacturonosyltransferase [EC:2.4.1.43]	GO:0043231//intracellular membrane-bounded organelle	GO:0008194//UDP-glycosyltransferase activity	GO:0045489//pectin biosynthetic process	gi|359495836|ref|XP_002273962.2|/0/PREDICTED: galacturonosyltransferase 8-like [Vitis vinifera]
p5_sc00134.V1.gene84	1929	22.6367	109.857	2.27889	Up	0.895926	K08332|1|1e-27|123|vcn:VOLCADRAFT_41528|vacuolar protein 8	GO:0043234//protein complex	GO:0019787//small conjugating protein ligase activity	GO:0032446//protein modification by small protein conjugation	gi|460409258|ref|XP_004250056.1|/0/PREDICTED: U-box domain-containing protein 14-like isoform 1 [Solanum lycopersicum]
p5_sc00217.V1.gene66	1095	9050.85	7.25667	-10.2845	Down	0.9999	K10779|1|2e-08|58.5|smo:SELMODRAFT_443867|transcriptional regulator ATRX [EC:3.6.4.12]	-	-	-	gi|225432684|ref|XP_002282590.1|/3.87211e-79/PREDICTED: late embryogenesis abundant protein D-34 [Vitis vinifera]
p5_sc00075.V1.gene211	750	2.82	181.36	6.00702	Up	0.940948	K00083|1|2e-42|170|vvi:100245522|cinnamyl-alcohol dehydrogenase [EC:1.1.1.195]	-	-	-	gi|255539034|ref|XP_002510582.1|/2.68495e-50/alcohol dehydrogenase, putative [Ricinus communis]
p5_sc00019.V1.gene518	1110	2.45333	13.6033	2.47115	Up	0.82275	K03885|1|8e-12|69.7|ath:AT4G05020|NADH dehydrogenase [EC:1.6.99.3];K01008|4|3e-10|64.3|olu:OSTLU_41986|selenide, water dikinase [EC:2.7.9.3]	-	GO:0050662//coenzyme binding;GO:0003824//catalytic activity	GO:0008152//metabolic process	gi|359487025|ref|XP_002266714.2|/6.20962e-133/PREDICTED: apoptosis-inducing factor homolog A-like [Vitis vinifera]
p5_sc00009.V1.gene60	498	6.52333	21.1633	1.69789	Up	0.833051	K02971|1|2e-26|116|vvi:100246017|small subunit ribosomal protein S21e	GO:0030529//ribonucleoprotein complex;GO:0031410//cytoplasmic vesicle	GO:0005198//structural molecule activity	GO:0010467//gene expression	gi|330318594|gb|AEC10964.1|/2.08896e-25/40S ribosomal protein s21e [Camellia sinensis]
p5_sc00040.V1.gene426	1089	0.13	27.1033	7.70381	Up	0.970336	-	GO:0031224//intrinsic to membrane;GO:0031410//cytoplasmic vesicle	-	-	gi|357121717|ref|XP_003562564.1|/2.26677e-55/PREDICTED: uncharacterized GPI-anchored protein At3g06035-like [Brachypodium distachyon]
p5_sc00174.V1.gene26	603	4.48667	69.67	3.95682	Up	0.902975	-	GO:0043231//intracellular membrane-bounded organelle;GO:0016020//membrane	GO:0004674//protein serine/threonine kinase activity;GO:0000166//nucleotide binding	-	gi|357122125|ref|XP_003562766.1|/1.8015e-47/PREDICTED: probable serine/threonine-protein kinase At1g54610-like [Brachypodium distachyon]
p5_sc00051.V1.gene122	918	8.39667	27.08	1.68934	Up	0.848892	K01090|1|9e-48|188|ath:AT4G06599|protein phosphatase [EC:3.1.3.16]	GO:0043231//intracellular membrane-bounded organelle	GO:0016791//phosphatase activity	-	gi|449503281|ref|XP_004161924.1|/7.63028e-51/PREDICTED: ubiquitin-like domain-containing CTD phosphatase-like [Cucumis sativus]
p5_sc00641.V1.gene37	1416	0.73	17.0633	4.54686	Up	0.8665	-	-	-	-	gi|40539114|gb|AAR87370.1|/2.4983e-31/expressed protein [Oryza sativa Japonica Group]
p5_sc00003.V1.gene1429	1026	51.7433	25.71	-1.00904	Down	0.810888	-	-	-	-	gi|117586720|dbj|BAF36563.1|/2.05519e-103/NAC domain protein [Cymbidium hybrid cultivar]
p5_sc00088.V1.gene203	195	0.01	58.5067	12.5144	Up	0.994937	-	-	-	-	gi|309747085|ref|NP_001185468.1|/9.10734e-15/yellow stripe-like transporter 12 [Zea mays]
p5_sc00334.V1.gene63	732	39.82	83.3933	1.06644	Up	0.830225	-	GO:0016020//membrane	-	-	gi|224106768|ref|XP_002314279.1|/9.40271e-93/predicted protein [Populus trichocarpa]
p5_sc00058.V1.gene597	1557	3.22	100.847	4.96896	Up	0.913628	K11228|1|7e-47|186|ota:Ot13g01170|mitogen-activated protein kinase kinase kinase [EC:2.7.11.1];K13414|2|2e-36|151|ath:AT4G08500|mitogen-activated protein kinase kinase kinase 1, plant [EC:2.7.11.25]	-	GO:0004672//protein kinase activity	-	gi|359494145|ref|XP_003634728.1|/1.63094e-103/PREDICTED: mitogen-activated protein kinase kinase kinase 2-like [Vitis vinifera]
p5_sc00001.V1.gene2769	885	48.7767	8.40667	-2.53659	Down	0.892711	-	-	-	-	gi|359491450|ref|XP_002276472.2|/1.85623e-107/PREDICTED: uncharacterized protein LOC100252490 [Vitis vinifera]
p5_sc00184.V1.gene30	951	0.01	5.92667	9.21108	Up	0.81879	K15382|1|1e-40|165|bdi:100832850|solute carrier family 50 (sugar transporter)	GO:0016020//membrane	-	GO:0006810//transport	gi|413947928|gb|AFW80577.1|/1.08602e-39/cytochrome c oxidoreductase [Zea mays]
p5_sc00001.V1.gene2057	732	23.7	7.15333	-1.7282	Down	0.843748	-	-	-	-	gi|242093086|ref|XP_002437033.1|/2.97076e-38/hypothetical protein SORBIDRAFT_10g019120 [Sorghum bicolor]
p5_sc00066.V1.gene9	2112	0.01	18.8	10.8765	Up	0.965035	K10775|1|0.0|847|vvi:100255939|phenylalanine ammonia-lyase [EC:4.3.1.24]	-	GO:0016829//lyase activity	GO:0006725//cellular aromatic compound metabolic process	gi|303387290|gb|ADM15576.1|/0/phenylalanine ammonialyase [Betula platyphylla]
p5_sc00060.V1.gene340	1143	0.92	14.04	3.93177	Up	0.844594	-	-	-	-	gi|326505054|dbj|BAK02914.1|/9.63538e-36/predicted protein [Hordeum vulgare subsp. vulgare]
p5_sc00200.V1.gene199	1524	19.1633	45.7567	1.25563	Up	0.838027	-	GO:0043231//intracellular membrane-bounded organelle	GO:0003676//nucleic acid binding	-	gi|224104425|ref|XP_002313432.1|/8.79827e-62/predicted protein [Populus trichocarpa]
p5_sc00002.V1.gene361	153	6.39667	23.2333	1.8608	Up	0.847658	-	-	GO:0016791//phosphatase activity	-	gi|115448023|ref|NP_001047791.1|/4.83846e-16/Os02g0690500 [Oryza sativa Japonica Group]
p5_sc00063.V1.gene491	630	52.57	22.1167	-1.24911	Down	0.841486	K03655|1|1e-61|234|rcu:RCOM_0843050|ATP-dependent DNA helicase RecG [EC:3.6.4.12]	-	GO:0005488//binding;GO:0004386//helicase activity;GO:0042623//ATPase activity, coupled	GO:0006259//DNA metabolic process	gi|462423986|gb|EMJ28249.1|/2.87352e-62/hypothetical protein PRUPE_ppa001035mg [Prunus persica]
p5_sc00167.V1.gene221	1593	1.85667	36.13	4.28241	Up	0.895763	-	GO:0009536//plastid	GO:0008169//C-methyltransferase activity	GO:0006783//heme biosynthetic process;GO:0006730//one-carbon metabolic process	gi|162459281|ref|NP_001105724.1|/1.61002e-114/siroheme uroporphyrinogen methyltransferase1 [Zea mays]
p5_sc00004.V1.gene1021	240	0.01	20.51	11.0021	Up	0.969835	-	-	-	-	gi|356520683|ref|XP_003528990.1|/1.14306e-09/PREDICTED: uncharacterized protein LOC100781046 [Glycine max]
p5_sc00006.V1.gene760	1173	7.97667	24.7967	1.63629	Up	0.84141	-	-	-	-	gi|115485009|ref|NP_001067648.1|/1.35447e-117/Os11g0261900 [Oryza sativa Japonica Group]
p5_sc00016.V1.gene928	435	6.97333	54.7733	2.97355	Up	0.897743	-	GO:0031090//organelle membrane;GO:0043231//intracellular membrane-bounded organelle	GO:0043169//cation binding	-	gi|326512254|dbj|BAJ96108.1|/1.1166e-33/predicted protein [Hordeum vulgare subsp. vulgare]
p5_sc00028.V1.gene149	240	18.4933	63.8967	1.78874	Up	0.879722	K15040|1|1e-12|69.7|zma:542622|voltage-dependent anion channel protein 2	GO:0031966//mitochondrial membrane	GO:0005244//voltage-gated ion channel activity	GO:0043269//regulation of ion transport	gi|57899671|dbj|BAD87377.1|/4.1974e-12/putative 36kDA porin II [Oryza sativa Japonica Group]
p5_sc00042.V1.gene313	408	1.37	483.933	8.46449	Up	0.996297	K01904|1|2e-68|254|vvi:100254698|4-coumarate--CoA ligase [EC:6.2.1.12]	-	GO:0003824//catalytic activity;GO:0005488//binding	-	gi|297735381|emb|CBI17821.3|/2.63662e-67/unnamed protein product [Vitis vinifera]
p5_sc00054.V1.gene138	585	10.01	68.6633	2.7781	Up	0.898984	K01834|1|3e-37|152|vvi:100245371|2,3-bisphosphoglycerate-dependent phosphoglycerate mutase [EC:5.4.2.1];K03036|2|7e-19|91.7|aly:ARALYDRAFT_336019|26S proteasome regulatory subunit N6	-	-	-	gi|47026963|gb|AAT08700.1|/1.3426e-52/pollen-specific protein [Hyacinthus orientalis]
p5_sc00016.V1.gene516	285	0.01	33.6567	11.7167	Up	0.987286	K05359|1|7e-14|73.6|mtr:MTR_2g088130|arogenate/prephenate dehydratase [EC:4.2.1.91 4.2.1.51]	GO:0009536//plastid	GO:0016836//hydro-lyase activity	GO:0019752//carboxylic acid metabolic process	gi|115483020|ref|NP_001065103.1|/6.59741e-26/Os10g0523700 [Oryza sativa Japonica Group]
p5_sc00238.V1.gene86	1830	27.1433	2.77667	-3.28917	Down	0.883431	K14494|1|8e-64|243|pop:POPTR_645273|DELLA protein	-	-	-	gi|225447596|ref|XP_002272334.1|/0/PREDICTED: scarecrow-like transcription factor PAT1-like [Vitis vinifera]
p5_sc00071.V1.gene267	717	40.7333	13.1167	-1.63481	Down	0.864714	K11583|1|1e-47|187|osa:4348893|protein phosphatase 2 (formerly 2A), regulatory subunit B''	-	GO:0046872//metal ion binding	-	gi|13129508|gb|AAK13162.1|AC078829_14/1.66696e-46/putative protein phosphatase 2A regulatory subunit [Oryza sativa Japonica Group]
p5_sc00033.V1.gene336	552	17.8633	296.707	4.05396	Up	0.906923	K15285|1|4e-85|311|vvi:100262066|solute carrier family 35, member E3	GO:0031224//intrinsic to membrane;GO:0043231//intracellular membrane-bounded organelle	-	-	gi|225448689|ref|XP_002280469.1|/4.41575e-84/PREDICTED: uncharacterized membrane protein At1g06890 [Vitis vinifera]
p5_sc00226.V1.gene59	351	12.3433	0.72	-4.09959	Down	0.832657	-	-	GO:0016791//phosphatase activity	GO:0032501//multicellular organismal process;GO:0009856//pollination	gi|145839433|gb|ABP96799.1|/2.5104e-09/purple acid phosphatase [Nicotiana tabacum]
p5_sc00097.V1.gene64	879	40.45	10.9833	-1.88082	Down	0.873907	K03094|1|5e-48|189|ppp:PHYPADRAFT_136643|S-phase kinase-associated protein 1	GO:0031461//cullin-RING ubiquitin ligase complex	GO:0003824//catalytic activity	GO:0019941//modification-dependent protein catabolic process	gi|222624037|gb|EEE58169.1|/1.51121e-85/hypothetical protein OsJ_09097 [Oryza sativa Japonica Group]
p5_sc00125.V1.gene215	651	0.2	43.7333	7.77259	Up	0.982123	K00588|1|6e-42|168|vvi:100250567|caffeoyl-CoA O-methyltransferase [EC:2.1.1.104]	-	GO:0008171//O-methyltransferase activity	GO:0044237//cellular metabolic process	gi|326486289|gb|ADZ76153.1|/1.6818e-44/OMT4 [Vanilla planifolia]
p5_sc00018.V1.gene812	1956	3.24667	17.6267	2.44073	Up	0.847395	-	GO:0044464//cell part	-	-	gi|225442799|ref|XP_002285259.1|/0/PREDICTED: uncharacterized protein LOC100242968 [Vitis vinifera]
p5_sc00054.V1.gene576	759	4.70667	19.58	2.0566	Up	0.8446	K01051|1|1e-45|181|rcu:RCOM_0537800|pectinesterase [EC:3.1.1.11]	GO:0005618//cell wall	GO:0004091//carboxylesterase activity	GO:0071555//cell wall organization;GO:0005976//polysaccharide metabolic process	gi|255578282|ref|XP_002530008.1|/1.32091e-44/Pectinesterase precursor, putative [Ricinus communis]
p5_sc00069.V1.gene524	1917	60.86	16.13	-1.91575	Down	0.882842	K06674|1|6e-06|51.2|ota:Ot04g00660|structural maintenance of chromosome 2;K12821|2|1e-05|50.4|rcu:RCOM_1383110|pre-mRNA-processing factor 40	GO:0044444//cytoplasmic part	-	-	gi|297736434|emb|CBI25305.3|/0/unnamed protein product [Vitis vinifera]
p5_sc12818.V1.gene1	372	5.35	47.4467	3.1487	Up	0.896684	-	-	-	-	gi|296089714|emb|CBI39533.3|/1.80783e-23/unnamed protein product [Vitis vinifera]
p5_sc00036.V1.gene379	297	134.6	23.4033	-2.52389	Down	0.900437	K14489|1|1e-25|112|bdi:100834755|arabidopsis histidine kinase 2/3/4 (cytokinin receptor) [EC:2.7.13.3]	GO:0016020//membrane	GO:0004673//protein histidine kinase activity;GO:0019901//protein kinase binding;GO:0016791//phosphatase activity;GO:0032559;GO:0004888//transmembrane signaling receptor activity	GO:0009908//flower development;GO:0006351//transcription, DNA-dependent;GO:0009888//tissue development;GO:0009744//response to sucrose stimulus;GO:0040007//growth;GO:0010260//organ senescence;GO:0009755//hormone-mediated signaling pathway;GO:0006826//iron ion transport;GO:2000026//regulation of multicellular organismal development;GO:0006970//response to osmotic stress;GO:0006468//protein phospho…	gi|108710768|gb|ABF98563.1|/2.47413e-25/cytokinin receptor CRE1b, putative, expressed [Oryza sativa Japonica Group]
p5_sc00109.V1.gene15	1968	8.64	26.5567	1.61997	Up	0.844963	K10268|1|9e-28|123|smo:SELMODRAFT_118815|F-box and leucine-rich repeat protein 2/20	-	-	-	gi|224137640|ref|XP_002327176.1|/5.80679e-173/f-box family protein [Populus trichocarpa]
p5_sc00004.V1.gene954	666	1.58333	12.13	2.93754	Up	0.818971	-	GO:0044464//cell part	-	-	gi|115458820|ref|NP_001053010.1|/5.87359e-48/Os04g0463400 [Oryza sativa Japonica Group]
p5_sc01268.V1.gene9	405	82.43	27.9033	-1.56273	Down	0.869094	-	-	-	-	gi|413949199|gb|AFW81848.1|/8.65272e-10/putative protein of unknown function (DUF668) domain family protein [Zea mays]
p5_sc10634.V1.gene1	1011	28.04	8.92667	-1.65129	Down	0.849049	-	-	-	-	gi|147780610|emb|CAN69116.1|/1.56977e-31/hypothetical protein VITISV_031843 [Vitis vinifera]
p5_sc00169.V1.gene160	645	13.33	30.45	1.19177	Up	0.811703	K03115|1|2e-61|233|vvi:100266745|casein kinase II subunit beta	-	-	-	gi|433802366|gb|AGB51444.1|/3.64396e-68/casein kinase beta chain [Cocos nucifera]
p5_sc00027.V1.gene397	2205	85.36	18.3167	-2.2204	Down	0.894096	K13024|1|0.0|769|pop:POPTR_831208|inositol hexakisphosphate/diphosphoinositol-pentakisphosphate kinase [EC:2.7.4.21 2.7.4.24]	-	GO:0016791//phosphatase activity	-	gi|224080003|ref|XP_002305988.1|/0/predicted protein [Populus trichocarpa]
p5_sc00011.V1.gene783	1236	0.49	12.2467	4.64346	Up	0.837757	K15102|1|4e-164|575|vvi:100253246|solute carrier family 25 (mitochondrial phosphate transporter), member 3	GO:0019866//organelle inner membrane;GO:0031224//intrinsic to membrane	GO:0005488//binding	GO:0051234//establishment of localization	gi|225451581|ref|XP_002275325.1|/5.12878e-163/PREDICTED: phosphate carrier protein, mitochondrial [Vitis vinifera]
p5_sc00148.V1.gene177	1170	60.48	20.3767	-1.56954	Down	0.866782	K14297|1|6e-43|173|vvi:100249633|nuclear pore complex protein Nup98-Nup96	GO:0012505//endomembrane system	GO:0005488//binding	-	gi|8778762|gb|AAF79770.1|AC009317_29/1.85508e-42/T30E16.24 [Arabidopsis thaliana]
p5_sc00134.V1.gene297	1119	410.05	49.9867	-3.03618	Down	0.904974	K09597|1|2e-123|440|mtr:MTR_7g077800|signal peptide peptidase-like 2B [EC:3.4.23.-]	GO:0031410//cytoplasmic vesicle	-	-	gi|223973607|gb|ACN30991.1|/1.8839e-145/unknown [Zea mays]
p5_sc00026.V1.gene184	696	30.2333	12.5167	-1.27229	Down	0.819842	K14066|1|2e-19|94.4|osa:4341844|geranyl diphosphate synthase [EC:2.5.1.1]	-	-	-	gi|115469526|ref|NP_001058362.1|/1.80663e-18/Os06g0678200 [Oryza sativa Japonica Group]
p5_sc00002.V1.gene589	393	274.84	48.5067	-2.50234	Down	0.901446	K00344|1|2e-18|89.0|aly:ARALYDRAFT_496310|NADPH2:quinone reductase [EC:1.6.5.5]	-	GO:0046914//transition metal ion binding;GO:0016655//oxidoreductase activity, acting on NAD(P)H, quinone or similar compound as acceptor	GO:0008152//metabolic process;GO:0009642//response to light intensity;GO:0048869//cellular developmental process	gi|244539473|dbj|BAH82658.1|/1.14423e-17/hypothetical protein [Lotus japonicus]
p5_sc00049.V1.gene320	1119	65.4033	160.983	1.29948	Up	0.857489	-	-	-	-	gi|224084630|ref|XP_002307366.1|/5.03877e-90/predicted protein [Populus trichocarpa]
p5_sc00288.V1.gene53	255	2.78	13.9967	2.33193	Up	0.821766	-	-	GO:0005488//binding	-	gi|297739208|emb|CBI28859.3|/2.58188e-22/unnamed protein product [Vitis vinifera]
p5_sc00169.V1.gene43	1236	22.2633	54.0767	1.28034	Up	0.843986	-	-	-	-	gi|115474539|ref|NP_001060866.1|/1.75147e-70/Os08g0118000 [Oryza sativa Japonica Group]
p5_sc00127.V1.gene86	513	1.04667	47.5067	5.50426	Up	0.918565	-	GO:0043231//intracellular membrane-bounded organelle	-	-	gi|224055015|ref|XP_002298402.1|/8.23998e-28/predicted protein [Populus trichocarpa]
p5_sc00008.V1.gene170	582	68.8233	12.4467	-2.46714	Down	0.896427	K07953|1|5e-81|298|rcu:RCOM_1347400|GTP-binding protein SAR1 [EC:3.6.5.-]	GO:0043231//intracellular membrane-bounded organelle	GO:0032561//guanyl ribonucleotide binding	GO:0015031//protein transport	gi|449436425|ref|XP_004135993.1|/3.34651e-80/PREDICTED: GTP-binding protein SAR1A-like [Cucumis sativus]
p5_sc00001.V1.gene2832	2841	3.73	28.1733	2.91708	Up	0.882635	-	-	-	-	gi|359488171|ref|XP_002280570.2|/1.02778e-128/PREDICTED: uncharacterized protein LOC100263470 [Vitis vinifera]
p5_sc00002.V1.gene555	852	48.3267	18.1467	-1.41311	Down	0.851035	K08332|1|5e-06|50.1|vcn:VOLCADRAFT_41528|vacuolar protein 8	GO:0043231//intracellular membrane-bounded organelle	GO:0005488//binding	GO:0048528//post-embryonic root development	gi|297734596|emb|CBI16647.3|/3.33248e-82/unnamed protein product [Vitis vinifera]
p5_sc07057.V1.gene1	393	0.37	173.71	8.87494	Up	0.997425	-	-	-	-	gi|222632170|gb|EEE64302.1|/3.12327e-07/hypothetical protein OsJ_19139 [Oryza sativa Japonica Group]
p5_sc00012.V1.gene345	492	33.6233	230.21	2.77542	Up	0.903314	K02943|1|1e-26|117|vvi:100254522|large subunit ribosomal protein LP2	GO:0030529//ribonucleoprotein complex	GO:0005198//structural molecule activity	GO:0006412//translation	gi|448872696|gb|AGE46033.1|/4.77708e-27/60S acidic ribosomal protein P2B [Elaeis guineensis]
p5_sc00010.V1.gene819	600	0.01	12.0267	10.232	Up	0.92856	-	GO:0016020//membrane	-	-	gi|462422797|gb|EMJ27060.1|/1.41656e-28/hypothetical protein PRUPE_ppa011729mg [Prunus persica]
p5_sc00209.V1.gene131	345	21.5667	5.51	-1.96868	Down	0.846937	-	-	GO:0016740//transferase activity	-	gi|462411657|gb|EMJ16706.1|/2.79505e-08/hypothetical protein PRUPE_ppa003659mg [Prunus persica]
p5_sc00101.V1.gene318	375	0.01	19.0433	10.8951	Up	0.965699	-	GO:0031224//intrinsic to membrane	GO:0015291//secondary active transmembrane transporter activity	GO:0015698//inorganic anion transport	gi|225424240|ref|XP_002280766.1|/1.91567e-41/PREDICTED: probable sulfate transporter 3.3-like [Vitis vinifera]
p5_sc00008.V1.gene1202	1029	0.01	72.7367	12.8285	Up	0.996616	K13424|1|9e-26|115|sbi:SORBI_03g038510|WRKY transcription factor 33	-	-	-	gi|102139757|gb|ABF69964.1|/3.10677e-75/DNA-binding WRKY domain-containing protein [Musa acuminata]
p5_sc00064.V1.gene197	1875	7.26667	24.19	1.73505	Up	0.845402	K01051|1|4e-112|403|vvi:100251413|pectinesterase [EC:3.1.1.11]	GO:0005618//cell wall;GO:0031090//organelle membrane	GO:0016788//hydrolase activity, acting on ester bonds;GO:0004857//enzyme inhibitor activity	-	gi|462411174|gb|EMJ16223.1|/0/hypothetical protein PRUPE_ppa003307mg [Prunus persica]
p5_sc00003.V1.gene1229	1098	1.07	43.6133	5.34909	Up	0.913646	K07088|1|6e-36|149|pop:POPTR_760338|	GO:0044464//cell part	-	-	gi|255582036|ref|XP_002531815.1|/3.05245e-108/auxin:hydrogen symporter, putative [Ricinus communis]
p5_sc00185.V1.gene155	2160	2.84667	41.2367	3.85658	Up	0.896646	-	-	-	-	gi|115449371|ref|NP_001048450.1|/0/Os02g0806700 [Oryza sativa Japonica Group]
p5_sc00001.V1.gene202	333	27.7167	10.2867	-1.42998	Down	0.828421	K12823|1|1e-22|102|vvi:100248020|ATP-dependent RNA helicase DDX5/DBP2 [EC:3.6.4.13]	-	GO:0032559;GO:0042623//ATPase activity, coupled	-	gi|225442260|ref|XP_002279117.1|/1.71138e-21/PREDICTED: DEAD-box ATP-dependent RNA helicase 20 [Vitis vinifera]
p5_sc00029.V1.gene426	1335	7.36667	23.27	1.65939	Up	0.83772	K00854|1|4e-109|393|osa:4344059|xylulokinase [EC:2.7.1.17]	GO:0044444//cytoplasmic part	GO:0016773//phosphotransferase activity, alcohol group as acceptor	GO:0006796//phosphate-containing compound metabolic process;GO:0019321//pentose metabolic process	gi|125559333|gb|EAZ04869.1|/3.06172e-108/hypothetical protein OsI_27048 [Oryza sativa Indica Group]
p5_sc00015.V1.gene477	810	110.21	225.57	1.03332	Up	0.834016	K06689|1|2e-34|144|vvi:100232965|ubiquitin-conjugating enzyme E2 D/E [EC:6.3.2.19]	-	GO:0019787//small conjugating protein ligase activity;GO:0032559	GO:0032446//protein modification by small protein conjugation	gi|224091140|ref|XP_002309194.1|/1.38495e-34/predicted protein [Populus trichocarpa]
p5_sc00002.V1.gene1552	810	0.16	37.1267	7.85824	Up	0.980738	K01184|1|1e-16|85.1|pop:POPTR_786519|polygalacturonase [EC:3.2.1.15]	-	GO:0004553//hydrolase activity, hydrolyzing O-glycosyl compounds	GO:0044238//primary metabolic process;GO:0045229//external encapsulating structure organization	gi|460400093|ref|XP_004245570.1|/2.64705e-102/PREDICTED: probable polygalacturonase-like [Solanum lycopersicum]
p5_sc00007.V1.gene649	1101	1.73333	47.9733	4.79061	Up	0.905356	-	-	-	-	gi|255568990|ref|XP_002525465.1|/2.68522e-104/NAC domain-containing protein 21/22, putative [Ricinus communis]
p5_sc00009.V1.gene733	1554	5.51333	66.3067	3.58816	Up	0.901766	-	-	-	-	gi|460403338|ref|XP_004247148.1|/1.96216e-32/PREDICTED: uncharacterized protein LOC101251219 isoform 2 [Solanum lycopersicum]
p5_sc15916.V1.gene1	933	0.85	16.9133	4.31455	Up	0.863116	K03320|1|2e-148|523|rcu:RCOM_0862770|ammonium transporter, Amt family	GO:0031224//intrinsic to membrane	GO:0015101//organic cation transmembrane transporter activity	GO:0015696//ammonium transport	gi|414873835|tpg|DAA52392.1|/1.53633e-147/TPA: hypothetical protein ZEAMMB73_397947, partial [Zea mays]
p5_sc00012.V1.gene284	1446	600.143	147.77	-2.02195	Down	0.894503	K01623|1|3e-180|629|vvi:100245998|fructose-bisphosphate aldolase, class I [EC:4.1.2.13]	-	GO:0016832//aldehyde-lyase activity	GO:0006007//glucose catabolic process	gi|449440201|ref|XP_004137873.1|/2.15533e-179/PREDICTED: fructose-bisphosphate aldolase cytoplasmic isozyme-like [Cucumis sativus]
p5_sc00254.V1.gene56	435	46.1433	8.23	-2.48716	Down	0.891565	K08288|1|5e-17|84.7|pop:POPTR_555175|protein kinase C substrate 80K-H	-	-	-	gi|115439971|ref|NP_001044265.1|/6.14121e-24/Os01g0752400 [Oryza sativa Japonica Group]
p5_sc04338.V1.gene1	441	18.9133	90.9933	2.26636	Up	0.894923	K02989|1|1e-32|136|cre:CHLREDRAFT_191776|small subunit ribosomal protein S5e	GO:0030529//ribonucleoprotein complex	GO:0003676//nucleic acid binding;GO:0005198//structural molecule activity	GO:0010467//gene expression	gi|449443478|ref|XP_004139504.1|/8.48373e-34/PREDICTED: 40S ribosomal protein S5-1-like isoform 3 [Cucumis sativus]
p5_sc00101.V1.gene375	786	1.01667	42.73	5.39333	Up	0.914793	-	GO:0043231//intracellular membrane-bounded organelle;GO:0016020//membrane	GO:0016757//transferase activity, transferring glycosyl groups	-	gi|357149664|ref|XP_003575190.1|/2.11925e-24/PREDICTED: beta-1,3-galactosyltransferase 7-like [Brachypodium distachyon]
p5_sc00001.V1.gene1053	1068	13.7167	99.5767	2.85988	Up	0.902004	K00026|1|1e-128|457|vvi:100232859|malate dehydrogenase [EC:1.1.1.37]	GO:0044429//mitochondrial part	GO:0016615//malate dehydrogenase activity	GO:0009060//aerobic respiration;GO:0005975//carbohydrate metabolic process;GO:0043648//dicarboxylic acid metabolic process	gi|225443845|ref|XP_002275442.1|/1.64955e-127/PREDICTED: malate dehydrogenase, mitochondrial [Vitis vinifera]
p5_sc00133.V1.gene49	960	150.993	32.8467	-2.20067	Down	0.89622	-	GO:0043231//intracellular membrane-bounded organelle	-	-	gi|414865115|tpg|DAA43672.1|/9.38077e-23/TPA: hypothetical protein ZEAMMB73_768701 [Zea mays]
p5_sc00095.V1.gene205	303	38.15	9.31	-2.03483	Down	0.878431	K14772|1|4e-07|51.2|rcu:RCOM_1017960|U3 small nucleolar RNA-associated protein 20	-	-	-	gi|414875990|tpg|DAA53121.1|/4.36662e-09/TPA: hypothetical protein ZEAMMB73_114002 [Zea mays]
p5_sc00007.V1.gene864	774	1.38	26.0933	4.24094	Up	0.886069	K12608|1|9e-85|311|pop:POPTR_762363|CCR4-NOT complex subunit CAF16	-	GO:0016787//hydrolase activity	-	gi|224087421|ref|XP_002308160.1|/1.14751e-83/ABC transporter family protein [Populus trichocarpa]
p5_sc00099.V1.gene236	3075	4.80333	41.6033	3.11459	Up	0.894453	K00164|1|0.0|1809|pop:POPTR_724772|2-oxoglutarate dehydrogenase E1 component [EC:1.2.4.2]	GO:0043231//intracellular membrane-bounded organelle	GO:0016624//oxidoreductase activity, acting on the aldehyde or oxo group of donors, disulfide as acceptor;GO:0019842//vitamin binding	GO:0006007//glucose catabolic process	gi|224109580|ref|XP_002315242.1|/0/predicted protein [Populus trichocarpa]
p5_sc00730.V1.gene10	513	23.5367	47.4567	1.0117	Up	0.808049	K14508|1|1e-20|97.4|vvi:100250996|regulatory protein NPR1	GO:0043231//intracellular membrane-bounded organelle	-	-	gi|209974202|gb|ACJ04030.1|/8.46792e-49/NPR1-like protein [Musa ABB Group]
p5_sc00099.V1.gene145	240	694.207	296.997	-1.22492	Down	0.854074	-	-	-	-	gi|387940888|gb|AFK13198.1|/3.42573e-22/metallothionein type 2a-FL [Elaeis guineensis]
p5_sc00068.V1.gene391	1233	7.20667	32.89	2.19024	Up	0.876977	K14485|1|5e-104|376|rcu:RCOM_0556140|transport inhibitor response 1	-	GO:0043178//alcohol binding	GO:0009755//hormone-mediated signaling pathway	gi|242063154|ref|XP_002452866.1|/1.69742e-166/hypothetical protein SORBIDRAFT_04g033850 [Sorghum bicolor]
p5_sc00065.V1.gene368	489	56.9067	522.41	3.19851	Up	0.905306	K03386|1|4e-67|251|ath:AT1G60740|peroxiredoxin (alkyl hydroperoxide reductase subunit C) [EC:1.11.1.15];K11187|2|1e-37|153|cre:CHLREDRAFT_196639|peroxiredoxin 5, atypical 2-Cys peroxiredoxin [EC:1.11.1.15]	-	GO:0016705//oxidoreductase activity, acting on paired donors, with incorporation or reduction of molecular oxygen;GO:0016209//antioxidant activity	GO:0008152//metabolic process;GO:0019725//cellular homeostasis	gi|448872680|gb|AGE46025.1|/1.80636e-87/putative thioredoxin-dependent peroxidase [Elaeis guineensis]
p5_sc00152.V1.gene104	414	0.35	44.92	7.00386	Up	0.967385	-	-	-	-	gi|225468729|ref|XP_002271512.1|/3.71141e-13/PREDICTED: uncharacterized protein LOC100266157 [Vitis vinifera]
p5_sc00025.V1.gene305	1725	0.146667	11.1933	6.25395	Up	0.87192	K05349|1|0.0|668|vvi:100252178|beta-glucosidase [EC:3.2.1.21]	-	GO:0015926//glucosidase activity	GO:0044238//primary metabolic process	gi|224111912|ref|XP_002316021.1|/0/predicted protein [Populus trichocarpa]
p5_sc00001.V1.gene501	846	5.33333	16.9	1.66391	Up	0.808645	K12864|1|2e-11|67.8|aly:ARALYDRAFT_477511|beta-catenin-like protein 1	-	-	-	gi|115445141|ref|NP_001046350.1|/9.73232e-26/Os02g0227100 [Oryza sativa Japonica Group]
p5_sc00047.V1.gene67	3093	14.2133	207.123	3.86517	Up	0.906121	K01537|1|0.0|1612|vvi:100247373|Ca2+-transporting ATPase [EC:3.6.3.8]	GO:0031224//intrinsic to membrane	GO:0046873//metal ion transmembrane transporter activity;GO:0019829//cation-transporting ATPase activity;GO:0032559	GO:0009206;GO:0006816//calcium ion transport	gi|350284926|gb|AEQ27821.1|/0/PM Ca2+-ATPase [Eichhornia crassipes]
p5_sc00389.V1.gene31	1041	12.9467	29.5067	1.18846	Up	0.809516	K01597|1|2e-59|227|osa:4328025|diphosphomevalonate decarboxylase [EC:4.1.1.33]	-	GO:0016772//transferase activity, transferring phosphorus-containing groups;GO:0016831//carboxy-lyase activity;GO:0032559	GO:0006720//isoprenoid metabolic process;GO:0006796//phosphate-containing compound metabolic process	gi|225904435|gb|ACO35355.1|/1.20502e-66/mevalonate pyrophosphate decarboxylase [Elaeis oleifera]
p5_sc00428.V1.gene10	1287	6.65	31.5233	2.24499	Up	0.876682	K14209|1|5e-109|392|zma:100284222|solute carrier family 36 (proton-coupled amino acid transporter)	-	-	-	gi|38345408|emb|CAE03099.2|/3.7969e-108/OSJNBa0017B10.14 [Oryza sativa Japonica Group]
p5_sc00007.V1.gene545	1926	19.85	5.36333	-1.88794	Down	0.837312	K15633|1|0.0|889|vvi:100245007|2,3-bisphosphoglycerate-independent phosphoglycerate mutase [EC:5.4.2.1]	GO:0044424//intracellular part	GO:0046914//transition metal ion binding;GO:0016868//intramolecular transferase activity, phosphotransferases	GO:0050896//response to stimulus;GO:0006007//glucose catabolic process	gi|225439064|ref|XP_002266205.1|/0/PREDICTED: 2,3-bisphosphoglycerate-independent phosphoglycerate mutase isoform 1 [Vitis vinifera]
p5_sc00003.V1.gene424	282	20.0767	6.89667	-1.54155	Down	0.812342	K02973|1|3e-36|147|rcu:RCOM_0819610|small subunit ribosomal protein S23e	GO:0005622//intracellular	-	-	gi|255565826|ref|XP_002523902.1|/4.57321e-35/40S ribosomal protein S23, putative [Ricinus communis]
p5_sc00948.V1.gene8	549	6.71333	37.2733	2.47304	Up	0.886683	K03327|1|9e-21|97.8|vvi:100264179|multidrug resistance protein, MATE family	GO:0044464//cell part	GO:0015291//secondary active transmembrane transporter activity	GO:0015893//drug transport	gi|462408273|gb|EMJ13607.1|/9.87192e-20/hypothetical protein PRUPE_ppa016427mg [Prunus persica]
p5_sc00094.V1.gene66	342	10.4067	39.1867	1.91285	Up	0.873913	K04078|1|3e-42|167|vvi:100254674|chaperonin GroES	GO:0043231//intracellular membrane-bounded organelle	GO:0046914//transition metal ion binding;GO:0005515//protein binding;GO:0032559	GO:0006950//response to stress;GO:0044267//cellular protein metabolic process	gi|225435878|ref|XP_002264840.1|/4.28722e-41/PREDICTED: 10 kDa chaperonin [Vitis vinifera]
p5_sc00003.V1.gene826	447	0.01	17.62	10.783	Up	0.9612	-	GO:0044464//cell part	-	-	gi|449509088|ref|XP_004163489.1|/5.26122e-39/PREDICTED: uncharacterized protein LOC101226826 [Cucumis sativus]
p5_sc00001.V1.gene1039	357	0.38	39.5067	6.69995	Up	0.957509	-	-	GO:0016787//hydrolase activity	GO:0044238//primary metabolic process	gi|374255999|gb|AEZ00861.1|/9.66712e-54/putative G-D-S-l family lipolytic protein, partial [Elaeis guineensis]
p5_sc00072.V1.gene311	666	1.98	545.83	8.10681	Up	0.993934	K10529|1|5e-99|358|rcu:RCOM_0851850|alpha-dioxygenase [EC:1.-.-.-]	-	GO:0005506//iron ion binding;GO:0016209//antioxidant activity;GO:0050664//oxidoreductase activity, acting on NAD(P)H, oxygen as acceptor	GO:0008152//metabolic process;GO:0006950//response to stress	gi|255552668|ref|XP_002517377.1|/6.18867e-98/oxidoreductase, putative [Ricinus communis]
p5_sc00007.V1.gene1036	1089	0.58	18.1833	4.97042	Up	0.87682	K00924|1|2e-08|58.5|aly:ARALYDRAFT_313416|[EC:2.7.1.-];K04733|2|5e-08|57.0|smo:SELMODRAFT_159261|interleukin-1 receptor-associated kinase 4 [EC:2.7.11.1];K13417|5|2e-07|55.5|ath:AT2G13790|somatic embryogenesis receptor kinase 4 [EC:2.7.10.1 2.7.11.1]	-	GO:0004672//protein kinase activity	-	gi|242087835|ref|XP_002439750.1|/7.79077e-56/hypothetical protein SORBIDRAFT_09g019450 [Sorghum bicolor]
p5_sc00039.V1.gene205	1023	0.663333	272.9	8.68442	Up	0.997099	-	GO:0016020//membrane	-	GO:0000302//response to reactive oxygen species;GO:0010038//response to metal ion	gi|470134211|ref|XP_004302949.1|/1.55549e-127/PREDICTED: monoglyceride lipase-like [Fragaria vesca subsp. vesca]
p5_sc00099.V1.gene156	699	0.77	9.91	3.68595	Up	0.802053	-	GO:0043231//intracellular membrane-bounded organelle	-	-	gi|357121813|ref|XP_003562612.1|/2.44098e-47/PREDICTED: protein notum homolog isoform 2 [Brachypodium distachyon]
p5_sc00354.V1.gene27	1374	0.01	7.43667	9.53851	Up	0.86212	-	-	-	-	gi|219885669|gb|ACL53209.1|/3.95078e-58/unknown [Zea mays]
p5_sc00647.V1.gene35	705	50.2167	12.7533	-1.97729	Down	0.881583	-	GO:0031410//cytoplasmic vesicle	-	-	gi|115446261|ref|NP_001046910.1|/4.40606e-28/Os02g0504100 [Oryza sativa Japonica Group]
p5_sc00284.V1.gene37	861	21.83	84.62	1.95469	Up	0.886715	K02875|1|2e-58|224|vvi:100264927|large subunit ribosomal protein L14e	GO:0005622//intracellular	-	-	gi|296083677|emb|CBI23666.3|/2.21566e-57/unnamed protein product [Vitis vinifera]
p5_sc00001.V1.gene2835	1986	3.60333	17.7233	2.29825	Up	0.843378	K10807|1|0.0|1061|rcu:RCOM_0204110|ribonucleoside-diphosphate reductase subunit M1 [EC:1.17.4.1]	GO:0043234//protein complex	GO:0032559;GO:0016728	GO:0006259//DNA metabolic process;GO:0009142//nucleoside triphosphate biosynthetic process;GO:0010038//response to metal ion	gi|40850562|gb|AAR95994.1|/0/putative ribonucleotide reductase large subunit [Musa acuminata]
p5_sc00007.V1.gene999	402	20.3933	42.32	1.05324	Up	0.811089	-	GO:0031410//cytoplasmic vesicle	-	-	gi|449507823|ref|XP_004163138.1|/4.90875e-21/PREDICTED: LOW QUALITY PROTEIN: uncharacterized LOC101219938 [Cucumis sativus]
p5_sc00018.V1.gene608	1725	0.293333	34.3333	6.87093	Up	0.959615	-	-	-	-	gi|326510561|dbj|BAJ87497.1|/4.68259e-14/predicted protein [Hordeum vulgare subsp. vulgare]
p5_sc00007.V1.gene70	1002	4.99333	32.3133	2.69405	Up	0.885223	K00645|1|2e-40|164|sbi:SORBI_01g038160|[acyl-carrier-protein] S-malonyltransferase [EC:2.3.1.39]	-	-	-	gi|242036027|ref|XP_002465408.1|/2.01649e-39/hypothetical protein SORBIDRAFT_01g038160 [Sorghum bicolor]
p5_sc00011.V1.gene149	1116	118.657	26.4567	-2.16509	Down	0.894842	-	-	-	-	gi|225423460|ref|XP_002274025.1|/1.52861e-46/PREDICTED: ninja-family protein AFP1 [Vitis vinifera]
p5_sc00006.V1.gene810	1041	0.553333	14.95	4.75585	Up	0.858943	K07119|1|6e-141|498|vvi:100256090|	-	GO:0016628//oxidoreductase activity, acting on the CH-CH group of donors, NAD or NADP as acceptor;GO:0046914//transition metal ion binding	GO:0008152//metabolic process	gi|470101425|ref|XP_004287173.1|/1.64674e-140/PREDICTED: NADP-dependent alkenal double bond reductase P2-like [Fragaria vesca subsp. vesca]
p5_sc00195.V1.gene98	1155	0.01	21.7433	11.0864	Up	0.972711	-	-	-	-	gi|225424590|ref|XP_002282172.1|/1.15424e-129/PREDICTED: uncharacterized protein LOC100261038 [Vitis vinifera]
p5_sc00149.V1.gene104	333	136.343	21.0167	-2.69764	Down	0.902211	-	-	-	-	gi|255544970|ref|XP_002513546.1|/2.15488e-32/nuclear movement protein nudc, putative [Ricinus communis]
p5_sc00126.V1.gene40	1326	1.19333	15.97	3.7423	Up	0.855077	K04460|1|3e-06|51.6|bdi:100825585|protein phosphatase 5 [EC:3.1.3.16]	-	-	-	gi|462407227|gb|EMJ12561.1|/7.52206e-83/hypothetical protein PRUPE_ppa002367mg [Prunus persica]
p5_sc00247.V1.gene11	312	156.28	37.3867	-2.06354	Down	0.893952	-	-	-	-	gi|462423090|gb|EMJ27353.1|/7.0762e-36/hypothetical protein PRUPE_ppa014954mg, partial [Prunus persica]
p5_sc00334.V1.gene56	1113	4.72333	47.58	3.33248	Up	0.897329	-	GO:0043231//intracellular membrane-bounded organelle	GO:0046914//transition metal ion binding;GO:0003677//DNA binding;GO:0001071//nucleic acid binding transcription factor activity	GO:0006351//transcription, DNA-dependent	gi|15451574|gb|AAK98698.1|AC069158_10/7.55559e-46/Putative GATA-1 zinc finger protein [Oryza sativa Japonica Group]
p5_sc00059.V1.gene112	1242	22.03	79.5933	1.85318	Up	0.883675	K00844|1|3e-120|430|vvi:100242358|hexokinase [EC:2.7.1.1]	GO:0009527//plastid outer membrane	GO:0016773//phosphotransferase activity, alcohol group as acceptor;GO:0000166//nucleotide binding	GO:0005975//carbohydrate metabolic process;GO:0044237//cellular metabolic process	gi|209978718|gb|ACJ04704.1|/7.5449e-122/hexokinase 1 [Cucumis melo]
p5_sc00024.V1.gene90	588	56.06	22.1467	-1.33988	Down	0.850916	K08334|1|2e-43|172|vvi:100232897|beclin 1	-	-	-	gi|73587486|emb|CAJ27525.1|/2.84243e-42/beclin 1 protein [Vitis vinifera]
p5_sc00001.V1.gene1630	507	22.0333	116.78	2.40603	Up	0.89867	K10689|1|6e-89|323|zma:100191818|peroxin-4 [EC:6.3.2.19]	-	GO:0016879//ligase activity, forming carbon-nitrogen bonds;GO:0032559	GO:0006464//cellular protein modification process	gi|212274519|ref|NP_001130714.1|/6.82821e-88/uncharacterized protein LOC100191818 [Zea mays]
p5_sc00148.V1.gene84	456	17.6	248.34	3.81867	Up	0.90629	-	-	-	-	gi|460368543|ref|XP_004230125.1|/6.91904e-61/PREDICTED: guanine deaminase-like isoform 2 [Solanum lycopersicum]
p5_sc00050.V1.gene94	630	3.84667	54.2767	3.81865	Up	0.900368	K00514|1|6e-22|102|rcu:RCOM_1428040|zeta-carotene desaturase [EC:1.3.5.6];K01206|2|1e-13|74.7|aly:ARALYDRAFT_475890|alpha-L-fucosidase [EC:3.2.1.51]	GO:0031410//cytoplasmic vesicle;GO:0043231//intracellular membrane-bounded organelle	GO:0016787//hydrolase activity	-	gi|242096020|ref|XP_002438500.1|/7.32429e-58/hypothetical protein SORBIDRAFT_10g020940 [Sorghum bicolor]
p5_sc00018.V1.gene192	1989	19.58	42.6733	1.12395	Up	0.821948	K07767|1|2e-43|175|smo:SELMODRAFT_78692|microtubule-severing ATPase [EC:3.6.4.3];K13254|3|3e-43|175|smo:SELMODRAFT_271379|spastin [EC:3.6.4.3]	-	GO:0016462//pyrophosphatase activity;GO:0000166//nucleotide binding	-	gi|297742262|emb|CBI34411.3|/0/unnamed protein product [Vitis vinifera]
p5_sc00120.V1.gene69	1206	65.66	415.517	2.66182	Up	0.903044	-	-	-	-	gi|225460662|ref|XP_002267096.1|/1.61429e-113/PREDICTED: uncharacterized protein LOC100257198 isoform 1 [Vitis vinifera]
p5_sc00007.V1.gene748	1632	82.9767	2696.42	5.02219	Up	0.916234	K00789|1|0.0|743|sbi:SORBI_03g011930|S-adenosylmethionine synthetase [EC:2.5.1.6]	GO:0044424//intracellular part	GO:0046872//metal ion binding;GO:0016765//transferase activity, transferring alkyl or aryl (other than methyl) groups;GO:0032559	GO:0044237//cellular metabolic process	gi|305689744|gb|ADM64331.1|/0/S-adenosyl-L-methionine synthase [Musa acuminata AAA Group]
p5_sc00003.V1.gene515	831	4.75333	15.3833	1.69436	Up	0.800016	K15731|1|6e-19|92.8|vcn:VOLCADRAFT_103070|carboxy-terminal domain RNA polymerase II polypeptide A small phosphatase [EC:3.1.3.16]	-	GO:0004620//phospholipase activity;GO:0042578//phosphoric ester hydrolase activity	GO:0044238//primary metabolic process;GO:0007165//signal transduction;GO:0006796//phosphate-containing compound metabolic process	gi|242059145|ref|XP_002458718.1|/1.38589e-77/hypothetical protein SORBIDRAFT_03g038910 [Sorghum bicolor]
p5_sc00076.V1.gene223	636	33.6633	88.4667	1.39396	Up	0.859839	-	GO:0031410//cytoplasmic vesicle;GO:0031090//organelle membrane;GO:0043231//intracellular membrane-bounded organelle	-	-	gi|359477889|ref|XP_002267189.2|/9.23539e-24/PREDICTED: uncharacterized protein LOC100245241 [Vitis vinifera]
p5_sc00059.V1.gene228	2745	128.8	13.93	-3.20887	Down	0.904053	K03695|1|0.0|1486|bdi:100825913|ATP-dependent Clp protease ATP-binding subunit ClpB	-	GO:0016462//pyrophosphatase activity;GO:0032559	GO:0050896//response to stimulus;GO:0043170	gi|162458166|ref|NP_001104935.1|/0/heat-shock protein 101 [Zea mays]
p5_sc00079.V1.gene274	2442	154.123	49.1933	-1.64755	Down	0.881025	K12617|1|0.0|811|vvi:100255521|DNA topoisomerase 2-associated protein PAT1	-	-	-	gi|359494575|ref|XP_002267779.2|/0/PREDICTED: uncharacterized protein LOC100267869 [Vitis vinifera]
p5_sc00123.V1.gene60	735	23.03	9.39667	-1.29329	Down	0.801088	-	-	-	-	gi|462424490|gb|EMJ28753.1|/2.60548e-58/hypothetical protein PRUPE_ppa010627mg [Prunus persica]
p5_sc00016.V1.gene633	495	238.63	46.1167	-2.37142	Down	0.899936	-	-	-	-	gi|224067856|ref|XP_002302567.1|/1.51882e-20/predicted protein [Populus trichocarpa]
p5_sc11299.V1.gene2	195	62.5167	14.2467	-2.13362	Down	0.889622	K15541|1|4e-19|90.9|smo:SELMODRAFT_108958|protein MPE1	GO:0043231//intracellular membrane-bounded organelle	GO:0046914//transition metal ion binding	-	gi|224074175|ref|XP_002304287.1|/1.6559e-24/predicted protein [Populus trichocarpa]
p5_sc00007.V1.gene408	2499	38.7867	6.58667	-2.55794	Down	0.888538	K15710|1|2e-148|525|bdi:100827745|E3 ubiquitin-protein ligase SHPRH [EC:3.6.4.- 6.3.2.19]	-	GO:0005488//binding	-	gi|222637695|gb|EEE67827.1|/8.54785e-148/hypothetical protein OsJ_25598 [Oryza sativa Japonica Group]
p5_sc00013.V1.gene49	357	45.1733	7.05667	-2.67841	Down	0.893144	-	GO:0043231//intracellular membrane-bounded organelle	-	-	gi|255566082|ref|XP_002524029.1|/3.67662e-20/conserved hypothetical protein [Ricinus communis]
p5_sc00014.V1.gene450	1374	45.9867	160.58	1.804	Up	0.886226	K01090|1|3e-15|81.3|sbi:SORBI_01g038410|protein phosphatase [EC:3.1.3.16];K14497|2|2e-14|79.0|pop:POPTR_422871|protein phosphatase 2C [EC:3.1.3.16]	GO:0043234//protein complex;GO:0043231//intracellular membrane-bounded organelle	GO:0043169//cation binding;GO:0004721//phosphoprotein phosphatase activity	GO:0006464//cellular protein modification process	gi|224133996|ref|XP_002327730.1|/0/predicted protein [Populus trichocarpa]
p5_sc00110.V1.gene65	1518	77.7067	19.7267	-1.97789	Down	0.887078	K11968|1|1e-163|574|vvi:100262873|ariadne-1	GO:0044464//cell part	-	-	gi|224109192|ref|XP_002315117.1|/1.35575e-163/predicted protein [Populus trichocarpa]
p5_sc01038.V1.gene1	843	7.21	21.1867	1.55509	Up	0.819021	K02926|1|6e-86|315|pop:POPTR_802304|large subunit ribosomal protein L4	GO:0043231//intracellular membrane-bounded organelle;GO:0030529//ribonucleoprotein complex	GO:0005198//structural molecule activity	GO:0010467//gene expression	gi|147856052|emb|CAN78612.1|/1.41859e-85/hypothetical protein VITISV_028922 [Vitis vinifera]
p5_sc00181.V1.gene133	756	8.93333	83.3667	3.2222	Up	0.90233	-	-	-	-	gi|224134396|ref|XP_002321810.1|/8.7925e-41/predicted protein [Populus trichocarpa]
p5_sc00036.V1.gene141	1233	0.533333	12.66	4.5691	Up	0.839831	-	-	-	-	gi|255550239|ref|XP_002516170.1|/5.66683e-37/hypothetical protein RCOM_0708150 [Ricinus communis]
p5_sc00105.V1.gene39	549	404.3	163.03	-1.31029	Down	0.860058	-	-	-	-	gi|359484370|ref|XP_002281316.2|/3.37723e-36/PREDICTED: uncharacterized protein LOC100249171 [Vitis vinifera]
p5_sc00031.V1.gene23	354	0.01	7.13667	9.47911	Up	0.854995	K09422|1|6e-13|70.5|rcu:RCOM_0697470|myb proto-oncogene protein, plant	-	-	GO:0009987//cellular process	gi|255558174|ref|XP_002520114.1|/9.18603e-12/myb124, putative [Ricinus communis]
p5_sc00070.V1.gene113	324	21.79	97.03	2.15476	Up	0.893657	-	-	-	-	gi|218196628|gb|EEC79055.1|/3.48877e-11/hypothetical protein OsI_19619 [Oryza sativa Indica Group]
p5_sc00040.V1.gene408	849	0.786667	48.18	5.93654	Up	0.932219	K01662|1|7e-129|457|rcu:RCOM_0679170|1-deoxy-D-xylulose-5-phosphate synthase [EC:2.2.1.7]	GO:0009536//plastid	GO:0016903//oxidoreductase activity, acting on the aldehyde or oxo group of donors;GO:0016744	GO:0006772//thiamine metabolic process;GO:0006721//terpenoid metabolic process	gi|46488696|gb|AAS99588.1|/4.40393e-135/chloroplast 1-deoxy-D-xylulose-5-phosphate synthase [Elaeis guineensis]
p5_sc00283.V1.gene51	1950	2.30667	41.17	4.15771	Up	0.897605	K09753|1|1e-59|229|vvi:100251623|cinnamoyl-CoA reductase [EC:1.2.1.44]	GO:0016020//membrane	GO:0005488//binding	GO:0008152//metabolic process	gi|224106191|ref|XP_002314079.1|/5.84793e-109/cinnamoyl CoA reductase-like protein [Populus trichocarpa]
p5_sc00184.V1.gene213	567	26.7	56.3	1.0763	Up	0.823395	K10393|1|7e-53|204|gmx:100778915|kinesin family member 2/24	GO:0044431//Golgi apparatus part;GO:0016020//membrane	GO:0003774//motor activity	GO:0000904//cell morphogenesis involved in differentiation	gi|460388313|ref|XP_004239812.1|/1.61685e-52/PREDICTED: uncharacterized protein LOC101245362 [Solanum lycopersicum]
p5_sc00032.V1.gene84	1386	49.98	10.39	-2.26616	Down	0.888739	K15336|1|4e-39|160|vvi:100259391|tRNA (cytosine38-C5)-methyltransferase [EC:2.1.1.204]	-	-	-	gi|357114607|ref|XP_003559090.1|/0/PREDICTED: pentatricopeptide repeat-containing protein At1g77360, mitochondrial-like [Brachypodium distachyon]
p5_sc00002.V1.gene167	468	193.25	33.8367	-2.51381	Down	0.901051	-	-	-	-	gi|357137134|ref|XP_003570156.1|/3.13289e-43/PREDICTED: uncharacterized protein LOC100837385 [Brachypodium distachyon]
p5_sc00020.V1.gene464	1449	5.50667	31.2633	2.50522	Up	0.881758	K08202|1|4e-17|87.8|vcn:VOLCADRAFT_95576|MFS transporter, OCT family, solute carrier family 22 (organic cation transporter), member 4/5	GO:0044464//cell part	-	-	gi|222642081|gb|EEE70213.1|/4.72923e-126/hypothetical protein OsJ_30325 [Oryza sativa Japonica Group]
p5_sc00119.V1.gene107	1044	1.61667	17.1867	3.4102	Up	0.858605	K14491|1|4e-09|60.5|sbi:SORBI_01g019980|two-component response regulator ARR-B family	-	-	GO:0048437//floral organ development	gi|359474536|ref|XP_002278005.2|/2.57756e-77/PREDICTED: probable transcription factor KAN2-like [Vitis vinifera]
p5_sc00400.V1.gene72	1596	58.44	26.6467	-1.133	Down	0.833114	K11547|1|5e-104|376|vvi:100249714|kinetochore protein NDC80	-	-	-	gi|225448101|ref|XP_002273942.1|/6.36174e-103/PREDICTED: kinetochore protein NDC80 homolog [Vitis vinifera]
p5_sc00054.V1.gene573	480	1.17667	14.5333	3.62659	Up	0.845653	K03857|1|5e-06|48.5|ota:Ot03g04730|phosphatidylinositol glycan, class A [EC:2.4.1.198]	GO:0016020//membrane;GO:0043231//intracellular membrane-bounded organelle	-	-	gi|359488943|ref|XP_003633845.1|/1.26291e-37/PREDICTED: transmembrane emp24 domain-containing protein bai isoform 2 [Vitis vinifera]
p5_sc00253.V1.gene129	1026	1073.49	62.3033	-4.10686	Down	0.907424	K07213|1|2e-06|52.0|sbi:SORBI_04g021590|copper chaperone	GO:0016020//membrane	GO:0046872//metal ion binding	-	gi|470123003|ref|XP_004297526.1|/6.5235e-33/PREDICTED: uncharacterized protein LOC101297429 [Fragaria vesca subsp. vesca]
p5_sc00027.V1.gene306	1080	90.7833	35.1167	-1.37027	Down	0.8592	K12127|1|1e-07|55.8|vvi:100258790|pseudo-response regulator 1;K12129|4|2e-06|51.6|vvi:100246836|pseudo-response regulator 7;K12128|5|3e-06|51.2|aly:ARALYDRAFT_483843|pseudo-response regulator 9	-	-	-	gi|125545288|gb|EAY91427.1|/1.14412e-67/hypothetical protein OsI_13054 [Oryza sativa Indica Group]
p5_sc00042.V1.gene369	477	28.0333	1.03	-4.76643	Down	0.894058	K14416|1|2e-25|112|aly:ARALYDRAFT_325603|elongation factor 1 alpha-like protein	-	-	-	gi|224110558|ref|XP_002315557.1|/3.36446e-35/predicted protein [Populus trichocarpa]
p5_sc00105.V1.gene144	1158	31.8167	5.44667	-2.54634	Down	0.882767	-	-	-	-	gi|359475796|ref|XP_002282416.2|/2.09818e-38/PREDICTED: protein TIFY 8-like [Vitis vinifera]
p5_sc00014.V1.gene427	777	0.01	6.71333	9.39089	Up	0.843328	-	GO:0044464//cell part	-	-	gi|255539046|ref|XP_002510588.1|/1.26331e-122/Alpha-expansin 11 precursor, putative [Ricinus communis]
p5_sc00017.V1.gene878	282	3.04333	61.7	4.34155	Up	0.90342	K13348|1|4e-11|64.3|cre:CHLREDRAFT_117624|protein Mpv17	-	-	-	gi|462420331|gb|EMJ24594.1|/3.88045e-26/hypothetical protein PRUPE_ppa011230mg [Prunus persica]
p5_sc00073.V1.gene108	1203	229.933	14.7233	-3.96504	Down	0.906516	K14327|1|4e-127|452|rcu:RCOM_1070440|regulator of nonsense transcripts 2	-	-	GO:0043170	gi|359486551|ref|XP_002275646.2|/7.18646e-130/PREDICTED: regulator of nonsense transcripts 2-like [Vitis vinifera]
p5_sc00030.V1.gene310	915	0.01	12.0633	10.2364	Up	0.928785	-	-	-	-	gi|470129370|ref|XP_004300594.1|/2.67402e-80/PREDICTED: uncharacterized protein LOC101294269 [Fragaria vesca subsp. vesca]
p5_sc00032.V1.gene577	1770	8.19333	32.5633	1.99073	Up	0.870604	K00705|1|0.0|682|sbi:SORBI_02g042100|4-alpha-glucanotransferase [EC:2.4.1.25]	-	GO:0003824//catalytic activity	-	gi|224482643|gb|ACN50178.1|/0/disproportionating enzyme 2 [Annona cherimola]
p5_sc00057.V1.gene198	1491	21.98	75.5567	1.78137	Up	0.881432	-	-	GO:0008081//phosphoric diester hydrolase activity	GO:0019400	gi|225451535|ref|XP_002273468.1|/5.41041e-141/PREDICTED: glycerophosphodiester phosphodiesterase GDE1 [Vitis vinifera]
p5_sc00051.V1.gene424	918	0.01	16.91	10.7237	Up	0.958593	K13070|1|3e-64|243|osa:4335093|momilactone-A synthase [EC:1.1.1.295];K09841|2|4e-55|213|sbi:SORBI_01g003880|xanthoxin dehydrogenase [EC:1.1.1.288]	-	GO:0016491//oxidoreductase activity	GO:0008152//metabolic process	gi|297601939|ref|NP_001051806.2|/8.64955e-79/Os03g0833100 [Oryza sativa Japonica Group]
p5_sc00120.V1.gene38	1032	10.27	38.0467	1.88933	Up	0.872597	K08500|1|9e-68|255|osa:4324558|syntaxin of plants SYP6;K08498|2|8e-62|235|aly:ARALYDRAFT_473066|syntaxin 6	GO:0044464//cell part	-	GO:0016192//vesicle-mediated transport	gi|224079159|ref|XP_002305773.1|/4.98278e-73/predicted protein [Populus trichocarpa]
p5_sc00095.V1.gene226	420	454.243	19.1567	-4.56755	Down	0.909993	K00547|1|2e-41|165|pop:POPTR_559589|homocysteine S-methyltransferase [EC:2.1.1.10]	-	GO:0008168//methyltransferase activity	-	gi|470108644|ref|XP_004290622.1|/2.79668e-40/PREDICTED: homocysteine S-methyltransferase 2-like [Fragaria vesca subsp. vesca]
p5_sc00045.V1.gene66	1686	310.62	55.7533	-2.47802	Down	0.901446	K15027|1|0.0|658|osa:4329675|translation initiation factor 2D	-	GO:0003723//RNA binding	-	gi|218190980|gb|EEC73407.1|/0/hypothetical protein OsI_07662 [Oryza sativa Indica Group]
p5_sc00091.V1.gene113	1632	54.7567	2.34	-4.54845	Down	0.904322	-	-	GO:0016829//lyase activity	-	gi|108712095|gb|ABF99890.1|/5.24887e-177/Ser/Thr protein phosphatase family protein, expressed [Oryza sativa Japonica Group]
p5_sc00069.V1.gene412	387	25.35	91.61	1.85352	Up	0.884841	K07901|1|6e-21|97.1|aly:ARALYDRAFT_485747|Ras-related protein Rab-8A	GO:0016020//membrane	GO:0032561//guanyl ribonucleotide binding	-	gi|15231847|ref|NP_190929.1|/9.11835e-20/RAB GTPase-8 [Arabidopsis thaliana]
p5_sc00001.V1.gene144	303	3.81333	35.6367	3.22424	Up	0.891521	K04368|1|7e-16|80.1|osa:4340126|mitogen-activated protein kinase kinase 1 [EC:2.7.12.2]	-	GO:0004672//protein kinase activity;GO:0032559	GO:0006464//cellular protein modification process	gi|115466414|ref|NP_001056806.1|/1.18639e-14/Os06g0147800 [Oryza sativa Japonica Group]
p5_sc00042.V1.gene456	1974	163.567	17.13	-3.25528	Down	0.904498	K12115|1|0.0|892|sbi:SORBI_10g028340|clock-associated PAS protein ZTL	-	-	GO:0009987//cellular process	gi|242096866|ref|XP_002438923.1|/0/hypothetical protein SORBIDRAFT_10g028340 [Sorghum bicolor]
p5_sc00081.V1.gene289	1350	15.7433	66.25	2.07318	Up	0.888977	K00161|1|1e-142|504|bdi:100843225|pyruvate dehydrogenase E1 component subunit alpha [EC:1.2.4.1]	GO:0043231//intracellular membrane-bounded organelle	GO:0004738//pyruvate dehydrogenase activity	GO:0006007//glucose catabolic process	gi|414588136|tpg|DAA38707.1|/1.25099e-141/TPA: hypothetical protein ZEAMMB73_885772 [Zea mays]
p5_sc00243.V1.gene56	2193	21.7467	5.71667	-1.92755	Down	0.846035	K11446|1|2e-07|56.6|gmx:100789512|histone demethylase JARID1 [EC:1.14.11.-];K10896|3|2e-07|56.6|cme:CML313C|fanconi anemia group M protein	-	-	-	gi|218188422|gb|EEC70849.1|/1.03692e-109/hypothetical protein OsI_02356 [Oryza sativa Indica Group]
p5_sc00239.V1.gene90	231	7.78	41.81	2.42601	Up	0.888538	K02980|1|2e-29|125|osa:4352308|small subunit ribosomal protein S29e	GO:0030529//ribonucleoprotein complex	GO:0005198//structural molecule activity	GO:0010467//gene expression	gi|218193824|gb|EEC76251.1|/3.81436e-29/hypothetical protein OsI_13694 [Oryza sativa Indica Group]
p5_sc00033.V1.gene555	1056	8.33333	23.7367	1.51015	Up	0.825075	K08288|1|2e-63|241|zma:100279808|protein kinase C substrate 80K-H	GO:0031410//cytoplasmic vesicle	GO:0005515//protein binding	GO:0006952//defense response	gi|470117596|ref|XP_004294940.1|/1.49346e-64/PREDICTED: glucosidase 2 subunit beta-like [Fragaria vesca subsp. vesca]
p5_sc00693.V1.gene32	960	0.53	27.24	5.68359	Up	0.911716	K08867|1|2e-103|374|gmx:100301899|WNK lysine deficient protein kinase [EC:2.7.11.1];K12132|5|4e-99|359|aly:ARALYDRAFT_317356|serine/threonine-protein kinase WNK1 [EC:2.7.11.1]	-	GO:0004702//receptor signaling protein serine/threonine kinase activity;GO:0032559	GO:0006464//cellular protein modification process	gi|225460775|ref|XP_002276368.1|/2.64219e-134/PREDICTED: probable serine/threonine-protein kinase WNK11 [Vitis vinifera]
p5_sc00033.V1.gene401	1380	2.54	14.67	2.52997	Up	0.831886	-	-	-	-	gi|255575616|ref|XP_002528708.1|/1.08493e-47/conserved hypothetical protein [Ricinus communis]
p5_sc00001.V1.gene1319	2625	43.27	4.25667	-3.34557	Down	0.896001	-	-	-	-	gi|357139212|ref|XP_003571178.1|/0/PREDICTED: uncharacterized protein LOC100838699 [Brachypodium distachyon]
p5_sc00034.V1.gene235	711	0.2	16.2733	6.34637	Up	0.910958	K14492|1|5e-48|189|rcu:RCOM_1044460|two-component response regulator ARR-A family	-	GO:0004871//signal transducer activity;GO:0016772//transferase activity, transferring phosphorus-containing groups	GO:0006351//transcription, DNA-dependent;GO:0007165//signal transduction;GO:0006796//phosphate-containing compound metabolic process	gi|255564944|ref|XP_002523465.1|/5.63214e-47/receptor histidine kinase, putative [Ricinus communis]
p5_sc00006.V1.gene108	2043	151.667	10.53	-3.84833	Down	0.905713	K06694|1|2e-09|63.2|rcu:RCOM_1621740|26S proteasome non-ATPase regulatory subunit 10	-	-	-	gi|359488622|ref|XP_003633791.1|/0/PREDICTED: uncharacterized protein LOC100257639 [Vitis vinifera]
p5_sc00105.V1.gene273	1194	4.31667	158.21	5.19578	Up	0.918177	-	GO:0005618//cell wall	-	GO:0009628//response to abiotic stimulus	gi|462420291|gb|EMJ24554.1|/1.57247e-153/hypothetical protein PRUPE_ppa007452mg [Prunus persica]
p5_sc00006.V1.gene1064	273	0.01	6.31	9.3015	Up	0.831566	K05894|1|2e-27|118|osa:4340490|12-oxophytodienoic acid reductase [EC:1.3.1.42]	GO:0043231//intracellular membrane-bounded organelle	GO:0003824//catalytic activity;GO:0000166//nucleotide binding	GO:0006950//response to stress;GO:0009694//jasmonic acid metabolic process	gi|115467080|ref|NP_001057139.1|/1.03118e-26/Os06g0215500 [Oryza sativa Japonica Group]
p5_sc00008.V1.gene245	393	0.01	7.3	9.51175	Up	0.858811	K02183|1|6e-31|130|aly:ARALYDRAFT_495855|calmodulin	-	-	-	gi|470129190|ref|XP_004300508.1|/1.75712e-34/PREDICTED: uncharacterized protein LOC101291831 [Fragaria vesca subsp. vesca]
p5_sc00038.V1.gene744	975	0.403333	153.087	8.56816	Up	0.996015	-	GO:0031410//cytoplasmic vesicle	-	-	gi|225447368|ref|XP_002274801.1|/6.42374e-35/PREDICTED: early nodulin-like protein 2-like [Vitis vinifera]
p5_sc00166.V1.gene106	1251	6.25	54.5667	3.12609	Up	0.898457	-	-	-	-	gi|56202292|dbj|BAD73751.1|/1.85286e-51/unknown protein [Oryza sativa Japonica Group]
p5_sc00001.V1.gene3277	1353	62.5067	19.26	-1.6984	Down	0.876582	K15728|1|8e-124|442|vvi:100266011|phosphatidate phosphatase LPIN [EC:3.1.3.4]	GO:0005576//extracellular region	GO:0016791//phosphatase activity	GO:0044238//primary metabolic process;GO:0009267//cellular response to starvation	gi|225458593|ref|XP_002282663.1|/9.98918e-123/PREDICTED: uncharacterized protein LOC100266011 [Vitis vinifera]
p5_sc00052.V1.gene279	429	9.52	25.0667	1.39674	Up	0.819247	K12834|1|2e-65|245|gmx:100305969|PHD finger-like domain-containing protein 5A	-	-	-	gi|115461126|ref|NP_001054163.1|/2.10242e-64/Os04g0663300 [Oryza sativa Japonica Group]
p5_sc00062.V1.gene52	3276	15.4767	0.22	-6.13645	Down	0.898338	K05658|1|0.0|1243|bdi:100833702|ATP-binding cassette, subfamily B (MDR/TAP), member 1	GO:0044464//cell part	GO:0042626//ATPase activity, coupled to transmembrane movement of substances	-	gi|357139839|ref|XP_003571484.1|/0/PREDICTED: ABC transporter B family member 14-like, partial [Brachypodium distachyon]
p5_sc00036.V1.gene115	612	16.2833	34.7433	1.09334	Up	0.804829	K09647|1|5e-60|228|osa:4350939|mitochondrial inner membrane protease subunit 1 [EC:3.4.21.-]	GO:0016020//membrane	GO:0008233//peptidase activity	GO:0019538//protein metabolic process	gi|115486295|ref|NP_001068291.1|/6.18776e-59/Os11g0620000 [Oryza sativa Japonica Group]
p5_sc00044.V1.gene427	633	104.987	307.843	1.55199	Up	0.873186	-	-	-	-	gi|388514861|gb|AFK45492.1|/7.02777e-08/unknown [Lotus japonicus]
p5_sc00134.V1.gene55	894	1.34333	16.83	3.64715	Up	0.858755	K05658|1|1e-130|463|pop:POPTR_777591|ATP-binding cassette, subfamily B (MDR/TAP), member 1	GO:0031224//intrinsic to membrane	GO:0005515//protein binding;GO:0019829//cation-transporting ATPase activity;GO:0015562//efflux transmembrane transporter activity;GO:0032559	GO:0009630//gravitropism;GO:0043479;GO:0009639//response to red or far red light;GO:0051707//response to other organism;GO:0009734//auxin mediated signaling pathway;GO:0032535//regulation of cellular component size;GO:0009207;GO:0048437//floral organ development;GO:0060918//auxin transport	gi|224140225|ref|XP_002323485.1|/1.7556e-129/multidrug/pheromone exporter, MDR family, ABC transporter family [Populus trichocarpa]
p5_sc00059.V1.gene449	1011	4.83	42.8367	3.14875	Up	0.895105	K10393|1|5e-125|445|rcu:RCOM_1494510|kinesin family member 2/24	GO:0043231//intracellular membrane-bounded organelle;GO:0016020//membrane	GO:0003774//motor activity;GO:0000166//nucleotide binding	-	gi|462413791|gb|EMJ18840.1|/6.0035e-124/hypothetical protein PRUPE_ppa002226mg [Prunus persica]
p5_sc00032.V1.gene48	1362	58.86	18.0167	-1.70796	Down	0.876457	-	-	GO:0015923//mannosidase activity;GO:0043167//ion binding	GO:0044238//primary metabolic process	gi|148887371|sp|Q5H7P5.4|EBM_LILLO/3.23574e-129/RecName: Full=Mannosylglycoprotein endo-beta-mannosidase; Short=Endo-beta-mannosidase; Contains: RecName: Full=Mannosylglycoprotein endo-beta-mannosidase 31 kDa subunit; Contains: RecName: Full=Mannosylglycoprotein endo-beta-mannosidase 28 kDa subunit; Contains: RecName: Full=Mannosylglycoprotein endo-beta-mannosidase 42 kDa subunit
p5_sc00025.V1.gene361	450	7.88333	69.0167	3.13007	Up	0.90082	-	GO:0005746//mitochondrial respiratory chain	GO:0015002//heme-copper terminal oxidase activity	GO:0022904//respiratory electron transport chain	gi|448872666|gb|AGE46018.1|/5.24962e-26/cytochrome c oxidase subunit 5C [Elaeis guineensis]
p5_sc00265.V1.gene14	1044	0.136667	8.41667	5.94452	Up	0.819755	K14491|1|7e-12|69.7|gmx:100814930|two-component response regulator ARR-B family	-	-	-	gi|102139855|gb|ABF70013.1|/4.2684e-64/myb DNA-binding domain-containing protein [Musa acuminata]
p5_sc00049.V1.gene60	324	47.1433	14.16	-1.73523	Down	0.87323	K03869|1|7e-25|110|vvi:100254227|cullin 3	GO:0031461//cullin-RING ubiquitin ligase complex	GO:0019899//enzyme binding	GO:0019941//modification-dependent protein catabolic process;GO:0003006//developmental process involved in reproduction	gi|449459468|ref|XP_004147468.1|/2.48865e-25/PREDICTED: cullin-3A-like [Cucumis sativus]
p5_sc24556.V1.gene1	234	0.663333	20.69	4.96306	Up	0.884327	-	GO:0043231//intracellular membrane-bounded organelle	-	GO:0051234//establishment of localization	gi|218194140|gb|EEC76567.1|/1.82787e-23/hypothetical protein OsI_14395 [Oryza sativa Indica Group]
p5_sc00096.V1.gene220	849	49.36	18.09	-1.44815	Down	0.854362	K12126|1|5e-11|66.6|aly:ARALYDRAFT_471048|phytochrome-interacting factor 3	-	-	-	gi|225441702|ref|XP_002282897.1|/2.38442e-64/PREDICTED: transcription factor bHLH60 [Vitis vinifera]
p5_sc00023.V1.gene7	1422	1.34	11.2667	3.07176	Up	0.811753	-	GO:0044464//cell part	-	-	gi|225426956|ref|XP_002267390.1|/1.32863e-157/PREDICTED: xyloglucan galactosyltransferase KATAMARI1 [Vitis vinifera]
p5_sc01268.V1.gene12	1176	68.6667	26.3133	-1.38382	Down	0.856361	-	-	-	-	gi|356574581|ref|XP_003555424.1|/7.70242e-121/PREDICTED: uncharacterized protein LOC100811297 [Glycine max]
p5_sc00056.V1.gene429	1974	56.8333	14.67	-1.95387	Down	0.882353	K15047|1|2e-177|620|vvi:100854624|heterogeneous nuclear ribonucleoprotein U-like protein 1	-	-	-	gi|359495491|ref|XP_003635003.1|/3.30219e-176/PREDICTED: heterogeneous nuclear ribonucleoprotein U-like protein 1-like [Vitis vinifera]
p5_sc00049.V1.gene470	669	0.196667	15.04	6.25691	Up	0.901083	K00799|1|1e-76|284|zma:541845|glutathione S-transferase [EC:2.5.1.18]	-	GO:0016740//transferase activity	-	gi|162459493|ref|NP_001104994.1|/1.14685e-75/glutathione transferase GST 23 [Zea mays]
p5_sc00001.V1.gene1764	1992	1.48667	20.5967	3.79226	Up	0.872572	K02542|1|0.0|965|osa:4338176|minichromosome maintenance protein 6	GO:0043231//intracellular membrane-bounded organelle	GO:0003676//nucleic acid binding;GO:0032559	GO:0006261//DNA-dependent DNA replication	gi|115462779|ref|NP_001054989.1|/0/Os05g0235800 [Oryza sativa Japonica Group]
p5_sc00069.V1.gene374	609	94.5	43.6567	-1.11411	Down	0.836022	K12881|1|5e-45|178|vvi:100257081|THO complex subunit 4	-	-	-	gi|225435024|ref|XP_002284215.1|/5.55646e-44/PREDICTED: RNA and export factor-binding protein 2 [Vitis vinifera]
p5_sc00001.V1.gene323	1539	56.2333	134.857	1.26193	Up	0.85403	-	-	-	-	gi|359475946|ref|XP_002278933.2|/1.59841e-119/PREDICTED: zinc finger protein NUTCRACKER-like [Vitis vinifera]
p5_sc00057.V1.gene34	957	108.92	1.6	-6.08905	Down	0.943686	K13237|1|1e-11|68.6|rcu:RCOM_0893330|peroxisomal 2,4-dienoyl-CoA reductase [EC:1.3.1.34]	-	GO:0003824//catalytic activity	-	gi|357167412|ref|XP_003581150.1|/8.02552e-83/PREDICTED: hydroxysteroid 11-beta-dehydrogenase 1-like protein-like [Brachypodium distachyon]
p5_sc00013.V1.gene767	1083	55.22	22.1967	-1.31485	Down	0.847532	-	GO:0043231//intracellular membrane-bounded organelle	GO:0004486//methylenetetrahydrofolate dehydrogenase [NAD(P)+] activity;GO:0019238//cyclohydrolase activity	GO:0006760//folic acid-containing compound metabolic process	gi|242063846|ref|XP_002453212.1|/2.04598e-149/hypothetical protein SORBIDRAFT_04g001700 [Sorghum bicolor]
p5_sc00136.V1.gene239	387	64.8367	175.733	1.43851	Up	0.866682	K00417|1|2e-41|165|mtr:MTR_1g011880|ubiquinol-cytochrome c reductase subunit 7	GO:0005746//mitochondrial respiratory chain	GO:0015078//hydrogen ion transmembrane transporter activity	GO:0022904//respiratory electron transport chain	gi|282848220|gb|ADB02891.1|/5.86936e-43/ubiquinol-cytochrome C reductase complex 14 kDa protein [Jatropha curcas]
p5_sc01187.V1.gene7	1215	0.333333	42.5233	6.99515	Up	0.966576	-	GO:0044444//cytoplasmic part;GO:0043229//intracellular organelle	-	-	gi|147862555|emb|CAN81495.1|/1.9021e-45/hypothetical protein VITISV_031969 [Vitis vinifera]
p5_sc00184.V1.gene18	582	0.953333	11.81	3.63088	Up	0.824041	K10527|1|9e-49|191|zma:100285945|enoyl-CoA hydratase/3-hydroxyacyl-CoA dehydrogenase [EC:4.2.1.17 1.1.1.35 1.1.1.211]	-	GO:0016856;GO:0048037//cofactor binding	GO:0032787//monocarboxylic acid metabolic process	gi|413948034|gb|AFW80683.1|/9.8276e-48/glyoxysomal fatty acid beta-oxidation multifunctional protein MFP-a [Zea mays]
p5_sc00068.V1.gene260	900	6.11	93.8833	3.94162	Up	0.904629	K00626|1|8e-137|484|osa:4346520|acetyl-CoA C-acetyltransferase [EC:2.3.1.9]	-	GO:0016746//transferase activity, transferring acyl groups	-	gi|47848479|dbj|BAD22334.1|/9.72145e-136/putative acetyl-CoA C-acyltransferase [Oryza sativa Japonica Group]
p5_sc00051.V1.gene176	873	36.6467	179.98	2.29608	Up	0.897737	-	-	-	-	gi|125572883|gb|EAZ14398.1|/2.21601e-105/hypothetical protein OsJ_04317 [Oryza sativa Japonica Group]
p5_sc00591.V1.gene18	2778	55.6	16.5467	-1.74854	Down	0.87672	-	-	GO:0016740//transferase activity	-	gi|222640020|gb|EEE68152.1|/0/hypothetical protein OsJ_26262 [Oryza sativa Japonica Group]
p5_sc00001.V1.gene2207	711	0.183333	110.637	9.23714	Up	0.997619	-	-	-	-	gi|225457749|ref|XP_002263121.1|/1.23737e-94/PREDICTED: pathogen-related protein [Vitis vinifera]
p5_sc00009.V1.gene445	354	31.5567	12.7833	-1.30368	Down	0.825194	-	-	GO:0046914//transition metal ion binding	-	gi|225447336|ref|XP_002274263.1|/7.24484e-25/PREDICTED: zinc finger CCCH domain-containing protein 13 [Vitis vinifera]
p5_sc00018.V1.gene806	2034	220.003	539.543	1.29421	Up	0.858316	K03301|1|0.0|828|osa:4325928|ATP:ADP antiporter, AAA family	GO:0043231//intracellular membrane-bounded organelle;GO:0031224//intrinsic to membrane	GO:0032559	GO:0051234//establishment of localization	gi|115438861|ref|NP_001043710.1|/0/Os01g0647100 [Oryza sativa Japonica Group]
p5_sc00043.V1.gene590	1002	174.8	28.35	-2.62428	Down	0.902135	K10523|1|4e-12|70.5|gmx:100799666|speckle-type POZ protein	GO:0031461//cullin-RING ubiquitin ligase complex	GO:0005488//binding	-	gi|225459573|ref|XP_002285860.1|/2.63218e-156/PREDICTED: BTB/POZ domain-containing protein At1g21780 [Vitis vinifera]
p5_sc00161.V1.gene90	549	15.0767	65.1367	2.11115	Up	0.889371	-	GO:0016020//membrane	-	GO:0010101	gi|359483669|ref|XP_002274947.2|/2.93808e-56/PREDICTED: uncharacterized protein LOC100253161 [Vitis vinifera]
p5_sc00151.V1.gene162	5172	37.6533	17.16	-1.13373	Down	0.817605	-	-	-	-	gi|147861747|emb|CAN81071.1|/8.98456e-174/hypothetical protein VITISV_001976 [Vitis vinifera]
p5_sc00077.V1.gene342	1632	87.7567	20.8633	-2.07254	Down	0.891496	K13162|1|6e-54|210|aly:ARALYDRAFT_664208|poly(rC)-binding protein 2/3/4	-	-	-	gi|225443339|ref|XP_002264125.1|/2.23615e-127/PREDICTED: KH domain-containing protein At4g18375 [Vitis vinifera]
p5_sc00084.V1.gene269	360	5.44667	17.19	1.65812	Up	0.810055	K09377|1|6e-32|133|pop:POPTR_814181|cysteine and glycine-rich protein	-	-	-	gi|116781500|gb|ABK22125.1|/7.42769e-33/unknown [Picea sitchensis]
p5_sc00011.V1.gene498	4287	103.513	32.13	-1.68782	Down	0.880398	K11984|1|1e-07|58.2|ppp:PHYPADRAFT_233757|U4/U6.U5 tri-snRNP-associated protein 1;K12811|5|1e-07|58.2|rcu:RCOM_0075460|ATP-dependent RNA helicase DDX46/PRP5 [EC:3.6.4.13]	-	-	-	gi|357117322|ref|XP_003560420.1|/0/PREDICTED: uncharacterized protein LOC100837129 [Brachypodium distachyon]
p5_sc00017.V1.gene9	1050	86.68	24.9267	-1.79801	Down	0.883237	-	-	-	-	gi|115470088|ref|NP_001058643.1|/1.34817e-41/Os06g0728500 [Oryza sativa Japonica Group]
p5_sc00178.V1.gene74	1167	35.7233	136.797	1.93709	Up	0.889058	K00737|1|0.0|694|osa:4336162|beta-1,4-mannosyl-glycoprotein beta-1,4-N-acetylglucosaminyltransferase [EC:2.4.1.144]	GO:0031410//cytoplasmic vesicle	GO:0008375//acetylglucosaminyltransferase activity	GO:0006486//protein glycosylation	gi|218191088|gb|EEC73515.1|/0/hypothetical protein OsI_07894 [Oryza sativa Indica Group]
p5_sc00130.V1.gene226	891	24.05	7.6	-1.66197	Down	0.840113	-	GO:0044464//cell part	GO:0016741	GO:0006730//one-carbon metabolic process	gi|326517571|dbj|BAK03704.1|/1.22574e-82/predicted protein [Hordeum vulgare subsp. vulgare]
p5_sc00004.V1.gene248	267	7.04333	25.9867	1.88344	Up	0.855515	-	-	-	-	gi|449455659|ref|XP_004145569.1|/4.22343e-20/PREDICTED: UPF0047 protein C4A8.02c-like isoform 2 [Cucumis sativus]
p5_sc00070.V1.gene34	1710	42.4467	15.6967	-1.43519	Down	0.849425	-	-	-	-	gi|255556328|ref|XP_002519198.1|/9.36735e-116/calmodulin-binding transcription activator (camta), plants, putative [Ricinus communis]
p5_sc00005.V1.gene559	2007	38.7367	7.93	-2.28831	Down	0.883726	K14431|1|7e-13|74.3|aly:ARALYDRAFT_311885|transcription factor TGA;K08332|2|2e-10|66.2|vcn:VOLCADRAFT_41528|vacuolar protein 8;K09561|4|1e-06|53.5|aly:ARALYDRAFT_478058|STIP1 homology and U-box containing protein 1 [EC:6.3.2.19]	-	-	-	gi|225457073|ref|XP_002279989.1|/2.65498e-173/PREDICTED: U-box domain-containing protein 19-like [Vitis vinifera]
p5_sc00014.V1.gene361	198	61.76	172.057	1.47814	Up	0.870172	K03094|1|5e-22|100|osa:4347721|S-phase kinase-associated protein 1	-	-	GO:0019941//modification-dependent protein catabolic process	gi|297609877|ref|NP_001063805.2|/8.47893e-21/Os09g0539500 [Oryza sativa Japonica Group]
p5_sc00045.V1.gene14	1179	4.08333	25.8533	2.66253	Up	0.876162	-	-	-	-	gi|414879355|tpg|DAA56486.1|/3.22005e-34/TPA: hypothetical protein ZEAMMB73_143819 [Zea mays]
p5_sc00135.V1.gene224	390	1.41	13.1133	3.21727	Up	0.831366	K13416|1|2e-10|62.4|ath:AT4G33430|brassinosteroid insensitive 1-associated receptor kinase 1 [EC:2.7.10.1 2.7.11.1];K13418|4|1e-09|59.7|aly:ARALYDRAFT_895025|somatic embryogenesis receptor kinase 1 [EC:2.7.10.1 2.7.11.1]	GO:0031224//intrinsic to membrane;GO:0031410//cytoplasmic vesicle	GO:0004672//protein kinase activity;GO:0032559	GO:0006464//cellular protein modification process	gi|224116824|ref|XP_002317403.1|/3.4578e-14/predicted protein [Populus trichocarpa]
p5_sc00009.V1.gene144	303	8.03333	108.913	3.76104	Up	0.904723	-	-	-	GO:0006950//response to stress;GO:0042221//response to chemical stimulus	gi|90404816|gb|ABD93882.1|/1.60345e-11/group 5 late embryogenesis abundant protein [Citrus unshiu]
p5_sc00053.V1.gene23	474	65.08	197.98	1.60507	Up	0.880586	-	GO:0031224//intrinsic to membrane	-	-	gi|449432032|ref|XP_004133804.1|/1.36303e-81/PREDICTED: uncharacterized protein C119.09c-like [Cucumis sativus]
p5_sc00013.V1.gene754	1257	1.24333	30.6567	4.62392	Up	0.894704	-	GO:0043231//intracellular membrane-bounded organelle	-	GO:0009628//response to abiotic stimulus	gi|224103219|ref|XP_002312970.1|/2.30059e-134/predicted protein [Populus trichocarpa]
p5_sc00051.V1.gene173	2400	137.797	407.413	1.56395	Up	0.874283	-	-	-	-	gi|242059451|ref|XP_002458871.1|/0/hypothetical protein SORBIDRAFT_03g041910 [Sorghum bicolor]
p5_sc00080.V1.gene85	795	6.17333	23.75	1.94381	Up	0.852238	K15414|1|2e-59|227|bdi:100836936|complement component 1 Q subcomponent-binding protein, mitochondrial	GO:0043231//intracellular membrane-bounded organelle	-	-	gi|357124414|ref|XP_003563895.1|/2.29138e-58/PREDICTED: uncharacterized protein At2g39795, mitochondrial-like isoform 1 [Brachypodium distachyon]
p5_sc00083.V1.gene248	747	495.12	16.4	-4.91601	Down	0.91468	-	GO:0031224//intrinsic to membrane;GO:0009941//chloroplast envelope	GO:0046872//metal ion binding;GO:0016705//oxidoreductase activity, acting on paired donors, with incorporation or reduction of molecular oxygen;GO:0016702//oxidoreductase activity, acting on single donors with incorporation of molecular oxygen, incorporation of two atoms of oxygen;GO:0004497//monooxygenase activity	GO:0051707//response to other organism;GO:0006633//fatty acid biosynthetic process;GO:0009725//response to hormone stimulus;GO:0009414//response to water deprivation;GO:0006970//response to osmotic stress	gi|460415350|ref|XP_004253022.1|/6.34069e-52/PREDICTED: peroxygenase-like [Solanum lycopersicum]
p5_sc00028.V1.gene504	1467	0.266667	74.6033	8.12806	Up	0.991096	K14664|1|2e-161|567|osa:4324686|IAA-amino acid hydrolase [EC:3.5.1.-]	GO:0031410//cytoplasmic vesicle	GO:0003824//catalytic activity	-	gi|77997761|gb|ABB16358.1|/1.86943e-162/IAA hydrolase [Phalaenopsis hybrid cultivar]
p5_sc00287.V1.gene67	1677	30.8267	13.65	-1.17528	Down	0.81127	K13427|1|4e-21|101|vvi:100265605|nitric-oxide synthase, plant [EC:1.14.13.39]	GO:0009536//plastid	GO:0032561//guanyl ribonucleotide binding	GO:0043401//steroid hormone mediated signaling pathway	gi|359481892|ref|XP_002274571.2|/0/PREDICTED: uncharacterized protein yqeH-like [Vitis vinifera]
p5_sc00311.V1.gene6	1041	78.7467	16.3233	-2.27028	Down	0.893902	-	-	-	-	gi|326505798|dbj|BAJ91138.1|/1.77579e-110/predicted protein [Hordeum vulgare subsp. vulgare]
p5_sc00271.V1.gene83	1254	0.01	20.9133	11.0302	Up	0.970856	K10999|1|8e-54|209|mtr:MTR_8g086600|cellulose synthase A [EC:2.4.1.12]	-	-	-	gi|359485495|ref|XP_002270376.2|/1.06996e-115/PREDICTED: cellulose synthase-like protein H1-like isoform 1 [Vitis vinifera]
p5_sc00001.V1.gene1292	537	2.80667	99.0467	5.14118	Up	0.916422	-	-	-	-	gi|462414697|gb|EMJ19434.1|/3.88718e-26/hypothetical protein PRUPE_ppa007986mg [Prunus persica]
p5_sc00001.V1.gene1484	1791	0.0733333	14.44	7.62139	Up	0.93403	K12843|1|2e-53|208|vvi:100248403|U4/U6 small nuclear ribonucleoprotein PRP3;K05681|2|6e-32|137|cme:CMS467C|ATP-binding cassette, subfamily G (WHITE), member 2;K05658|4|3e-16|85.1|rcu:RCOM_1083350|ATP-binding cassette, subfamily B (MDR/TAP), member 1	-	-	-	gi|470106878|ref|XP_004289783.1|/1.86306e-160/PREDICTED: ABC transporter G family member 8-like [Fragaria vesca subsp. vesca]
p5_sc00055.V1.gene123	621	0.01	37.9267	11.889	Up	0.989586	K06911|1|6e-89|324|vvi:100241784|	-	-	-	gi|225460799|ref|XP_002275409.1|/6.56811e-88/PREDICTED: pirin-like protein [Vitis vinifera]
p5_sc00112.V1.gene59	468	1.13333	12.5767	3.47211	Up	0.829737	-	-	-	-	gi|413945560|gb|AFW78209.1|/1.46205e-24/hypothetical protein ZEAMMB73_407188 [Zea mays]
p5_sc00101.V1.gene126	666	13.64	43.7667	1.68199	Up	0.86796	-	-	GO:0009975//cyclase activity;GO:0005506//iron ion binding	GO:0006164//purine nucleotide biosynthetic process	gi|225461038|ref|XP_002281399.1|/1.63238e-90/PREDICTED: trafficking protein particle complex subunit 3 [Vitis vinifera]
p5_sc00128.V1.gene195	2460	0.163333	19.1467	6.87313	Up	0.937664	K12118|1|0.0|1029|pop:POPTR_559103|cryptochrome 1	-	GO:0016830//carbon-carbon lyase activity	GO:0006259//DNA metabolic process	gi|340007731|gb|AEK26571.1|/0/cryptochrome 1.1 [Populus tremula]
p5_sc00064.V1.gene284	1089	24.8967	10.5367	-1.24053	Down	0.802961	K14794|1|3e-100|363|sbi:SORBI_04g035090|ribosomal RNA-processing protein 12	-	-	-	gi|242063278|ref|XP_002452928.1|/3.34043e-99/hypothetical protein SORBIDRAFT_04g035090 [Sorghum bicolor]
p5_sc00053.V1.gene59	651	35.4533	13.06	-1.44077	Down	0.842601	-	GO:0044464//cell part	-	-	gi|414886371|tpg|DAA62385.1|/2.79798e-15/TPA: hypothetical protein ZEAMMB73_763535 [Zea mays]
p5_sc00054.V1.gene417	705	0.973333	20.9767	4.42971	Up	0.877566	K02608|1|6e-74|275|osa:4343985|origin recognition complex subunit 6	-	-	-	gi|115473505|ref|NP_001060351.1|/7.66995e-73/Os07g0628600 [Oryza sativa Japonica Group]
p5_sc00073.V1.gene176	804	0.343333	16.81	5.61357	Up	0.885844	-	-	-	-	gi|224141263|ref|XP_002323994.1|/1.08494e-23/predicted protein [Populus trichocarpa]
p5_sc37903.V1.gene1	417	6.88667	38.6267	2.48772	Up	0.887836	K15406|1|6e-06|47.8|ath:AT5G37300|wax-ester synthase / diacylglycerol O-acyltransferase [EC:2.3.1.75 2.3.1.20]	-	-	-	gi|302143306|emb|CBI21867.3|/2.30179e-34/unnamed protein product [Vitis vinifera]
p5_sc00012.V1.gene1016	2202	28.2733	67.47	1.2548	Up	0.846699	K00030|1|2e-159|561|rcu:RCOM_1355470|isocitrate dehydrogenase (NAD+) [EC:1.1.1.41]	GO:0043231//intracellular membrane-bounded organelle	GO:0046872//metal ion binding;GO:0004448//isocitrate dehydrogenase activity;GO:0000166//nucleotide binding	GO:0009060//aerobic respiration	gi|255556974|ref|XP_002519520.1|/2.7045e-158/isocitrate dehydrogenase, putative [Ricinus communis]
p5_sc00316.V1.gene4	324	1.1	31.2267	4.8272	Up	0.898069	-	-	GO:0003824//catalytic activity	GO:0044237//cellular metabolic process	gi|326492888|dbj|BAJ90300.1|/4.67167e-40/predicted protein [Hordeum vulgare subsp. vulgare]
p5_sc00234.V1.gene58	507	15.97	63.6667	1.99517	Up	0.886301	-	GO:0031410//cytoplasmic vesicle;GO:0043231//intracellular membrane-bounded organelle	GO:0016787//hydrolase activity	GO:0044238//primary metabolic process	gi|413923402|gb|AFW63334.1|/1.4016e-24/GSDL-motif protein lipase [Zea mays]
p5_sc00054.V1.gene385	1593	13.9867	172.483	3.62433	Up	0.905457	-	-	-	-	gi|115451025|ref|NP_001049113.1|/4.17835e-163/Os03g0171600 [Oryza sativa Japonica Group]
p5_sc00236.V1.gene125	1269	0.503333	16.1667	5.00536	Up	0.869414	K06129|1|6e-158|555|gmx:100804027|lysophospholipase III [EC:3.1.1.5]	GO:0031410//cytoplasmic vesicle	-	-	gi|462421004|gb|EMJ25267.1|/2.09467e-159/hypothetical protein PRUPE_ppa015352mg [Prunus persica]
p5_sc22638.V1.gene1	1572	1.55333	28.43	4.19397	Up	0.888926	K15405|1|4e-125|446|aly:ARALYDRAFT_474859|cytochrome P450, family 96, subfamily A, polypeptide 15 (midchain alkane hydroxylase);K15402|2|1e-117|422|gmx:100809503|cytochrome P450, family 86, subfamily B, polypeptide 1 (fatty acid omega-hydroxylase) [EC:1.14.-.-];K00517|3|8e-117|419|ath:AT5G52320|[EC:1.14.-.-]	GO:0031410//cytoplasmic vesicle	GO:0046872//metal ion binding	-	gi|326506508|dbj|BAJ86572.1|/2.05118e-162/predicted protein [Hordeum vulgare subsp. vulgare]
p5_sc00075.V1.gene66	429	3.55667	51.2667	3.84942	Up	0.899692	-	-	-	-	gi|225440566|ref|XP_002276610.1|/4.6001e-11/PREDICTED: MIP18 family protein At1g68310-like [Vitis vinifera]
p5_sc01855.V1.gene12	540	0.243333	11.96	5.61914	Up	0.854933	K06630|1|2e-44|176|rcu:RCOM_1037090|tyrosine 3-monooxygenase/tryptophan 5-monooxygenase activation protein	-	GO:0005515//protein binding	-	gi|193290377|gb|ABY65001.1|/1.22217e-43/14-3-3b protein [Gossypium hirsutum]
p5_sc00071.V1.gene446	1140	3.88667	14.2733	1.87672	Up	0.802842	-	-	-	-	gi|462419503|gb|EMJ23766.1|/1.69413e-32/hypothetical protein PRUPE_ppa008394mg [Prunus persica]
p5_sc00389.V1.gene36	843	1299.3	21.9	-5.89066	Down	0.937777	K10798|1|2e-24|111|ppp:PHYPADRAFT_188096|poly [ADP-ribose] polymerase [EC:2.4.2.30]	GO:0005622//intracellular	GO:0016757//transferase activity, transferring glycosyl groups	GO:0008152//metabolic process	gi|462402075|gb|EMJ07632.1|/3.5185e-60/hypothetical protein PRUPE_ppa001509mg [Prunus persica]
p5_sc00019.V1.gene487	657	2.08	33.0767	3.99116	Up	0.892367	-	GO:0043231//intracellular membrane-bounded organelle	-	-	gi|225429782|ref|XP_002282710.1|/5.75397e-16/PREDICTED: uncharacterized protein LOC100243975 [Vitis vinifera]
p5_sc00111.V1.gene65	1470	0.456667	23.9867	5.71495	Up	0.908051	-	-	-	-	gi|67523403|gb|AAX54942.2|/4.95885e-30/Dof1 [Triticum aestivum]
p5_sc00191.V1.gene189	1347	8.17333	64.84	2.98789	Up	0.899679	K10526|1|1e-131|468|osa:4331515|OPC-8:0 CoA ligase 1 [EC:6.2.1.-]	-	GO:0003824//catalytic activity	-	gi|125542263|gb|EAY88402.1|/2.60641e-131/hypothetical protein OsI_09863 [Oryza sativa Indica Group]
p5_sc00126.V1.gene22	1242	91.24	38.11	-1.2595	Down	0.851211	K12741|1|1e-19|95.9|rcu:RCOM_0655610|heterogeneous nuclear ribonucleoprotein A1/A3;K14411|2|8e-19|93.2|pop:POPTR_243429|RNA-binding protein Musashi	GO:0031981//nuclear lumen	GO:0003676//nucleic acid binding	GO:0010260//organ senescence;GO:0006950//response to stress;GO:0009692	gi|379061692|gb|AFC89654.1|/4.67134e-164/RBP42 [Elaeis guineensis]
p5_sc00004.V1.gene443	1371	58.8367	123.007	1.06395	Up	0.833647	-	GO:0031410//cytoplasmic vesicle	GO:0046872//metal ion binding	-	gi|357126422|ref|XP_003564886.1|/1.76709e-175/PREDICTED: E3 ubiquitin-protein ligase RGLG2-like [Brachypodium distachyon]
p5_sc00186.V1.gene51	1203	234.807	75	-1.64651	Down	0.881852	-	GO:0043231//intracellular membrane-bounded organelle	GO:0046914//transition metal ion binding	GO:0046739//spread of virus in multicellular host	gi|225447570|ref|XP_002270767.1|/4.05242e-149/PREDICTED: protein OBERON 2 [Vitis vinifera]
p5_sc00049.V1.gene387	531	0.01	46.4333	12.1809	Up	0.992543	-	GO:0031410//cytoplasmic vesicle	-	-	gi|388501990|gb|AFK39061.1|/4.52508e-35/unknown [Lotus japonicus]
p5_sc00003.V1.gene1619	684	32.8	339.637	3.37222	Up	0.905538	-	GO:0016020//membrane;GO:0042579//microbody	GO:0046914//transition metal ion binding;GO:0016819	GO:0006163//purine nucleotide metabolic process	gi|449437648|ref|XP_004136603.1|/9.59469e-49/PREDICTED: 14 kDa zinc-binding protein-like [Cucumis sativus]
p5_sc00162.V1.gene79	1725	71.55	22.1267	-1.69317	Down	0.877159	-	-	-	-	gi|359488563|ref|XP_002275111.2|/3.90021e-69/PREDICTED: uncharacterized protein At2g33490-like [Vitis vinifera]
p5_sc00100.V1.gene126	1269	33.3767	9.09	-1.87649	Down	0.867571	-	-	-	-	gi|147805280|emb|CAN77858.1|/2.53242e-80/hypothetical protein VITISV_005454 [Vitis vinifera]
p5_sc00059.V1.gene41	480	10.94	38.7267	1.82371	Up	0.870648	-	-	GO:0016791//phosphatase activity	-	gi|102139981|gb|ABF70116.1|/1.76224e-39/dual specificity protein phosphatase family protein [Musa balbisiana]
p5_sc00209.V1.gene23	732	0.366667	12.0367	5.03682	Up	0.842306	K06674|1|9e-63|238|sbi:SORBI_03g043060|structural maintenance of chromosome 2	-	-	-	gi|242059587|ref|XP_002458939.1|/1.12106e-61/hypothetical protein SORBIDRAFT_03g043060 [Sorghum bicolor]
p5_sc00051.V1.gene570	798	0.996667	86.9067	6.44621	Up	0.956983	K15777|1|2e-92|336|sbi:SORBI_03g041600|4,5-DOPA dioxygenase extradiol [EC:1.13.11.-]	-	GO:0005506//iron ion binding;GO:0016701//oxidoreductase activity, acting on single donors with incorporation of molecular oxygen	GO:0044237//cellular metabolic process	gi|242059425|ref|XP_002458858.1|/2.70049e-91/hypothetical protein SORBIDRAFT_03g041600 [Sorghum bicolor]
p5_sc00211.V1.gene64	432	33.0233	11.4367	-1.52982	Down	0.845784	-	-	-	-	gi|115488904|ref|NP_001066939.1|/4.56133e-27/Os12g0538100 [Oryza sativa Japonica Group]
p5_sc00113.V1.gene171	663	1.4	33.3933	4.57606	Up	0.896847	-	-	-	-	gi|357122038|ref|XP_003562723.1|/3.93752e-12/PREDICTED: uncharacterized protein LOC100835813 [Brachypodium distachyon]
p5_sc00112.V1.gene256	1146	12.55	41.3167	1.71904	Up	0.869326	K00966|1|0.0|678|osa:4332373|mannose-1-phosphate guanylyltransferase [EC:2.7.7.13]	-	GO:0008905	GO:0019852//L-ascorbic acid metabolic process;GO:0006952//defense response;GO:0010035//response to inorganic substance;GO:0009719;GO:0006970//response to osmotic stress;GO:0009250//glucan biosynthetic process	gi|115452145|ref|NP_001049673.1|/0/Os03g0268400 [Oryza sativa Japonica Group]
p5_sc00333.V1.gene53	3243	97.2167	39.8	-1.28844	Down	0.853485	-	-	-	-	gi|104294985|gb|ABF72001.1|/0/hypothetical protein MA4_111B14.36 [Musa acuminata]
p5_sc00225.V1.gene138	396	158.443	340.483	1.10362	Up	0.839919	-	GO:0009536//plastid	-	GO:0010038//response to metal ion	gi|225460977|ref|XP_002280251.1|/2.52798e-33/PREDICTED: ribonuclease UK114-like [Vitis vinifera]
p5_sc00077.V1.gene409	1497	5.81	52	3.1619	Up	0.897969	K01537|1|1e-144|511|osa:4336912|Ca2+-transporting ATPase [EC:3.6.3.8]	GO:0044464//cell part	GO:0016820//hydrolase activity, acting on acid anhydrides, catalyzing transmembrane movement of substances;GO:0015075//ion transmembrane transporter activity	GO:0006812//cation transport	gi|297598683|ref|NP_001046064.2|/2.87109e-158/Os02g0176700 [Oryza sativa Japonica Group]
p5_sc00113.V1.gene256	651	30.5733	219.203	2.84192	Up	0.903809	-	GO:0005618//cell wall;GO:0005746//mitochondrial respiratory chain;GO:0009986//cell surface;GO:0031225//anchored to membrane	GO:0015078//hydrogen ion transmembrane transporter activity	GO:0016049//cell growth;GO:0045333//cellular respiration;GO:0006970//response to osmotic stress;GO:0030198//extracellular matrix organization	gi|298204466|emb|CBI16946.3|/3.72932e-60/unnamed protein product [Vitis vinifera]
p5_sc00001.V1.gene2028	921	68.3967	15.3433	-2.15631	Down	0.891132	-	-	-	-	gi|147778709|emb|CAN60668.1|/7.43114e-46/hypothetical protein VITISV_028262 [Vitis vinifera]
p5_sc00217.V1.gene115	1170	47.98	9.57333	-2.32534	Down	0.889816	-	-	-	-	gi|357115310|ref|XP_003559433.1|/3.71747e-75/PREDICTED: ATP-dependent RNA helicase SUPV3L1, mitochondrial-like [Brachypodium distachyon]
p5_sc00016.V1.gene109	579	23.94	72.3667	1.5959	Up	0.873856	K15692|1|1e-09|61.2|smo:SELMODRAFT_67002|E3 ubiquitin-protein ligase RNF13 [EC:6.3.2.19];K05283|2|7e-09|58.5|aly:ARALYDRAFT_354960|phosphatidylinositol glycan, class W [EC:2.3.-.-]	GO:0031410//cytoplasmic vesicle	GO:0046872//metal ion binding	GO:0009725//response to hormone stimulus;GO:0009743//response to carbohydrate stimulus	gi|225426186|ref|XP_002279473.1|/1.03617e-49/PREDICTED: E3 ubiquitin-protein ligase RHA1B-like [Vitis vinifera]
p5_sc00166.V1.gene93	798	4.62	19.1367	2.05037	Up	0.842419	K02921|1|6e-12|69.3|aly:ARALYDRAFT_897293|large subunit ribosomal protein L37Ae	-	GO:0016798//hydrolase activity, acting on glycosyl bonds	GO:0008152//metabolic process	gi|225449529|ref|XP_002283647.1|/3.52965e-12/PREDICTED: glucan endo-1,3-beta-glucosidase isoform 1 [Vitis vinifera]
p5_sc11100.V1.gene1	207	20.3033	76.87	1.9207	Up	0.885424	-	-	GO:0048037//cofactor binding	GO:0008152//metabolic process	gi|408777393|gb|AFU90744.1|/7.36078e-17/cinnamyl alcohol dehydrogenase [Punica granatum]
p5_sc00035.V1.gene201	1602	18.41	126.057	2.77551	Up	0.902311	K13648|1|5e-164|575|vvi:100253237|alpha-1,4-galacturonosyltransferase [EC:2.4.1.43]	GO:0043231//intracellular membrane-bounded organelle	GO:0008194//UDP-glycosyltransferase activity	-	gi|357124733|ref|XP_003564052.1|/1.18358e-165/PREDICTED: galacturonosyltransferase 8-like [Brachypodium distachyon]
p5_sc00076.V1.gene326	1380	0.92	13.2233	3.84531	Up	0.837851	K00574|1|2e-56|218|osa:4343210|cyclopropane-fatty-acyl-phospholipid synthase [EC:2.1.1.79]	-	GO:0016740//transferase activity	-	gi|255574943|ref|XP_002528378.1|/1.41041e-63/cyclopropane-fatty-acyl-phospholipid synthase, putative [Ricinus communis]
p5_sc00179.V1.gene136	1809	811.747	309.473	-1.39121	Down	0.865215	K14538|1|0.0|706|sbi:SORBI_01g015410|nuclear GTP-binding protein	-	GO:0000166//nucleotide binding	-	gi|242033759|ref|XP_002464274.1|/0/hypothetical protein SORBIDRAFT_01g015410 [Sorghum bicolor]
p5_sc00366.V1.gene27	516	2.12	116.25	5.77702	Up	0.932583	-	GO:0034399//nuclear periphery	GO:0005506//iron ion binding;GO:0022892	GO:0050896//response to stimulus;GO:0071941;GO:0015669//gas transport	gi|37903656|gb|AAP57676.1|/4.86186e-68/non-symbiotic hemoglobin class 1 [Malus x domestica]
p5_sc00272.V1.gene43	945	46.4467	14.3367	-1.69587	Down	0.871168	-	-	-	-	gi|470107827|ref|XP_004290241.1|/8.0076e-51/PREDICTED: uncharacterized protein LOC101304633 [Fragaria vesca subsp. vesca]
p5_sc00116.V1.gene22	609	3.08333	15.2067	2.30214	Up	0.828696	-	GO:0043231//intracellular membrane-bounded organelle	-	-	gi|460416145|ref|XP_004253410.1|/2.15982e-80/PREDICTED: nephrocystin-3 [Solanum lycopersicum]
p5_sc00716.V1.gene31	1458	30.8267	1210.74	5.29557	Up	0.92126	K01251|1|0.0|864|vvi:100253872|adenosylhomocysteinase [EC:3.3.1.1]	GO:0044424//intracellular part	GO:0016802	GO:0044237//cellular metabolic process;GO:0050896//response to stimulus	gi|1710841|sp|P50249.1|SAHH_PHASS/0/RecName: Full=Adenosylhomocysteinase; Short=AdoHcyase; AltName: Full=S-adenosyl-L-homocysteine hydrolase
p5_sc00018.V1.gene154	1680	21.42	93.17	2.12091	Up	0.893006	-	-	-	-	gi|359474301|ref|XP_002272827.2|/2.29705e-50/PREDICTED: uncharacterized protein LOC100243215 [Vitis vinifera]
p5_sc00078.V1.gene167	1149	0.01	87.1	13.0885	Up	0.997468	K11714|1|1e-07|55.8|ath:AT1G56550|rhamnogalacturonan II specific xylosyltransferase [EC:2.4.2.-]	-	-	-	gi|460371415|ref|XP_004231533.1|/2.50854e-100/PREDICTED: uncharacterized protein At4g15970-like [Solanum lycopersicum]
p5_sc00001.V1.gene768	1125	11.2067	29.33	1.38802	Up	0.828891	K09561|1|4e-08|57.4|zma:100273449|STIP1 homology and U-box containing protein 1 [EC:6.3.2.19]	-	GO:0005488//binding	GO:0050832//defense response to fungus;GO:0032446//protein modification by small protein conjugation;GO:0012501//programmed cell death	gi|462409490|gb|EMJ14824.1|/1.73372e-114/hypothetical protein PRUPE_ppa002108mg [Prunus persica]
p5_sc00058.V1.gene259	708	6.90333	61.53	3.15592	Up	0.899842	-	-	-	GO:0006952//defense response	gi|358249084|ref|NP_001239990.1|/3.4032e-28/uncharacterized protein LOC100789312 [Glycine max]
p5_sc00002.V1.gene218	372	0.01	86.5833	13.0799	Up	0.997443	K08235|1|6e-29|123|vvi:100267763|xyloglucan:xyloglucosyl transferase [EC:2.4.1.207]	GO:0005576//extracellular region;GO:0031410//cytoplasmic vesicle;GO:0030312//external encapsulating structure	GO:0016798//hydrolase activity, acting on glycosyl bonds;GO:0016758//transferase activity, transferring hexosyl groups	GO:0044042//glucan metabolic process	gi|359474529|ref|XP_002275971.2|/3.52003e-27/PREDICTED: probable xyloglucan endotransglucosylase/hydrolase protein 30-like [Vitis vinifera]
p5_sc00150.V1.gene238	726	0.01	50.33	12.2972	Up	0.993471	-	-	-	-	gi|224120542|ref|XP_002330968.1|/2.69754e-84/predicted protein [Populus trichocarpa]
p5_sc00055.V1.gene32	807	15.8567	66.53	2.06892	Up	0.889008	-	-	-	-	gi|359481826|ref|XP_002282962.2|/1.07733e-71/PREDICTED: uncharacterized protein LOC100253823 [Vitis vinifera]
p5_sc00016.V1.gene363	705	0.2	171.363	9.74284	Up	0.998878	K00799|1|3e-81|299|vvi:100245065|glutathione S-transferase [EC:2.5.1.18]	-	GO:0016740//transferase activity;GO:0016829//lyase activity	-	gi|225424859|ref|XP_002273830.1|/3.79774e-80/PREDICTED: glutathione S-transferase U17 isoform 1 [Vitis vinifera]
p5_sc00003.V1.gene1031	2589	40.8433	13.45	-1.60249	Down	0.862621	-	-	-	-	gi|30693508|ref|NP_190730.2|/1.54036e-83/NT domain of poly(A) polymerase and terminal uridylyl transferase-containing protein [Arabidopsis thaliana]
p5_sc00008.V1.gene526	384	32.1833	8.48667	-1.92304	Down	0.867559	-	-	-	-	gi|255579079|ref|XP_002530388.1|/1.23688e-16/conserved hypothetical protein [Ricinus communis]
p5_sc00109.V1.gene158	765	138.587	293.54	1.08277	Up	0.838002	K11147|1|1e-93|340|pop:POPTR_727523|dehydrogenase/reductase SDR family member 4 [EC:1.1.-.-]	-	GO:0016491//oxidoreductase activity	GO:0008152//metabolic process	gi|224113857|ref|XP_002316593.1|/1.72729e-92/predicted protein [Populus trichocarpa]
p5_sc00028.V1.gene349	1812	12.7867	70.44	2.46175	Up	0.896458	K00281|1|0.0|1021|vvi:100266170|glycine dehydrogenase [EC:1.4.4.2]	GO:0043231//intracellular membrane-bounded organelle	GO:0016628//oxidoreductase activity, acting on the CH-CH group of donors, NAD or NADP as acceptor;GO:0048037//cofactor binding;GO:0016642	GO:0006546//glycine catabolic process	gi|359476246|ref|XP_002279590.2|/0/PREDICTED: glycine dehydrogenase [decarboxylating], mitochondrial [Vitis vinifera]
p5_sc00062.V1.gene397	519	55.7833	15.6567	-1.83306	Down	0.879095	-	-	GO:0005488//binding	-	gi|357130254|ref|XP_003566765.1|/7.26283e-11/PREDICTED: uncharacterized protein LOC100821699 [Brachypodium distachyon]
p5_sc00010.V1.gene558	291	13.8933	48.86	1.81426	Up	0.876056	K03549|1|3e-26|114|ppp:PHYPADRAFT_106748|KUP system potassium uptake protein	GO:0016020//membrane	GO:0046873//metal ion transmembrane transporter activity	GO:0034220//ion transmembrane transport;GO:0030001//metal ion transport;GO:0048229//gametophyte development	gi|356528128|ref|XP_003532657.1|/1.11279e-41/PREDICTED: potassium transporter 11-like [Glycine max]
p5_sc00001.V1.gene2073	186	25.8033	9.03333	-1.51423	Down	0.831297	-	-	-	-	gi|255563951|ref|XP_002522975.1|/3.84117e-10/conserved hypothetical protein [Ricinus communis]
p5_sc00043.V1.gene256	1326	21.8533	6.73	-1.69917	Down	0.835652	-	-	-	-	gi|356535794|ref|XP_003536428.1|/1.7221e-103/PREDICTED: uncharacterized protein LOC100812134 [Glycine max]
p5_sc00211.V1.gene45	819	0.16	11.5667	6.17576	Up	0.87234	-	-	-	-	gi|462422797|gb|EMJ27060.1|/1.91445e-23/hypothetical protein PRUPE_ppa011729mg [Prunus persica]
p5_sc00016.V1.gene63	462	51.0133	143.537	1.49247	Up	0.869827	K10577|1|7e-43|170|zma:100283731|ubiquitin-conjugating enzyme E2 I [EC:6.3.2.19]	-	GO:0019787//small conjugating protein ligase activity;GO:0032559	GO:0070646//protein modification by small protein removal	gi|115450403|ref|NP_001048802.1|/7.34911e-42/Os03g0123100 [Oryza sativa Japonica Group]
p5_sc00248.V1.gene13	1209	98.5867	32.4233	-1.60436	Down	0.876758	-	-	-	-	gi|462403711|gb|EMJ09268.1|/1.20712e-92/hypothetical protein PRUPE_ppa001740mg [Prunus persica]
p5_sc00034.V1.gene594	2031	29.24	9.29	-1.65419	Down	0.851511	-	-	GO:0016874//ligase activity	-	gi|225425823|ref|XP_002264918.1|/0/PREDICTED: U-box domain-containing protein 6-like [Vitis vinifera]
p5_sc00288.V1.gene44	603	2.42667	12.9767	2.41887	Up	0.815362	-	-	-	-	gi|242080869|ref|XP_002445203.1|/5.42417e-44/hypothetical protein SORBIDRAFT_07g005840 [Sorghum bicolor]
p5_sc00171.V1.gene116	282	0.01	6.41333	9.32493	Up	0.834818	K01188|1|2e-17|85.1|osa:4336146|beta-glucosidase [EC:3.2.1.21]	GO:0031410//cytoplasmic vesicle	GO:0003824//catalytic activity	-	gi|218195040|gb|EEC77467.1|/3.64042e-16/hypothetical protein OsI_16289 [Oryza sativa Indica Group]
p5_sc00025.V1.gene217	1056	5.88	20.2733	1.7857	Up	0.833935	-	GO:0031410//cytoplasmic vesicle	GO:0004553//hydrolase activity, hydrolyzing O-glycosyl compounds	GO:0044238//primary metabolic process;GO:0045229//external encapsulating structure organization	gi|218187051|gb|EEC69478.1|/1.24682e-111/hypothetical protein OsI_38684 [Oryza sativa Indica Group]
p5_sc00071.V1.gene125	879	8.66333	22.0333	1.34669	Up	0.804453	K14503|1|6e-09|59.7|rcu:RCOM_1593760|brassinosteroid resistant 1/2	-	GO:0016787//hydrolase activity	GO:0008152//metabolic process	gi|470142167|ref|XP_004306787.1|/6.26484e-15/PREDICTED: beta-amylase 7-like [Fragaria vesca subsp. vesca]
p5_sc00016.V1.gene894	2757	7.84667	37.8033	2.26836	Up	0.882773	K11498|1|0.0|860|aly:ARALYDRAFT_481003|centromeric protein E	-	GO:0005488//binding;GO:0003774//motor activity	-	gi|225427728|ref|XP_002265593.1|/0/PREDICTED: uncharacterized protein LOC100253714 [Vitis vinifera]
p5_sc00086.V1.gene47	570	1.42	391.67	8.1076	Up	0.993865	K14492|1|4e-40|162|zma:541632|two-component response regulator ARR-A family	-	-	GO:0044237//cellular metabolic process;GO:0050794//regulation of cellular process	gi|413915889|gb|AFW55821.1|/4.63141e-39/response regulator 6 [Zea mays]
p5_sc00432.V1.gene27	555	17.4567	39.05	1.16154	Up	0.82233	K12135|1|5e-08|55.5|ath:AT5G15840|zinc finger protein CONSTANS	GO:0044464//cell part	GO:0046914//transition metal ion binding	-	gi|296081249|emb|CBI17993.3|/8.30118e-30/unnamed protein product [Vitis vinifera]
p5_sc01081.V1.gene22	603	3.50333	15.6133	2.15598	Up	0.826785	-	-	-	GO:0012501//programmed cell death	gi|225443974|ref|XP_002280537.1|/8.94075e-47/PREDICTED: uncharacterized protein LOC100266950 [Vitis vinifera]
p5_sc00122.V1.gene83	2280	185.007	33.44	-2.46793	Down	0.900732	-	-	-	-	gi|115474875|ref|NP_001061034.1|/5.91696e-116/Os08g0157900 [Oryza sativa Japonica Group]
p5_sc00113.V1.gene127	1176	31.56	9.74	-1.6961	Down	0.857997	K06877|1|1e-55|215|bdi:100821154|DEAD/DEAH box helicase domain-containing protein	GO:0043231//intracellular membrane-bounded organelle	GO:0032559;GO:0042623//ATPase activity, coupled	-	gi|357116420|ref|XP_003559979.1|/1.25274e-54/PREDICTED: putative ATP-dependent helicase HRQ1-like [Brachypodium distachyon]
p5_sc00042.V1.gene543	960	45.2333	124.663	1.46258	Up	0.866951	K00134|1|1e-138|490|sbi:SORBI_04g004750|glyceraldehyde 3-phosphate dehydrogenase [EC:1.2.1.12]	GO:0043231//intracellular membrane-bounded organelle	GO:0000166//nucleotide binding	GO:0019318//hexose metabolic process	gi|300294854|gb|ADJ96634.1|/7.1787e-140/glyceraldehyde-3-phosphate dehydrogenase [Guzmania wittmackii x Guzmania lingulata]
p5_sc00002.V1.gene267	2115	10.85	42.2133	1.96	Up	0.876845	K09753|1|4e-39|161|sbi:SORBI_07g021680|cinnamoyl-CoA reductase [EC:1.2.1.44]	-	GO:0004611//phosphoenolpyruvate carboxykinase activity;GO:0033764//steroid dehydrogenase activity, acting on the CH-OH group of donors, NAD or NADP as acceptor;GO:0017076//purine nucleotide binding	GO:0044237//cellular metabolic process;GO:0008202//steroid metabolic process	gi|147775469|emb|CAN76090.1|/3.64236e-112/hypothetical protein VITISV_036512 [Vitis vinifera]
p5_sc00148.V1.gene157	381	10.45	28.81	1.46307	Up	0.834085	K04799|1|4e-49|190|sbi:SORBI_09g026950|flap endonuclease-1 [EC:3.-.-.-]	GO:0043231//intracellular membrane-bounded organelle	GO:0004527//exonuclease activity;GO:0003676//nucleic acid binding	GO:0006259//DNA metabolic process	gi|413946273|gb|AFW78922.1|/1.22991e-48/flap endonuclease 1a [Zea mays]
p5_sc00087.V1.gene62	519	24.7233	2.11	-3.55056	Down	0.880705	-	-	-	-	gi|42408866|dbj|BAD10125.1|/1.78475e-17/hypothetical protein [Oryza sativa Japonica Group]
p5_sc00012.V1.gene126	831	109.4	27.62	-1.98583	Down	0.889992	-	-	GO:0016791//phosphatase activity	-	gi|222641002|gb|EEE69134.1|/6.20656e-86/hypothetical protein OsJ_28252 [Oryza sativa Japonica Group]
p5_sc00014.V1.gene890	675	22.1033	3.33	-2.73067	Down	0.868887	K12864|1|3e-36|149|rcu:RCOM_0763720|beta-catenin-like protein 1	-	-	GO:0006396//RNA processing	gi|255570461|ref|XP_002526189.1|/3.44129e-35/conserved hypothetical protein [Ricinus communis]
p5_sc00146.V1.gene208	1389	14.99	289.37	4.27084	Up	0.907637	K15849|1|4e-161|566|sbi:SORBI_09g021360|bifunctional aspartate aminotransferase and glutamate/aspartate-prephenate aminotransferase [EC:2.6.1.1 2.6.1.78 2.6.1.79]	GO:0043231//intracellular membrane-bounded organelle	GO:0016769//transferase activity, transferring nitrogenous groups;GO:0048037//cofactor binding;GO:0016846//carbon-sulfur lyase activity	GO:0008652//cellular amino acid biosynthetic process	gi|242090647|ref|XP_002441156.1|/4.75706e-160/hypothetical protein SORBIDRAFT_09g021360 [Sorghum bicolor]
p5_sc00068.V1.gene72	546	11.66	279.36	4.58249	Up	0.910325	-	-	-	-	gi|357141569|ref|XP_003572271.1|/1.18848e-17/PREDICTED: uncharacterized protein LOC100826249 [Brachypodium distachyon]
p5_sc00038.V1.gene703	531	1.54	16.29	3.40298	Up	0.854187	K13418|1|3e-14|76.3|aly:ARALYDRAFT_895025|somatic embryogenesis receptor kinase 1 [EC:2.7.10.1 2.7.11.1];K13416|4|6e-14|75.1|ath:AT4G33430|brassinosteroid insensitive 1-associated receptor kinase 1 [EC:2.7.10.1 2.7.11.1]	GO:0031410//cytoplasmic vesicle	GO:0004674//protein serine/threonine kinase activity;GO:0032559	GO:0006464//cellular protein modification process	gi|224076518|ref|XP_002304955.1|/5.53153e-33/predicted protein [Populus trichocarpa]
p5_sc00453.V1.gene41	1353	55.2933	15.8067	-1.80657	Down	0.878343	K14326|1|1e-32|139|ota:Ot09g02820|regulator of nonsense transcripts 1 [EC:3.6.4.-];K10706|4|2e-30|131|rcu:RCOM_1573560|senataxin [EC:3.6.4.-]	-	GO:0003676//nucleic acid binding;GO:0016462//pyrophosphatase activity;GO:0032559	-	gi|225441756|ref|XP_002277619.1|/1.80784e-148/PREDICTED: DNA-binding protein SMUBP-2-like [Vitis vinifera]
p5_sc00541.V1.gene31	825	9.30667	25.5633	1.45774	Up	0.826384	-	-	GO:0016787//hydrolase activity	-	gi|462409363|gb|EMJ14697.1|/2.59774e-52/hypothetical protein PRUPE_ppa022071mg [Prunus persica]
p5_sc00041.V1.gene660	1113	43.2533	13.4533	-1.68485	Down	0.867672	-	-	-	-	gi|357133153|ref|XP_003568192.1|/1.06166e-23/PREDICTED: uncharacterized protein LOC100832764 [Brachypodium distachyon]
p5_sc00120.V1.gene40	882	56.01	24.5067	-1.19251	Down	0.837062	K10706|1|1e-87|320|osa:4340858|senataxin [EC:3.6.4.-]	-	-	-	gi|57834047|emb|CAE05419.2|/1.7957e-86/OSJNBa0035I04.7 [Oryza sativa Japonica Group]
p5_sc00001.V1.gene1922	1032	18.7933	3.07	-2.61391	Down	0.856656	K09338|1|8e-06|49.7|ath:AT3G01470|homeobox-leucine zipper protein	-	-	-	gi|147834372|emb|CAN65380.1|/4.26249e-24/hypothetical protein VITISV_028554 [Vitis vinifera]
p5_sc00025.V1.gene684	4083	533.517	63.4233	-3.07245	Down	0.905093	-	-	-	-	gi|218187088|gb|EEC69515.1|/2.88778e-119/hypothetical protein OsI_38755 [Oryza sativa Indica Group]
p5_sc00018.V1.gene52	1398	18.7533	3.9	-2.2656	Down	0.847357	-	-	GO:0003676//nucleic acid binding	GO:0006351//transcription, DNA-dependent	gi|225446710|ref|XP_002278037.1|/3.15464e-111/PREDICTED: heat stress transcription factor A-4b [Vitis vinifera]
p5_sc00086.V1.gene235	768	3.91333	23.04	2.55767	Up	0.868311	K14964|1|2e-127|452|rcu:RCOM_1578640|Set1/Ash2 histone methyltransferase complex subunit ASH2	-	GO:0004871//signal transducer activity	GO:0007275//multicellular organismal development;GO:0006479//protein methylation	gi|255544912|ref|XP_002513517.1|/2.40593e-126/conserved hypothetical protein [Ricinus communis]
p5_sc00192.V1.gene12	1089	0.01	57.3733	12.4862	Up	0.994793	-	-	-	-	gi|326512282|dbj|BAJ96122.1|/1.83295e-97/predicted protein [Hordeum vulgare subsp. vulgare]
p5_sc00003.V1.gene250	972	22.6967	62.7267	1.4666	Up	0.861813	K01778|1|7e-88|322|bdi:100842496|diaminopimelate epimerase [EC:5.1.1.7]	GO:0009536//plastid	GO:0047661	-	gi|122203466|sp|Q2QNF7.1|DAPF_ORYSJ/4.21822e-87/RecName: Full=Diaminopimelate epimerase, chloroplastic; Short=DAP epimerase; Flags: Precursor
p5_sc00340.V1.gene32	1377	38.1633	4.82	-2.98508	Down	0.892053	-	-	-	-	gi|224071597|ref|XP_002303534.1|/1.14234e-89/predicted protein [Populus trichocarpa]
p5_sc00135.V1.gene294	957	19.3133	81.5267	2.07767	Up	0.891057	K13341|1|2e-151|533|vvi:100248063|peroxin-7	GO:0031461//cullin-RING ubiquitin ligase complex	GO:0005488//binding;GO:0004871//signal transducer activity;GO:0004468//lysine N-acetyltransferase activity	GO:0006605//protein targeting	gi|470115524|ref|XP_004293949.1|/4.31278e-153/PREDICTED: peroxisome biogenesis protein 7-like [Fragaria vesca subsp. vesca]
p5_sc00215.V1.gene114	642	5.20333	25.5867	2.29788	Up	0.868461	K05391|1|5e-66|248|bdi:100830976|cyclic nucleotide gated channel, other eukaryote	GO:0043231//intracellular membrane-bounded organelle	GO:0005249//voltage-gated potassium channel activity;GO:0005515//protein binding;GO:0005221//intracellular cyclic nucleotide activated cation channel activity;GO:0000166//nucleotide binding	GO:0033554//cellular response to stress;GO:0007165//signal transduction	gi|169635151|gb|ACA58352.1|/3.85226e-70/putative cyclic nucleotide-gated cation channel [Sandersonia aurantiaca]
p5_sc00116.V1.gene247	1260	30.7733	61.6133	1.00156	Up	0.812292	K01259|1|7e-119|425|vvi:100242944|proline iminopeptidase [EC:3.4.11.5]	GO:0044424//intracellular part	GO:0008238//exopeptidase activity	GO:0019538//protein metabolic process	gi|359475506|ref|XP_002271289.2|/7.20944e-120/PREDICTED: proline iminopeptidase [Vitis vinifera]
p5_sc00086.V1.gene198	816	8.93	90.0467	3.33394	Up	0.902981	-	GO:0009532//plastid stroma;GO:0016020//membrane;GO:0042579//microbody	GO:0016646//oxidoreductase activity, acting on the CH-NH group of donors, NAD or NADP as acceptor;GO:0046914//transition metal ion binding	GO:0006952//defense response;GO:0006970//response to osmotic stress;GO:0008152//metabolic process	gi|462414907|gb|EMJ19644.1|/2.38895e-42/hypothetical protein PRUPE_ppa011740mg [Prunus persica]
p5_sc00057.V1.gene521	1290	14.7233	184.027	3.64374	Up	0.905563	-	GO:0043231//intracellular membrane-bounded organelle;GO:0031410//cytoplasmic vesicle	GO:0015020//glucuronosyltransferase activity	GO:0009832//plant-type cell wall biogenesis;GO:0010413//glucuronoxylan metabolic process	gi|225456511|ref|XP_002284685.1|/0/PREDICTED: probable beta-1,4-xylosyltransferase IRX10L [Vitis vinifera]
p5_sc00004.V1.gene646	1893	60.49	19.9867	-1.59766	Down	0.871419	K14794|1|1e-117|422|sbi:SORBI_04g035090|ribosomal RNA-processing protein 12	-	-	-	gi|242063278|ref|XP_002452928.1|/1.6354e-116/hypothetical protein SORBIDRAFT_04g035090 [Sorghum bicolor]
p5_sc00018.V1.gene459	384	70.25	13.9967	-2.32741	Down	0.894616	K00262|1|5e-12|67.4|osa:4324672|glutamate dehydrogenase (NADP+) [EC:1.4.1.4]	-	-	-	gi|297743114|emb|CBI35981.3|/7.76531e-11/unnamed protein product [Vitis vinifera]
p5_sc00039.V1.gene112	1437	9.62	49.87	2.37406	Up	0.891207	K15084|1|1e-28|126|ppp:PHYPADRAFT_152223|solute carrier family 25 (mitochondrial carrier protein), member 16;K14684|2|3e-28|124|aly:ARALYDRAFT_490460|solute carrier family 25 (mitochondrial phosphate transporter), member 23/24/25/41	GO:0009536//plastid	GO:0005215//transporter activity	GO:0006810//transport	gi|225430247|ref|XP_002285050.1|/1.50764e-116/PREDICTED: protein brittle-1, chloroplastic/amyloplastic [Vitis vinifera]
p5_sc00133.V1.gene39	1968	17.5333	166.913	3.25093	Up	0.904517	K01533|1|3e-17|88.6|mtr:MTR_8g079250|Cu2+-exporting ATPase [EC:3.6.3.4]	GO:0016020//membrane;GO:0005840//ribosome;GO:0000502//proteasome complex;GO:0009534//chloroplast thylakoid	GO:0016820//hydrolase activity, acting on acid anhydrides, catalyzing transmembrane movement of substances;GO:0022890//inorganic cation transmembrane transporter activity;GO:0005488//binding	GO:0044237//cellular metabolic process;GO:0044238//primary metabolic process;GO:0000041//transition metal ion transport	gi|462422243|gb|EMJ26506.1|/1.23061e-114/hypothetical protein PRUPE_ppa001206mg [Prunus persica]
p5_sc00017.V1.gene102	915	55.75	18.6967	-1.57619	Down	0.867684	K11596|1|1e-50|198|vvi:100256320|argonaute	-	GO:0008135//translation factor activity, nucleic acid binding	GO:0006412//translation	gi|296088013|emb|CBI35296.3|/1.4311e-49/unnamed protein product [Vitis vinifera]
p5_sc00850.V1.gene27	1176	28.8867	11.62	-1.31379	Down	0.821321	-	-	-	-	gi|462400662|gb|EMJ06219.1|/2.36805e-45/hypothetical protein PRUPE_ppa003800mg [Prunus persica]
p5_sc00027.V1.gene703	573	2.32	13.4767	2.53827	Up	0.823151	K15718|1|2e-64|243|pop:POPTR_782901|linoleate 9S-lipoxygenase [EC:1.13.11.58]	-	GO:0016491//oxidoreductase activity	GO:0008610//lipid biosynthetic process	gi|224131548|ref|XP_002328567.1|/2.09321e-63/predicted protein [Populus trichocarpa]
p5_sc00001.V1.gene585	1419	0.27	12.04	5.47873	Up	0.851693	K10406|1|7e-41|166|cme:CMT097C|kinesin family member C2/C3	-	-	-	gi|357117833|ref|XP_003560666.1|/4.32138e-108/PREDICTED: uncharacterized protein LOC100837030 [Brachypodium distachyon]
p5_sc00181.V1.gene50	957	0.01	33.7767	11.7218	Up	0.987361	K08235|1|5e-128|455|vvi:100252949|xyloglucan:xyloglucosyl transferase [EC:2.4.1.207];K14504|3|5e-126|448|vvi:100256520|xyloglucan:xyloglucosyl transferase TCH4 [EC:2.4.1.207]	GO:0005576//extracellular region;GO:0030312//external encapsulating structure	GO:0016798//hydrolase activity, acting on glycosyl bonds;GO:0016758//transferase activity, transferring hexosyl groups	GO:0044042//glucan metabolic process	gi|8886865|gb|AAF80590.1|AF223419_1/2.54604e-129/xyloglucan endotransglycosylase XET1 [Asparagus officinalis]
p5_sc00007.V1.gene252	849	17.9967	38.7433	1.10622	Up	0.813507	K12382|1|2e-26|117|pop:POPTR_825403|saposin	GO:0044444//cytoplasmic part;GO:0043231//intracellular membrane-bounded organelle	-	-	gi|297723997|ref|NP_001174362.1|/4.24812e-29/Os05g0335100 [Oryza sativa Japonica Group]
p5_sc00074.V1.gene188	198	0.01	7.71	9.59059	Up	0.868135	-	-	-	-	gi|115488616|ref|NP_001066795.1|/1.26995e-08/Os12g0489300 [Oryza sativa Japonica Group]
p5_sc00059.V1.gene170	450	0.01	5.75	9.16742	Up	0.812122	K05658|1|1e-33|139|vvi:100249029|ATP-binding cassette, subfamily B (MDR/TAP), member 1	GO:0016020//membrane	GO:0016887//ATPase activity;GO:0000166//nucleotide binding;GO:0015405	GO:0009987//cellular process;GO:0006810//transport	gi|449489907|ref|XP_004158455.1|/5.79069e-33/PREDICTED: LOW QUALITY PROTEIN: putative ABC transporter B family member 8-like [Cucumis sativus]
p5_sc00064.V1.gene456	879	0.01	5.57667	9.12326	Up	0.805787	K08488|1|2e-07|54.7|ath:AT1G32270|syntaxin 7	-	-	-	gi|125532449|gb|EAY79014.1|/8.05038e-71/hypothetical protein OsI_34123 [Oryza sativa Indica Group]
p5_sc00003.V1.gene1154	840	24.78	10.1433	-1.28864	Down	0.807354	K08869|1|6e-90|328|vvi:100243380|aarF domain-containing kinase	GO:0009536//plastid	-	-	gi|357129917|ref|XP_003566606.1|/5.90861e-92/PREDICTED: uncharacterized aarF domain-containing protein kinase At5g05200, chloroplastic-like [Brachypodium distachyon]
p5_sc00054.V1.gene333	507	6.42	29.3433	2.19239	Up	0.872603	-	-	-	-	gi|242036783|ref|XP_002465786.1|/1.18653e-23/hypothetical protein SORBIDRAFT_01g045800 [Sorghum bicolor]
p5_sc00351.V1.gene66	2553	61.81	27.6033	-1.163	Down	0.837168	K10643|1|4e-109|394|osa:4351244|CCR4-NOT transcription complex subunit 4 [EC:6.3.2.19]	-	-	-	gi|77548311|gb|ABA91108.1|/4.67687e-109/expressed protein [Oryza sativa Japonica Group]
p5_sc00012.V1.gene827	609	0.233333	23.34	6.64427	Up	0.941493	-	-	GO:0042578//phosphoric ester hydrolase activity	-	gi|357475315|ref|XP_003607943.1|/7.73544e-54/PI-PLC X domain-containing protein [Medicago truncatula]
p5_sc01093.V1.gene2	1428	51.27	20.7567	-1.30454	Down	0.844587	K11000|1|2e-126|441|rcu:RCOM_0146080|callose synthase [EC:2.4.1.-]	GO:0016020//membrane	GO:0035251//UDP-glucosyltransferase activity	GO:0052386//cell wall thickening;GO:0009860//pollen tube growth;GO:0006074//(1->3)-beta-D-glucan metabolic process;GO:0009555//pollen development;GO:0007067//mitosis	gi|4588012|gb|AAD25952.1|AF085717_1/8.74211e-129/putative callose synthase catalytic subunit [Gossypium hirsutum]
p5_sc00037.V1.gene496	465	0.01	15.5633	10.6039	Up	0.952553	K01179|1|1e-09|60.1|aly:ARALYDRAFT_912356|endoglucanase [EC:3.2.1.4]	GO:0044464//cell part	GO:0004553//hydrolase activity, hydrolyzing O-glycosyl compounds	GO:0044238//primary metabolic process	gi|356554477|ref|XP_003545572.1|/4.91673e-17/PREDICTED: LOW QUALITY PROTEIN: endoglucanase 11-like [Glycine max]
p5_sc00130.V1.gene184	309	268.207	105.79	-1.34214	Down	0.862427	K08287|1|1e-40|162|osa:4327372|dual-specificity kinase [EC:2.7.12.1];K00924|2|3e-38|154|osa:4326374|[EC:2.7.1.-];K08823|5|2e-22|102|olu:OSTLU_50484|CDC-like kinase [EC:2.7.12.1]	GO:0009536//plastid	GO:0005488//binding;GO:0016829//lyase activity;GO:0016301//kinase activity	GO:0006779//porphyrin-containing compound biosynthetic process;GO:0006351//transcription, DNA-dependent;GO:0006950//response to stress	gi|255584557|ref|XP_002533005.1|/5.07643e-42/afc, putative [Ricinus communis]
p5_sc00088.V1.gene217	2352	127.347	38.2767	-1.73422	Down	0.883832	K13126|1|9e-20|97.4|smo:SELMODRAFT_10868|polyadenylate-binding protein	-	GO:0005488//binding	-	gi|357114605|ref|XP_003559089.1|/2.72588e-156/PREDICTED: uncharacterized protein LOC100837927 [Brachypodium distachyon]
p5_sc00013.V1.gene548	1065	10.15	28.63	1.49605	Up	0.836999	-	-	-	-	gi|326502496|dbj|BAJ95311.1|/1.40006e-102/predicted protein [Hordeum vulgare subsp. vulgare]
p5_sc00049.V1.gene281	1125	78.5567	27.2233	-1.52889	Down	0.866995	K13099|1|2e-49|194|vvi:100259875|CD2 antigen cytoplasmic tail-binding protein 2	-	-	-	gi|225446088|ref|XP_002269975.1|/2.15902e-48/PREDICTED: uncharacterized protein LOC100259875 [Vitis vinifera]
p5_sc00159.V1.gene166	1017	0.74	23.5067	4.9894	Up	0.890562	-	-	-	-	gi|1839046|emb|CAA71883.1|/1.62088e-68/osmotin-like protein [Vitis vinifera]
p5_sc00307.V1.gene42	1818	4.65333	36.9667	2.98989	Up	0.89132	K01495|1|2e-143|508|zma:100283069|GTP cyclohydrolase I [EC:3.5.4.16]	GO:0043231//intracellular membrane-bounded organelle	-	-	gi|125591953|gb|EAZ32303.1|/5.65236e-151/hypothetical protein OsJ_16511 [Oryza sativa Japonica Group]
p5_sc00291.V1.gene106	717	20.76	1.16667	-4.15334	Down	0.874978	K14837|1|1e-09|61.6|rcu:RCOM_1278180|nucleolar protein 12	-	-	-	gi|297605423|ref|NP_001057194.2|/1.51471e-31/Os06g0225100 [Oryza sativa Japonica Group]
p5_sc00016.V1.gene515	753	0.233333	39.6167	7.40757	Up	0.974603	K05359|1|5e-53|205|ppp:PHYPADRAFT_117312|arogenate/prephenate dehydratase [EC:4.2.1.91 4.2.1.51]	-	GO:0016836//hydro-lyase activity	GO:0043648//dicarboxylic acid metabolic process;GO:0006558//L-phenylalanine metabolic process	gi|115483020|ref|NP_001065103.1|/1.67923e-84/Os10g0523700 [Oryza sativa Japonica Group]
p5_sc00059.V1.gene403	2295	65.2833	12.1233	-2.42893	Down	0.895211	K10755|1|9e-17|87.4|ota:Ot09g01040|replication factor C subunit 2/4	GO:0016020//membrane	GO:0016779//nucleotidyltransferase activity;GO:0000166//nucleotide binding	-	gi|225443722|ref|XP_002265273.1|/0/PREDICTED: uncharacterized protein LOC100249702 [Vitis vinifera]
p5_sc00079.V1.gene236	3246	49.28	16.3	-1.59613	Down	0.867634	K15200|1|4e-60|231|vvi:100852537|general transcription factor 3C polypeptide 2	-	-	-	gi|218189412|gb|EEC71839.1|/1.99577e-59/hypothetical protein OsI_04500 [Oryza sativa Indica Group]
p5_sc00012.V1.gene934	576	0.01	8.48667	9.72905	Up	0.88387	-	-	-	-	gi|225441531|ref|XP_002280791.1|/1.01999e-57/PREDICTED: disease resistance response protein 206 [Vitis vinifera]
p5_sc03660.V1.gene3	522	2.94	24.9233	3.08361	Up	0.878493	K12795|1|1e-43|173|vvi:100244083|suppressor of G2 allele of SKP1	-	-	-	gi|62467587|gb|AAX83943.1|/6.62248e-44/Sgt1b [Capsicum annuum]
p5_sc00360.V1.gene38	2565	125.693	37.0967	-1.76055	Down	0.884333	-	-	-	-	gi|359490839|ref|XP_003634177.1|/3.81381e-26/PREDICTED: uncharacterized protein LOC100853355 [Vitis vinifera]
p5_sc00045.V1.gene196	579	0.01	18.7933	10.876	Up	0.965016	-	-	-	-	gi|462396650|gb|EMJ02449.1|/2.98696e-81/hypothetical protein PRUPE_ppa010729mg [Prunus persica]
p5_sc00713.V1.gene21	192	90.9533	32.96	-1.46441	Down	0.864796	-	-	-	-	gi|357125432|ref|XP_003564398.1|/2.32294e-18/PREDICTED: uncharacterized protein LOC100834889, partial [Brachypodium distachyon]
p5_sc00683.V1.gene10	11343	97.97	12.6267	-2.95587	Down	0.902255	K08873|1|0.0|3856|vvi:100260579|PI-3-kinase-related kinase SMG-1	-	GO:0005488//binding;GO:0016772//transferase activity, transferring phosphorus-containing groups	GO:0009987//cellular process	gi|359475153|ref|XP_002281272.2|/0/PREDICTED: serine/threonine-protein kinase SMG1 [Vitis vinifera]
p5_sc00126.V1.gene108	1023	31.4433	138.423	2.13826	Up	0.894992	K00264|1|1e-124|444|vvi:100246868|glutamate synthase (NADPH/NADH) [EC:1.4.1.13 1.4.1.14]	GO:0009532//plastid stroma	GO:0045181//glutamate synthase activity, NAD(P)H as acceptor;GO:0051536//iron-sulfur cluster binding;GO:0046914//transition metal ion binding;GO:0000166//nucleotide binding;GO:0050662//coenzyme binding	GO:0010038//response to metal ion;GO:0040007//growth;GO:0006536//glutamate metabolic process	gi|460378389|ref|XP_004234955.1|/3.46527e-127/PREDICTED: glutamate synthase 1 [NADH], chloroplastic-like [Solanum lycopersicum]
p5_sc00005.V1.gene415	1251	39.5467	6.71333	-2.55845	Down	0.88902	K09291|1|8e-21|99.8|pop:POPTR_820461|nucleoprotein TPR	-	-	-	gi|218191551|gb|EEC73978.1|/3.40028e-29/hypothetical protein OsI_08886 [Oryza sativa Indica Group]
p5_sc00095.V1.gene194	399	27.6567	61.48	1.15249	Up	0.836172	K02734|1|2e-53|205|gmx:100499738|20S proteasome subunit beta 4 [EC:3.4.25.1]	GO:0031090//organelle membrane;GO:0043231//intracellular membrane-bounded organelle;GO:0000502//proteasome complex;GO:0005576//extracellular region	GO:0004175//endopeptidase activity	GO:0019941//modification-dependent protein catabolic process	gi|351726646|ref|NP_001235342.1|/2.42263e-52/uncharacterized protein LOC100499738 [Glycine max]
p5_sc00448.V1.gene38	768	1.05	18.4033	4.13151	Up	0.867841	-	-	GO:0004091//carboxylesterase activity	-	gi|223942241|gb|ACN25204.1|/1.48352e-67/unknown [Zea mays]
p5_sc00001.V1.gene588	1395	192.533	90.6333	-1.08699	Down	0.837857	K02218|1|1e-33|142|rcu:RCOM_0654970|casein kinase 1 [EC:2.7.11.1];K08960|3|4e-33|140|aly:ARALYDRAFT_915444|casein kinase 1, epsilon [EC:2.7.11.1]	-	GO:0004672//protein kinase activity;GO:0032559	GO:0006464//cellular protein modification process	gi|242089875|ref|XP_002440770.1|/0/hypothetical protein SORBIDRAFT_09g006270 [Sorghum bicolor]
p5_sc00023.V1.gene573	2361	79.1367	19.43	-2.02606	Down	0.890148	-	-	-	-	gi|15235236|ref|NP_193730.1|/1.28391e-121/uncharacterized protein [Arabidopsis thaliana]
p5_sc00005.V1.gene1255	465	0.01	5.52	9.10852	Up	0.803475	K15400|1|1e-06|50.1|aly:ARALYDRAFT_493874|omega-hydroxypalmitate O-feruloyl transferase [EC:2.3.1.188]	-	GO:0016747//transferase activity, transferring acyl groups other than amino-acyl groups	-	gi|297741969|emb|CBI33414.3|/2.76611e-44/unnamed protein product [Vitis vinifera]
p5_sc00100.V1.gene250	579	9.13667	79.6667	3.12424	Up	0.901872	K13420|1|1e-17|87.8|aly:ARALYDRAFT_356368|LRR receptor-like serine/threonine-protein kinase FLS2 [EC:2.7.11.1]	GO:0043231//intracellular membrane-bounded organelle;GO:0044444//cytoplasmic part	GO:0004672//protein kinase activity	GO:0006952//defense response;GO:0009886//post-embryonic morphogenesis;GO:0016049//cell growth;GO:0009943//adaxial/abaxial axis specification;GO:0009887//organ morphogenesis;GO:0007155//cell adhesion;GO:0006833//water transport;GO:0050794//regulation of cellular process;GO:0008152//metabolic process;GO:0003006//developmental process involved in reproduction	gi|224092069|ref|XP_002309462.1|/6.10287e-34/leucine-rich repeat protein kinase [Populus trichocarpa]
p5_sc00173.V1.gene232	3567	124.21	19.6733	-2.65847	Down	0.901534	K09518|1|5e-11|68.9|pop:POPTR_717666|DnaJ homolog subfamily B member 12;K03686|3|1e-10|67.8|rcu:RCOM_0219890|molecular chaperone DnaJ	-	-	-	gi|102139803|gb|ABF69988.1|/0/heat shock protein DnaJ N-terminal domain-containing protein [Musa acuminata]
p5_sc00015.V1.gene821	468	0.876667	98.72	6.81517	Up	0.968745	-	GO:0031410//cytoplasmic vesicle	-	-	gi|413952137|gb|AFW84786.1|/6.1284e-31/putative bifunctional inhibitor/LTP/seed storage protein family [Zea mays]
p5_sc00028.V1.gene64	675	3.13667	40.0267	3.67366	Up	0.895594	-	-	-	-	gi|359493155|ref|XP_003634525.1|/1.06976e-36/PREDICTED: uncharacterized protein LOC100854917 [Vitis vinifera]
p5_sc00239.V1.gene43	522	7.78333	37.5	2.26843	Up	0.882604	K08770|1|6e-56|214|olu:OSTLU_26775|ubiquitin C	GO:0043231//intracellular membrane-bounded organelle;GO:0016020//membrane	-	GO:0009725//response to hormone stimulus;GO:0007275//multicellular organismal development;GO:0032446//protein modification by small protein conjugation;GO:0009692	gi|255544634|ref|XP_002513378.1|/8.0393e-66/ubiquitin, putative [Ricinus communis]
p5_sc00018.V1.gene567	642	5.07333	220.187	5.43965	Up	0.923816	K10610|1|5e-27|119|ota:Ot10g03450|DNA damage-binding protein 1;K03671|2|9e-13|71.6|sbi:SORBI_09g024960|thioredoxin 1	GO:0043231//intracellular membrane-bounded organelle	GO:0015036//disulfide oxidoreductase activity	GO:0018904;GO:0019725//cellular homeostasis	gi|225444940|ref|XP_002282326.1|/2.94957e-70/PREDICTED: thioredoxin-like 2, chloroplastic [Vitis vinifera]
p5_sc00200.V1.gene167	984	42.1833	13.2533	-1.67032	Down	0.866663	-	-	-	-	gi|225446267|ref|XP_002267381.1|/9.65303e-63/PREDICTED: uncharacterized protein LOC100257549 [Vitis vinifera]
p5_sc00134.V1.gene171	984	244.703	31.0167	-2.97992	Down	0.904347	-	-	-	-	gi|359489625|ref|XP_002275132.2|/2.72035e-57/PREDICTED: uncharacterized protein LOC100244782 [Vitis vinifera]
p5_sc00955.V1.gene16	693	3.61	63.9133	4.14605	Up	0.902756	K02639|1|7e-38|155|vvi:100251971|ferredoxin	GO:0043231//intracellular membrane-bounded organelle	GO:0005488//binding	GO:0006091//generation of precursor metabolites and energy	gi|359479516|ref|XP_002275749.2|/8.54656e-37/PREDICTED: ferredoxin-3, chloroplastic-like isoform 1 [Vitis vinifera]
p5_sc00080.V1.gene399	675	8.07333	21.6767	1.42491	Up	0.808557	K02155|1|5e-39|159|vvi:100247114|V-type H+-transporting ATPase 16kDa proteolipid subunit [EC:3.6.3.14]	GO:0043231//intracellular membrane-bounded organelle;GO:0044425//membrane part	GO:0005488//binding;GO:0019829//cation-transporting ATPase activity	GO:0006818//hydrogen transport;GO:0006811//ion transport	gi|225458083|ref|XP_002279080.1|/5.67234e-38/PREDICTED: V-type proton ATPase 16 kDa proteolipid subunit c1/c3/c5 [Vitis vinifera]
p5_sc00348.V1.gene75	282	0.01	14.7467	10.5262	Up	0.948148	K00423|1|7e-09|57.0|aly:ARALYDRAFT_892557|L-ascorbate oxidase [EC:1.10.3.3]	GO:0016020//membrane;GO:0031410//cytoplasmic vesicle	GO:0046914//transition metal ion binding;GO:0003824//catalytic activity	GO:0008152//metabolic process	gi|460403071|ref|XP_004247026.1|/4.45011e-14/PREDICTED: monocopper oxidase-like protein SKU5-like [Solanum lycopersicum]
p5_sc00393.V1.gene21	465	44.5467	2.63	-4.08218	Down	0.898551	K13993|1|3e-44|175|zma:100274593|HSP20 family protein	-	-	-	gi|75279027|sp|O82012.1|HSP12_SOLPE/2.11794e-44/RecName: Full=17.6 kDa class I heat shock protein; AltName: Full=Hsp20.0
p5_sc01284.V1.gene5	636	0.223333	42.2933	7.56509	Up	0.978257	-	-	-	-	gi|242047002|ref|XP_002461247.1|/1.78162e-59/hypothetical protein SORBIDRAFT_02g043510 [Sorghum bicolor]
p5_sc00050.V1.gene503	1353	118.773	19.4367	-2.61136	Down	0.901208	K01759|1|1e-150|531|rcu:RCOM_1050970|lactoylglutathione lyase [EC:4.4.1.5]	-	GO:0016846//carbon-sulfur lyase activity;GO:0043169//cation binding	-	gi|462397640|gb|EMJ03308.1|/1.52688e-155/hypothetical protein PRUPE_ppa007643mg [Prunus persica]
p5_sc00014.V1.gene343	504	0.263333	8.93333	5.08424	Up	0.804515	K10736|1|4e-19|92.0|vvi:100250259|minichromosome maintenance protein 10	-	-	-	gi|225428019|ref|XP_002277777.1|/4.38432e-18/PREDICTED: uncharacterized protein LOC100250259 [Vitis vinifera]
p5_sc00079.V1.gene119	2595	31.3233	13.81	-1.18152	Down	0.812455	K13103|1|0.0|965|vvi:100251031|tuftelin-interacting protein 11	-	-	-	gi|225454601|ref|XP_002265002.1|/0/PREDICTED: tuftelin-interacting protein 11-like [Vitis vinifera]
p5_sc00086.V1.gene76	675	9.69333	24.0433	1.31057	Up	0.80746	-	GO:0044464//cell part	-	-	gi|225436600|ref|XP_002279595.1|/1.34386e-55/PREDICTED: magnesium transporter NIPA2 [Vitis vinifera]
p5_sc00008.V1.gene728	312	14.1367	47.5433	1.7498	Up	0.873681	K11599|1|2e-31|131|sbi:SORBI_09g026340|proteasome maturation protein	-	-	-	gi|449447480|ref|XP_004141496.1|/1.52688e-30/PREDICTED: cyclin-B1-2-like [Cucumis sativus]
p5_sc00659.V1.gene35	537	26.77	5.89	-2.18428	Down	0.868085	K02900|1|3e-25|112|pop:POPTR_820861|large subunit ribosomal protein L27Ae	GO:0005622//intracellular	-	-	gi|462408067|gb|EMJ13401.1|/2.27888e-26/hypothetical protein PRUPE_ppa012911mg [Prunus persica]
p5_sc00050.V1.gene120	1161	0.01	8.66	9.75822	Up	0.887091	-	GO:0031410//cytoplasmic vesicle	GO:0043167//ion binding;GO:0008422//beta-glucosidase activity	GO:0044238//primary metabolic process	gi|225443872|ref|XP_002270153.1|/1.84847e-143/PREDICTED: glucan endo-1,3-beta-glucosidase 11 [Vitis vinifera]
p5_sc00104.V1.gene110	1023	29.14	60.8	1.06107	Up	0.823871	K15849|1|1e-13|75.9|olu:OSTLU_89248|bifunctional aspartate aminotransferase and glutamate/aspartate-prephenate aminotransferase [EC:2.6.1.1 2.6.1.78 2.6.1.79]	-	GO:0016769//transferase activity, transferring nitrogenous groups;GO:0048037//cofactor binding	GO:0008152//metabolic process	gi|255552987|ref|XP_002517536.1|/2.32437e-123/aspartate aminotransferase, putative [Ricinus communis]
p5_sc00160.V1.gene127	708	1.30667	13.82	3.40279	Up	0.83876	K08901|1|4e-62|235|vvi:100240959|photosystem II oxygen-evolving enhancer protein 3	GO:0009523//photosystem II;GO:0009532//plastid stroma;GO:0009534//chloroplast thylakoid;GO:0005576//extracellular region	-	-	gi|225469185|ref|XP_002275624.1|/5.2019e-61/PREDICTED: oxygen-evolving enhancer protein 3-2, chloroplastic [Vitis vinifera]
p5_sc00027.V1.gene78	1014	6.82667	39.5933	2.536	Up	0.88882	-	-	-	-	gi|357111318|ref|XP_003557461.1|/1.68507e-33/PREDICTED: uncharacterized protein LOC100827305 [Brachypodium distachyon]
p5_sc00023.V1.gene402	1245	0.106667	35.5767	8.38168	Up	0.984454	K08900|1|2e-65|247|sbi:SORBI_09g030330|mitochondrial chaperone BCS1	-	-	-	gi|326489603|dbj|BAK01782.1|/3.05638e-98/predicted protein [Hordeum vulgare subsp. vulgare]
p5_sc00178.V1.gene14	381	53.28	7.19333	-2.88886	Down	0.897116	K13525|1|6e-06|47.4|aly:ARALYDRAFT_485698|transitional endoplasmic reticulum ATPase;K14575|2|6e-06|47.4|ppp:PHYPADRAFT_30446|AAA family ATPase	GO:0043231//intracellular membrane-bounded organelle	GO:0004871//signal transducer activity;GO:0004175//endopeptidase activity;GO:0042623//ATPase activity, coupled;GO:0016861//intramolecular oxidoreductase activity, interconverting aldoses and ketoses;GO:0032559;GO:0043566//structure-specific DNA binding	GO:0006007//glucose catabolic process;GO:0006464//cellular protein modification process	gi|242073464|ref|XP_002446668.1|/9.12122e-44/hypothetical protein SORBIDRAFT_06g020120 [Sorghum bicolor]
p5_sc00051.V1.gene451	1278	44.58	111.273	1.31964	Up	0.857345	-	-	GO:0003677//DNA binding	-	gi|413949230|gb|AFW81879.1|/2.29114e-89/putative NAC domain transcription factor superfamily protein isoform 1 [Zea mays]
p5_sc00302.V1.gene4	3051	121.867	25.12	-2.2784	Down	0.896383	K12824|1|6e-130|463|vvi:100254722|transcription elongation regulator 1	-	GO:0019899//enzyme binding	GO:0006396//RNA processing	gi|359473511|ref|XP_002272014.2|/1.11028e-128/PREDICTED: transcription elongation regulator 1-like [Vitis vinifera]
p5_sc00036.V1.gene578	495	12.4333	84.26	2.76063	Up	0.9005	-	GO:0016020//membrane	-	-	gi|449469973|ref|XP_004152693.1|/6.13781e-38/PREDICTED: protein RER1B-like [Cucumis sativus]
p5_sc00088.V1.gene165	621	77.5267	35.0467	-1.14542	Down	0.840101	K12878|1|3e-41|166|vvi:100250474|THO complex subunit 1	-	-	-	gi|296087837|emb|CBI35093.3|/2.98961e-40/unnamed protein product [Vitis vinifera]
p5_sc00005.V1.gene391	1224	8.23	24.9467	1.59988	Up	0.83913	K09518|1|1e-11|69.3|vcn:VOLCADRAFT_83498|DnaJ homolog subfamily B member 12;K09519|2|8e-11|66.6|sbi:SORBI_09g002340|DnaJ homolog subfamily B member 13;K09503|3|1e-10|65.9|cme:CML030C|DnaJ homolog subfamily A member 2;K03686|4|4e-10|64.3|pop:POPTR_862529|molecular chaperone DnaJ	GO:0043231//intracellular membrane-bounded organelle	-	-	gi|357138177|ref|XP_003570674.1|/2.13443e-145/PREDICTED: chaperone protein dnaJ 16-like isoform 2 [Brachypodium distachyon]
p5_sc00123.V1.gene245	3135	233.26	33.4967	-2.79985	Down	0.903539	K11984|1|9e-13|74.7|ppp:PHYPADRAFT_233757|U4/U6.U5 tri-snRNP-associated protein 1;K12811|5|9e-13|74.7|vvi:100262258|ATP-dependent RNA helicase DDX46/PRP5 [EC:3.6.4.13]	-	-	-	gi|357117322|ref|XP_003560420.1|/0/PREDICTED: uncharacterized protein LOC100837129 [Brachypodium distachyon]
p5_sc14385.V1.gene2	492	0.01	8.44	9.7211	Up	0.882823	-	GO:0009536//plastid	-	-	gi|225443796|ref|XP_002272922.1|/4.45052e-41/PREDICTED: uncharacterized protein LOC100265230 [Vitis vinifera]
p5_sc17850.V1.gene1	810	0.16	13.15	6.36085	Up	0.892868	K13422|1|1e-08|58.5|rcu:RCOM_0864470|transcription factor MYC2	GO:0043231//intracellular membrane-bounded organelle	-	-	gi|357116244|ref|XP_003559892.1|/5.79177e-49/PREDICTED: transcription factor bHLH92-like [Brachypodium distachyon]
p5_sc00075.V1.gene343	2274	1.60333	15.9067	3.31049	Up	0.851186	K01191|1|0.0|843|osa:4348080|alpha-mannosidase [EC:3.2.1.24];K12311|5|0.0|706|vvi:100244533|lysosomal alpha-mannosidase [EC:3.2.1.24]	GO:0031410//cytoplasmic vesicle	GO:0004553//hydrolase activity, hydrolyzing O-glycosyl compounds;GO:0005488//binding	GO:0008152//metabolic process	gi|255579994|ref|XP_002530831.1|/0/lysosomal alpha-mannosidase, putative [Ricinus communis]
p5_sc00050.V1.gene439	933	22.7833	56.53	1.31104	Up	0.848021	-	-	-	-	gi|225442597|ref|XP_002284456.1|/5.18604e-95/PREDICTED: uncharacterized protein LOC100261724 [Vitis vinifera]
p5_sc00372.V1.gene21	327	47.44	226.02	2.25227	Up	0.897417	-	GO:0043231//intracellular membrane-bounded organelle	-	-	gi|195653131|gb|ACG46033.1|/4.5304e-19/hypothetical protein [Zea mays]
p5_sc00014.V1.gene905	1182	161.157	46.5	-1.79316	Down	0.885975	K11596|1|5e-84|309|vvi:100256320|argonaute	-	GO:0008135//translation factor activity, nucleic acid binding	GO:0006412//translation	gi|296088013|emb|CBI35296.3|/6.42258e-83/unnamed protein product [Vitis vinifera]
p5_sc00046.V1.gene18	2013	22.8933	5.72333	-2	Down	0.853247	K13648|1|0.0|791|rcu:RCOM_0820390|alpha-1,4-galacturonosyltransferase [EC:2.4.1.43]	-	GO:0008194//UDP-glycosyltransferase activity	GO:0005975//carbohydrate metabolic process	gi|255568510|ref|XP_002525229.1|/0/Glycosyltransferase QUASIMODO1, putative [Ricinus communis]
p5_sc00017.V1.gene611	474	12.83	1.32333	-3.27727	Down	0.829937	K05715|1|4e-36|148|zma:100279125|2-phosphoglycerate kinase [EC:2.7.2.-]	-	-	-	gi|225436536|ref|XP_002277270.1|/3.17894e-38/PREDICTED: uncharacterized protein DDB_G0273453/DDB_G0273565-like [Vitis vinifera]
p5_sc00028.V1.gene391	762	6.79	783.85	6.85102	Up	0.971257	-	-	-	-	gi|225429544|ref|XP_002279406.1|/6.65175e-20/PREDICTED: uncharacterized protein LOC100249297 [Vitis vinifera]
p5_sc00254.V1.gene102	1029	14.58	0.12	-6.92481	Down	0.919938	K09510|1|3e-132|469|rcu:RCOM_1673240|DnaJ homolog subfamily B member 4	-	GO:0005515//protein binding	GO:0044267//cellular protein metabolic process	gi|255536727|ref|XP_002509430.1|/3.99222e-131/Protein SIS1, putative [Ricinus communis]
p5_sc00467.V1.gene47	537	0.526667	51.0633	6.59925	Up	0.958255	K13464|1|2e-21|99.8|rcu:RCOM_1437820|jasmonate ZIM domain-containing protein	GO:0043231//intracellular membrane-bounded organelle	GO:0005488//binding	GO:0009725//response to hormone stimulus;GO:0002831;GO:0006950//response to stress	gi|255543162|ref|XP_002512644.1|/2.44043e-20/conserved hypothetical protein [Ricinus communis]
p5_sc00107.V1.gene316	291	5.87	213.637	5.18565	Up	0.918584	K00423|1|2e-25|112|aly:ARALYDRAFT_892557|L-ascorbate oxidase [EC:1.10.3.3]	GO:0031410//cytoplasmic vesicle	GO:0046914//transition metal ion binding;GO:0016682//oxidoreductase activity, acting on diphenols and related substances as donors, oxygen as acceptor	GO:0008152//metabolic process	gi|225447041|ref|XP_002269614.1|/7.95634e-48/PREDICTED: L-ascorbate oxidase homolog [Vitis vinifera]
p5_sc00054.V1.gene320	2193	127.993	26.7633	-2.25774	Down	0.896402	K06185|1|1e-43|176|cre:CHLREDRAFT_132213|ATP-binding cassette, subfamily F, member 2	GO:0043231//intracellular membrane-bounded organelle	GO:0017111//nucleoside-triphosphatase activity;GO:0000166//nucleotide binding	-	gi|225438549|ref|XP_002279804.1|/0/PREDICTED: ABC transporter F family member 5 [Vitis vinifera]
p5_sc00008.V1.gene204	996	11.58	41.1733	1.83007	Up	0.872722	-	-	-	-	gi|359472942|ref|XP_002279484.2|/1.2597e-17/PREDICTED: uncharacterized protein LOC100244117 [Vitis vinifera]
p5_sc00181.V1.gene14	1473	59.5833	9.05667	-2.71786	Down	0.897392	-	GO:0043231//intracellular membrane-bounded organelle	-	-	gi|147783372|emb|CAN72964.1|/3.50621e-84/hypothetical protein VITISV_016492 [Vitis vinifera]
p5_sc00009.V1.gene200	648	16.0167	58.6333	1.87215	Up	0.880712	-	-	-	-	gi|255542834|ref|XP_002512480.1|/3.5832e-47/conserved hypothetical protein [Ricinus communis]
p5_sc00075.V1.gene404	1086	0.36	275.313	9.57886	Up	0.99921	K16040|1|3e-94|343|vvi:100233030|trans-resveratrol di-O-methyltransferase [EC:2.1.1.240];K13230|2|5e-54|209|zma:100147731|2,4,7-trihydroxy-1,4-benzoxazin-3-one-glucoside 7-O-methyltransferase [EC:2.1.1.241];K13066|3|1e-41|168|pop:POPTR_824484|caffeic acid 3-O-methyltransferase [EC:2.1.1.68];K05279|4|1e-39|162|ath:AT5G54160|flavonol 3-O-methyltransferase [EC:2.1.1.76]	-	-	-	gi|225446491|ref|XP_002278211.1|/6.4767e-103/PREDICTED: 8-hydroxyquercetin 8-O-methyltransferase [Vitis vinifera]
p5_sc00004.V1.gene283	1194	85.0133	222.107	1.38549	Up	0.864276	K03686|1|2e-15|81.6|pop:POPTR_752360|molecular chaperone DnaJ;K09503|3|2e-14|78.2|cme:CML030C|DnaJ homolog subfamily A member 2;K09510|4|3e-14|77.8|cre:CHLREDRAFT_298|DnaJ homolog subfamily B member 4	-	GO:0005515//protein binding	GO:0044267//cellular protein metabolic process;GO:0050896//response to stimulus	gi|225457731|ref|XP_002278176.1|/1.56156e-177/PREDICTED: chaperone protein dnaJ 10 [Vitis vinifera]
p5_sc00272.V1.gene36	297	16.5967	239.37	3.85028	Up	0.906271	K08738|1|1e-42|169|bdi:100826967|cytochrome c	GO:0043231//intracellular membrane-bounded organelle;GO:0044425//membrane part	GO:0005506//iron ion binding	GO:0051234//establishment of localization;GO:0006091//generation of precursor metabolites and energy	gi|2394300|gb|AAB70265.1|/1.88561e-41/cytochrome C [Oryza sativa Indica Group]
p5_sc00130.V1.gene125	1212	21.6433	5.68333	-1.92911	Down	0.845753	K14570|1|2e-72|271|osa:4337228|RNA exonuclease 1 [EC:3.1.-.-]	-	-	-	gi|115460984|ref|NP_001054092.1|/2.62628e-71/Os04g0650600 [Oryza sativa Japonica Group]
p5_sc00022.V1.gene464	744	5.5	42.66	2.95538	Up	0.894096	K01114|1|1e-69|261|osa:4325407|phospholipase C [EC:3.1.4.3]	-	GO:0016787//hydrolase activity	-	gi|125529159|gb|EAY77273.1|/1.26168e-68/hypothetical protein OsI_05247 [Oryza sativa Indica Group]
p5_sc00009.V1.gene499	927	91.31	33.5367	-1.44503	Down	0.863655	K00565|1|3e-145|512|gmx:100779811|mRNA (guanine-N7-)-methyltransferase [EC:2.1.1.56]	GO:0009536//plastid	GO:0003676//nucleic acid binding;GO:0008170//N-methyltransferase activity	GO:0006730//one-carbon metabolic process;GO:0006397//mRNA processing	gi|462407324|gb|EMJ12658.1|/1.85795e-145/hypothetical protein PRUPE_ppa007365mg [Prunus persica]
p5_sc00170.V1.gene62	2163	1.28333	70.34	5.77638	Up	0.930421	K01188|1|7e-83|306|vvi:100255282|beta-glucosidase [EC:3.2.1.21]	GO:0031410//cytoplasmic vesicle;GO:0005618//cell wall	GO:0016798//hydrolase activity, acting on glycosyl bonds	GO:0008152//metabolic process	gi|406668707|gb|AFS50097.1|/0/beta-D-glucan exohydolase [Elaeis guineensis]
p5_sc00389.V1.gene74	2229	1.17	134.64	6.84645	Up	0.970192	K13407|1|3e-110|397|vvi:100259592|cytochrome P450, family 94, subfamily A, polypeptide 1 (fatty acid omega-hydroxylase) [EC:1.14.-.-];K00517|2|7e-107|386|ath:AT3G56630|[EC:1.14.-.-]	-	GO:0016712//oxidoreductase activity, acting on paired donors, with incorporation or reduction of molecular oxygen, reduced flavin or flavoprotein as one donor, and incorporation of one atom of oxygen;GO:0005506//iron ion binding	GO:0008152//metabolic process	gi|470110727|ref|XP_004291623.1|/0/PREDICTED: cytochrome P450 94A1-like [Fragaria vesca subsp. vesca]
p5_sc00003.V1.gene1083	834	19.33	5.25333	-1.87954	Down	0.834355	-	-	-	-	gi|224104131|ref|XP_002313331.1|/9.04139e-77/predicted protein [Populus trichocarpa]
p5_sc00033.V1.gene741	171	54.0033	26.86	-1.00759	Down	0.812148	-	GO:0031410//cytoplasmic vesicle;GO:0043231//intracellular membrane-bounded organelle	GO:0004030//aldehyde dehydrogenase [NAD(P)+] activity	GO:0008152//metabolic process	gi|470117904|ref|XP_004295086.1|/6.41108e-21/PREDICTED: aldehyde dehydrogenase 22A1-like [Fragaria vesca subsp. vesca]
p5_sc00097.V1.gene70	2025	61.5533	23.5633	-1.38529	Down	0.855139	K11228|1|2e-43|176|ota:Ot13g01170|mitogen-activated protein kinase kinase kinase [EC:2.7.11.1];K13414|2|4e-43|174|pop:POPTR_1078383|mitogen-activated protein kinase kinase kinase 1, plant [EC:2.7.11.25]	-	GO:0016740//transferase activity	-	gi|224119968|ref|XP_002318210.1|/0/predicted protein [Populus trichocarpa]
p5_sc00090.V1.gene190	1302	15.5833	64.2267	2.04317	Up	0.888269	K08332|1|8e-20|96.7|vcn:VOLCADRAFT_41528|vacuolar protein 8	-	GO:0003824//catalytic activity	-	gi|449450279|ref|XP_004142891.1|/1.56713e-109/PREDICTED: U-box domain-containing protein 4-like [Cucumis sativus]
p5_sc00004.V1.gene321	2103	7.31	103.757	3.82719	Up	0.904786	K00058|1|0.0|820|vvi:100260655|D-3-phosphoglycerate dehydrogenase [EC:1.1.1.95]	GO:0043231//intracellular membrane-bounded organelle	GO:0031406//carboxylic acid binding;GO:0016616//oxidoreductase activity, acting on the CH-OH group of donors, NAD or NADP as acceptor;GO:0000166//nucleotide binding	GO:0006563//L-serine metabolic process	gi|225428898|ref|XP_002285358.1|/0/PREDICTED: d-3-phosphoglycerate dehydrogenase, chloroplastic-like [Vitis vinifera]
p5_sc00136.V1.gene148	1428	4.55	86.2133	4.24397	Up	0.904987	K01899|1|2e-147|520|rcu:RCOM_1669400|succinyl-CoA synthetase alpha subunit [EC:6.2.1.4 6.2.1.5]	GO:0043231//intracellular membrane-bounded organelle	GO:0046914//transition metal ion binding;GO:0004774//succinate-CoA ligase activity;GO:0046912//transferase activity, transferring acyl groups, acyl groups converted into alkyl on transfer;GO:0032559	GO:0009060//aerobic respiration;GO:0006732//coenzyme metabolic process;GO:0043648//dicarboxylic acid metabolic process	gi|462405067|gb|EMJ10531.1|/6.64754e-149/hypothetical protein PRUPE_ppa008341mg [Prunus persica]
p5_sc00101.V1.gene265	867	27.27	11.99	-1.18548	Down	0.803751	K03152|1|7e-68|255|sbi:SORBI_07g022950|4-methyl-5(b-hydroxyethyl)-thiazole monophosphate biosynthesis	GO:0043231//intracellular membrane-bounded organelle	-	-	gi|225428824|ref|XP_002282255.1|/2.21683e-97/PREDICTED: uncharacterized protein LOC100258951 [Vitis vinifera]
p5_sc00061.V1.gene425	1089	4.27333	19.7767	2.21037	Up	0.850402	-	GO:0043231//intracellular membrane-bounded organelle	-	-	gi|225446819|ref|XP_002279329.1|/6.9976e-81/PREDICTED: conserved oligomeric Golgi complex subunit 5 [Vitis vinifera]
p5_sc31158.V1.gene1	576	31.9467	352.127	3.46236	Up	0.905801	K00083|1|2e-52|202|pop:POPTR_815665|cinnamyl-alcohol dehydrogenase [EC:1.1.1.195]	-	GO:0005488//binding;GO:0003824//catalytic activity	-	gi|332384183|gb|AEE69008.1|/4.43467e-53/cinnamyl alcohol dehydrogenase 3 [Camellia sinensis]
p5_sc00121.V1.gene176	525	14.2033	47.0267	1.72725	Up	0.872967	-	GO:0043231//intracellular membrane-bounded organelle	-	-	gi|388501038|gb|AFK38585.1|/1.15981e-11/unknown [Lotus japonicus]
p5_sc00187.V1.gene88	852	14.13	1.38667	-3.34907	Down	0.84059	K10666|1|3e-26|117|zma:100285907|E3 ubiquitin-protein ligase RNF5 [EC:6.3.2.19]	-	-	-	gi|223943719|gb|ACN25943.1|/1.19908e-39/unknown [Zea mays]
p5_sc00103.V1.gene70	837	46.0233	22.96	-1.00324	Down	0.803212	K13025|1|2e-39|160|vvi:100255368|ATP-dependent RNA helicase [EC:3.6.4.13]	GO:0043234//protein complex;GO:0016604//nuclear body	GO:0042623//ATPase activity, coupled;GO:0032559	GO:0006396//RNA processing;GO:0006950//response to stress	gi|225464928|ref|XP_002275011.1|/2.19115e-38/PREDICTED: eukaryotic initiation factor 4A-3-like [Vitis vinifera]
p5_sc00076.V1.gene259	519	14.8167	3.03333	-2.28824	Down	0.825425	-	-	-	-	gi|147805812|emb|CAN60544.1|/6.56896e-12/hypothetical protein VITISV_006250 [Vitis vinifera]
p5_sc00080.V1.gene322	573	3.9	29.7267	2.93021	Up	0.884578	-	GO:0016020//membrane	-	-	gi|460408884|ref|XP_004249871.1|/7.21096e-56/PREDICTED: uncharacterized protein LOC101263658 [Solanum lycopersicum]
p5_sc00389.V1.gene57	1290	0.11	12.6267	6.84283	Up	0.903997	-	GO:0031410//cytoplasmic vesicle	GO:0016791//phosphatase activity;GO:0043169//cation binding	-	gi|62732719|gb|AAX94838.1|/9.53154e-168/purple acid phosphatase [Oryza sativa Japonica Group]
p5_sc00019.V1.gene8	582	24.6367	9.12667	-1.43265	Down	0.82035	-	-	GO:0046914//transition metal ion binding;GO:0003676//nucleic acid binding	GO:0000377;GO:0009657//plastid organization	gi|218195574|gb|EEC78001.1|/7.07568e-30/hypothetical protein OsI_17394 [Oryza sativa Indica Group]
p5_sc14434.V1.gene1	645	1.88667	843.52	8.80444	Up	0.997907	-	-	-	-	gi|297740912|emb|CBI31094.3|/1.22721e-23/unnamed protein product [Vitis vinifera]
p5_sc00008.V1.gene1153	858	127	22.3133	-2.50885	Down	0.900224	-	-	-	-	gi|147839779|emb|CAN65912.1|/6.8934e-35/hypothetical protein VITISV_035567 [Vitis vinifera]
p5_sc01211.V1.gene2	759	1.53667	33.3333	4.43909	Up	0.894961	-	-	-	-	gi|460365089|ref|XP_004228438.1|/3.50034e-21/PREDICTED: uncharacterized protein LOC101266147 [Solanum lycopersicum]
p5_sc00001.V1.gene3172	3042	89.2	32.07	-1.47582	Down	0.866544	K00889|1|0.0|723|bdi:100822182|1-phosphatidylinositol-4-phosphate 5-kinase [EC:2.7.1.68]	GO:0016020//membrane	GO:0016301//kinase activity	-	gi|462422179|gb|EMJ26442.1|/0/hypothetical protein PRUPE_ppa001726mg [Prunus persica]
p5_sc00003.V1.gene450	459	59.3967	9.56333	-2.6348	Down	0.896634	K08065|1|1e-51|199|zma:100285917|nuclear transcription Y subunit beta;K02326|4|3e-11|65.9|smo:SELMODRAFT_115079|DNA polymerase epsilon subunit 3 [EC:2.7.7.7]	GO:0043231//intracellular membrane-bounded organelle	GO:0003677//DNA binding	GO:0006351//transcription, DNA-dependent	gi|296086079|emb|CBI31520.3|/5.08566e-59/unnamed protein product [Vitis vinifera]
p5_sc00069.V1.gene288	258	167.983	8032.8	5.57951	Up	0.928272	-	-	GO:0043169//cation binding	-	gi|387940888|gb|AFK13198.1|/1.66433e-29/metallothionein type 2a-FL [Elaeis guineensis]
p5_sc00003.V1.gene1565	1944	21.12	5.33	-1.9864	Down	0.846874	-	-	-	-	gi|359480998|ref|XP_003632552.1|/5.0116e-78/PREDICTED: probable ADP-ribosylation factor GTPase-activating protein AGD14-like [Vitis vinifera]
p5_sc00062.V1.gene330	678	0.01	13.2067	10.3671	Up	0.938053	-	-	-	-	gi|255541136|ref|XP_002511632.1|/1.76366e-71/conserved hypothetical protein [Ricinus communis]
p5_sc00037.V1.gene190	1149	0.936667	27.87	4.89503	Up	0.895437	K05016|1|5e-128|455|sbi:SORBI_06g030530|chloride channel 7	GO:0031224//intrinsic to membrane	GO:0005488//binding;GO:0005254//chloride channel activity	GO:0015698//inorganic anion transport	gi|357166320|ref|XP_003580671.1|/2.32624e-130/PREDICTED: putative chloride channel-like protein CLC-g-like [Brachypodium distachyon]
p5_sc00012.V1.gene952	2052	9.25333	47.48	2.35927	Up	0.890349	-	GO:0031224//intrinsic to membrane	-	GO:0051234//establishment of localization	gi|224122762|ref|XP_002330469.1|/1.04674e-140/predicted protein [Populus trichocarpa]
p5_sc00083.V1.gene11	1302	47.0033	20.0133	-1.2318	Down	0.836529	-	-	-	-	gi|242058035|ref|XP_002458163.1|/2.36359e-73/hypothetical protein SORBIDRAFT_03g028030 [Sorghum bicolor]
p5_sc00037.V1.gene553	2100	10.3367	41.4233	2.00267	Up	0.878844	-	-	-	-	gi|359950770|gb|AEV91175.1|/1.6549e-40/MYB-related protein [Triticum aestivum]
p5_sc00189.V1.gene102	1392	69.5433	209.297	1.58957	Up	0.878305	K00006|1|6e-12|70.5|pop:POPTR_908191|glycerol-3-phosphate dehydrogenase (NAD+) [EC:1.1.1.8]	GO:0043234//protein complex;GO:0044424//intracellular part	GO:0016616//oxidoreductase activity, acting on the CH-OH group of donors, NAD or NADP as acceptor;GO:0048037//cofactor binding;GO:0000166//nucleotide binding	GO:0006072//glycerol-3-phosphate metabolic process	gi|460381710|ref|XP_004236586.1|/0/PREDICTED: probable glycerol-3-phosphate dehydrogenase [NAD(+)] 1, cytosolic-like [Solanum lycopersicum]
p5_sc00034.V1.gene676	774	3.44667	22.2567	2.69096	Up	0.868668	-	-	-	-	gi|357160333|ref|XP_003578732.1|/9.66929e-99/PREDICTED: uncharacterized protein LOC100844023 [Brachypodium distachyon]
p5_sc00121.V1.gene163	789	3.72	24.17	2.69984	Up	0.873443	-	-	-	-	gi|188509925|gb|ACD56614.1|/5.61681e-25/predicted protein [Gossypioides kirkii]
p5_sc00400.V1.gene12	444	4.99	18.22	1.86841	Up	0.828076	K02946|1|4e-54|207|gmx:100306286|small subunit ribosomal protein S10	GO:0030529//ribonucleoprotein complex;GO:0009536//plastid	GO:0003723//RNA binding;GO:0005198//structural molecule activity	GO:0010467//gene expression	gi|351722901|ref|NP_001236492.1|/3.7676e-53/uncharacterized protein LOC100306286 [Glycine max]
p5_sc00035.V1.gene585	4338	1.77333	17.7133	3.3203	Up	0.860309	-	-	-	-	gi|225442040|ref|XP_002271999.1|/0/PREDICTED: uncharacterized protein LOC100251482 [Vitis vinifera]
p5_sc00229.V1.gene3	738	20.28	5.64333	-1.84544	Down	0.83678	-	-	-	-	gi|297721233|ref|NP_001172979.1|/2.65713e-18/Os02g0507600 [Oryza sativa Japonica Group]
p5_sc00027.V1.gene613	1800	0.01	8.28333	9.69407	Up	0.879847	K12373|1|0.0|838|vvi:100240836|hexosaminidase [EC:3.2.1.52]	GO:0016020//membrane;GO:0031410//cytoplasmic vesicle	GO:0008194//UDP-glycosyltransferase activity;GO:0043167//ion binding;GO:0015929//hexosaminidase activity	GO:0044238//primary metabolic process	gi|225450263|ref|XP_002266897.1|/0/PREDICTED: beta-hexosaminidase-like [Vitis vinifera]
p5_sc00071.V1.gene92	1260	9.21667	70.6367	2.9381	Up	0.900256	-	-	-	-	gi|255555797|ref|XP_002518934.1|/7.6315e-154/phosphatidylcholine transfer protein, putative [Ricinus communis]
p5_sc00018.V1.gene584	966	0.953333	39.9567	5.38931	Up	0.913822	K01489|1|8e-55|212|bdi:100846103|cytidine deaminase [EC:3.5.4.5]	-	-	-	gi|357136157|ref|XP_003569672.1|/1.03813e-53/PREDICTED: cytidine deaminase-like [Brachypodium distachyon]
p5_sc00010.V1.gene123	726	3.44	15.8967	2.20824	Up	0.830651	-	-	-	-	gi|357161409|ref|XP_003579080.1|/5.13475e-51/PREDICTED: uncharacterized protein LOC100821058 [Brachypodium distachyon]
p5_sc00058.V1.gene365	270	0.01	7.76	9.59991	Up	0.869307	-	GO:0044444//cytoplasmic part;GO:0016020//membrane	-	GO:0007005//mitochondrion organization	gi|449526632|ref|XP_004170317.1|/2.16713e-08/PREDICTED: dynamin-related protein 1C-like, partial [Cucumis sativus]
p5_sc00004.V1.gene871	591	8.84667	37.5733	2.0865	Up	0.878907	K03549|1|3e-30|129|pop:POPTR_873122|KUP system potassium uptake protein	GO:0044464//cell part	GO:0046873//metal ion transmembrane transporter activity	GO:0030001//metal ion transport;GO:0034220//ion transmembrane transport	gi|115476808|ref|NP_001062000.1|/2.06793e-32/Os08g0466200 [Oryza sativa Japonica Group]
p5_sc00075.V1.gene93	234	3.18	64.67	4.346	Up	0.903896	K00968|1|4e-14|74.3|osa:4349510|choline-phosphate cytidylyltransferase [EC:2.7.7.15]	-	GO:0070567	GO:0046470//phosphatidylcholine metabolic process	gi|357147572|ref|XP_003574398.1|/1.31298e-13/PREDICTED: choline-phosphate cytidylyltransferase B-like [Brachypodium distachyon]
p5_sc00032.V1.gene617	1047	30.3933	12.0867	-1.33034	Down	0.826334	K10144|1|9e-37|152|gmx:100792038|RING finger and CHY zinc finger domain-containing protein 1 [EC:6.3.2.19]	-	GO:0046914//transition metal ion binding	-	gi|449432811|ref|XP_004134192.1|/5.83535e-37/PREDICTED: RING finger and CHY zinc finger domain-containing protein 1-like [Cucumis sativus]
p5_sc00007.V1.gene1063	948	0.416667	78.2367	7.55281	Up	0.983815	K05953|1|2e-88|323|pop:POPTR_581960|nicotianamine synthase [EC:2.5.1.43]	-	-	GO:0000041//transition metal ion transport	gi|224123744|ref|XP_002330197.1|/3.12889e-87/predicted protein [Populus trichocarpa]
p5_sc00029.V1.gene18	468	24.77	8.13	-1.60727	Down	0.839787	K03352|1|3e-06|49.3|sbi:SORBI_03g010430|anaphase-promoting complex subunit 5	-	-	-	gi|357161498|ref|XP_003579109.1|/1.91837e-08/PREDICTED: LOW QUALITY PROTEIN: anaphase-promoting complex subunit 5-like [Brachypodium distachyon]
p5_sc00055.V1.gene147	1221	65.6067	30.7367	-1.09388	Down	0.827857	K15223|1|7e-102|369|vvi:100853436|upstream activation factor subunit UAF30	-	-	-	gi|225469998|ref|XP_002278125.1|/2.4618e-101/PREDICTED: uncharacterized protein LOC100267408 [Vitis vinifera]
p5_sc00073.V1.gene368	690	13.3533	98.6967	2.8858	Up	0.902042	-	-	-	-	gi|255541370|ref|XP_002511749.1|/8.48853e-29/copper ion binding protein, putative [Ricinus communis]
p5_sc00043.V1.gene52	2304	43.9967	12.77	-1.78464	Down	0.872678	K14554|1|0.0|1028|vvi:100266615|U3 small nucleolar RNA-associated protein 21	GO:0031461//cullin-RING ubiquitin ligase complex	-	-	gi|225440418|ref|XP_002269448.1|/0/PREDICTED: uncharacterized WD repeat-containing protein C1672.07 isoform 1 [Vitis vinifera]
p5_sc00061.V1.gene62	453	39.56	87.9267	1.15226	Up	0.841755	K00787|1|9e-65|243|vvi:100232975|farnesyl diphosphate synthase [EC:2.5.1.1 2.5.1.10]	GO:0044424//intracellular part	GO:0043169//cation binding;GO:0004659//prenyltransferase activity	GO:0006694//steroid biosynthetic process;GO:0006720//isoprenoid metabolic process;GO:0008203//cholesterol metabolic process	gi|114384160|gb|ABI73983.1|/1.40246e-66/farnesyl pyrophosphate synthase [Musa acuminata AAA Group]
p5_sc00147.V1.gene118	1215	8.90667	30.53	1.77727	Up	0.859733	K03921|1|1e-148|524|rcu:RCOM_1076810|acyl-[acyl-carrier-protein] desaturase [EC:1.14.19.2]	GO:0009536//plastid	GO:0046872//metal ion binding;GO:0016717//oxidoreductase activity, acting on paired donors, with oxidation of a pair of donors resulting in the reduction of molecular oxygen to two molecules of water	GO:0006631//fatty acid metabolic process	gi|449477750|ref|XP_004155112.1|/1.5624e-148/PREDICTED: acyl-[acyl-carrier-protein] desaturase, chloroplastic-like [Cucumis sativus]
p5_sc07097.V1.gene1	2331	4.66667	595	6.99435	Up	0.974885	K05681|1|5e-34|144|cme:CMS467C|ATP-binding cassette, subfamily G (WHITE), member 2;K12843|3|8e-32|137|vvi:100248403|U4/U6 small nuclear ribonucleoprotein PRP3	GO:0044464//cell part	-	-	gi|218188155|gb|EEC70582.1|/0/hypothetical protein OsI_01785 [Oryza sativa Indica Group]
p5_sc00227.V1.gene52	1203	34.07	13.6833	-1.31608	Down	0.831316	-	-	-	-	gi|15217226|gb|AAK92570.1|AC074354_4/4.34206e-26/Hypothetical protein [Oryza sativa Japonica Group]
p5_sc00174.V1.gene29	1125	36.6567	16.2267	-1.17571	Down	0.820883	-	-	-	-	gi|357487309|ref|XP_003613942.1|/3.63183e-96/hypothetical protein MTR_5g042910 [Medicago truncatula]
p5_sc00011.V1.gene392	501	6.82333	40.61	2.57329	Up	0.88981	-	GO:0031224//intrinsic to membrane	GO:0016628//oxidoreductase activity, acting on the CH-CH group of donors, NAD or NADP as acceptor	GO:0008152//metabolic process;GO:0071702	gi|388509002|gb|AFK42567.1|/5.80032e-23/unknown [Lotus japonicus]
p5_sc00061.V1.gene49	1263	0.976667	12.2633	3.65034	Up	0.828471	K12946|1|2e-27|122|pop:POPTR_658139|signal peptidase complex subunit 1 [EC:3.4.-.-]	GO:0031410//cytoplasmic vesicle;GO:0044425//membrane part	-	-	gi|224107617|ref|XP_002314538.1|/2.09133e-26/predicted protein [Populus trichocarpa]
p5_sc00941.V1.gene18	522	4.70333	15.3667	1.70805	Up	0.802103	-	GO:0043231//intracellular membrane-bounded organelle	-	-	gi|218186922|gb|EEC69349.1|/1.14015e-11/hypothetical protein OsI_38464 [Oryza sativa Indica Group]
p5_sc00356.V1.gene55	1059	2.35	1645.1	9.4513	Up	0.999467	K06041|1|1e-128|457|pop:POPTR_715189|arabinose-5-phosphate isomerase [EC:5.3.1.13]	-	GO:0030246//carbohydrate binding;GO:0016861//intramolecular oxidoreductase activity, interconverting aldoses and ketoses	GO:0044238//primary metabolic process	gi|224082832|ref|XP_002306858.1|/1.62803e-127/predicted protein [Populus trichocarpa]
p5_sc00944.V1.gene7	1887	0.483333	108.54	7.81099	Up	0.989254	K01179|1|0.0|986|sbi:SORBI_01g008860|endoglucanase [EC:3.2.1.4]	-	GO:0016798//hydrolase activity, acting on glycosyl bonds	GO:0044238//primary metabolic process	gi|145864603|gb|ABP96983.1|/0/cellulase [Colocasia esculenta]
p5_sc00317.V1.gene12	735	8.15	91.33	3.48622	Up	0.903458	-	-	-	-	gi|462422058|gb|EMJ26321.1|/2.44432e-48/hypothetical protein PRUPE_ppa002630mg [Prunus persica]
p5_sc00024.V1.gene169	648	40.5267	8.50667	-2.25221	Down	0.884365	-	-	-	-	gi|52076038|dbj|BAD46491.1|/7.92719e-71/unknown protein [Oryza sativa Japonica Group]
p5_sc00002.V1.gene1882	450	199.1	20.2233	-3.2994	Down	0.904836	K01835|1|2e-63|239|pop:POPTR_570540|phosphoglucomutase [EC:5.4.2.2]	GO:0009536//plastid	GO:0046872//metal ion binding;GO:0016868//intramolecular transferase activity, phosphotransferases	GO:0019318//hexose metabolic process	gi|116789773|gb|ABK25378.1|/2.18014e-64/unknown [Picea sitchensis]
p5_sc00036.V1.gene397	960	146.15	20.4	-2.84081	Down	0.90327	K12879|1|1e-152|537|vvi:100254201|THO complex subunit 2	GO:0044464//cell part	GO:0004673//protein histidine kinase activity	GO:0007165//signal transduction	gi|359472577|ref|XP_002281541.2|/1.39452e-151/PREDICTED: THO complex subunit 2-like [Vitis vinifera]
p5_sc00027.V1.gene475	216	98.95	34.5633	-1.51746	Down	0.868593	K14525|1|2e-17|85.1|pop:POPTR_645393|ribonucleases P/MRP protein subunit RPP25 [EC:3.1.26.5]	-	-	-	gi|357116618|ref|XP_003560077.1|/2.8615e-21/PREDICTED: uncharacterized protein LOC100833329 [Brachypodium distachyon]
p5_sc00035.V1.gene127	369	1.56333	28.8733	4.20704	Up	0.889478	K05658|1|4e-25|110|bdi:100827120|ATP-binding cassette, subfamily B (MDR/TAP), member 1	GO:0031224//intrinsic to membrane	GO:0042626//ATPase activity, coupled to transmembrane movement of substances;GO:0032559	GO:0006810//transport;GO:0009207	gi|27368849|emb|CAD59582.1|/3.65571e-24/MDR-like ABC transporter [Oryza sativa Japonica Group]
p5_sc00032.V1.gene511	396	15.7433	4.71667	-1.7389	Down	0.806796	K03553|1|3e-23|104|gmx:100781271|recombination protein RecA	-	GO:0042623//ATPase activity, coupled;GO:0032559;GO:0043566//structure-specific DNA binding	GO:0031668//cellular response to extracellular stimulus;GO:0006259//DNA metabolic process;GO:0033554//cellular response to stress;GO:0007005//mitochondrion organization	gi|359496049|ref|XP_002278976.2|/4.16692e-36/PREDICTED: DNA repair protein recA homolog 2, mitochondrial-like [Vitis vinifera]
p5_sc00136.V1.gene152	615	14.3967	3.00333	-2.2611	Down	0.821791	K14765|1|5e-14|75.9|sbi:SORBI_03g043440|U3 small nucleolar ribonucleoprotein protein LCP5	-	-	-	gi|242059635|ref|XP_002458963.1|/5.19322e-13/hypothetical protein SORBIDRAFT_03g043440 [Sorghum bicolor]
p5_sc00095.V1.gene149	1332	45.69	6.37667	-2.841	Down	0.894804	K11493|1|2e-13|75.5|ota:Ot03g05690|regulator of chromosome condensation;K10615|2|2e-09|62.4|cme:CMB070C|E3 ubiquitin-protein ligase HERC4 [EC:6.3.2.19]	-	-	-	gi|259490348|ref|NP_001159191.1|/0/uncharacterized protein LOC100304276 [Zea mays]
p5_sc00075.V1.gene464	1161	1.81	13.92	2.9431	Up	0.834317	K13946|1|2e-97|353|sbi:SORBI_01g041270|auxin influx carrier (AUX1 LAX family)	GO:0031224//intrinsic to membrane	GO:0005275//amine transmembrane transporter activity	GO:0015837//amine transport;GO:0048856//anatomical structure development;GO:0051707//response to other organism	gi|134026466|dbj|BAF49450.1|/7.60985e-97/putative AUX1-like permease [Oryza sativa Indica Group]
p5_sc00116.V1.gene28	1302	152.347	5	-4.92929	Down	0.913828	-	-	-	-	gi|297738745|emb|CBI27990.3|/1.63684e-74/unnamed protein product [Vitis vinifera]
p5_sc00306.V1.gene41	1170	134.41	348.777	1.37566	Up	0.864426	K02136|1|2e-136|461|sbi:SORBI_01g042930|F-type H+-transporting ATPase subunit gamma [EC:3.6.3.14]	GO:0043231//intracellular membrane-bounded organelle;GO:0019866//organelle inner membrane;GO:0033178//proton-transporting two-sector ATPase complex, catalytic domain	GO:0015078//hydrogen ion transmembrane transporter activity;GO:0019829//cation-transporting ATPase activity;GO:0032559	GO:0006818//hydrogen transport;GO:0006754//ATP biosynthetic process	gi|242041771|ref|XP_002468280.1|/2.26275e-135/hypothetical protein SORBIDRAFT_01g042930 [Sorghum bicolor]
p5_sc00226.V1.gene80	579	81.26	29.94	-1.44047	Down	0.862107	-	-	-	-	gi|449517457|ref|XP_004165762.1|/8.49612e-44/PREDICTED: remorin-like [Cucumis sativus]
p5_sc00026.V1.gene111	960	0.283333	28.0967	6.63175	Up	0.947728	K13680|1|1e-152|536|vvi:100259738|beta-mannan synthase [EC:2.4.1.32]	-	GO:0019187//beta-1,4-mannosyltransferase activity	GO:0009292//genetic transfer;GO:0051707//response to other organism	gi|297740054|emb|CBI30236.3|/1.82131e-151/unnamed protein product [Vitis vinifera]
p5_sc00220.V1.gene117	726	9.33	76.9333	3.04366	Up	0.901421	K00326|1|7e-60|228|bdi:100829805|cytochrome-b5 reductase [EC:1.6.2.2]	GO:0005740//mitochondrial envelope;GO:0005618//cell wall	GO:0046914//transition metal ion binding;GO:0016491//oxidoreductase activity	GO:0006970//response to osmotic stress	gi|195626012|gb|ACG34836.1|/6.69065e-59/NADH-cytochrome b5 reductase-like protein [Zea mays]
p5_sc00076.V1.gene400	1104	61.2067	18.9767	-1.68946	Down	0.875147	-	GO:0044444//cytoplasmic part;GO:0043231//intracellular membrane-bounded organelle	-	GO:0006952//defense response	gi|218193664|gb|EEC76091.1|/5.81812e-99/hypothetical protein OsI_13333 [Oryza sativa Indica Group]
p5_sc00033.V1.gene563	1296	37.3433	8.26	-2.17664	Down	0.880875	-	-	-	-	gi|359478820|ref|XP_002283769.2|/7.55371e-72/PREDICTED: uncharacterized protein LOC100245011 [Vitis vinifera]
p5_sc00244.V1.gene65	708	0.2	9.10333	5.50832	Up	0.817649	K07300|1|5e-45|179|sbi:SORBI_09g030750|Ca2+:H+ antiporter	-	-	-	gi|414881918|tpg|DAA59049.1|/4.00147e-45/TPA: hypothetical protein ZEAMMB73_133612 [Zea mays]
p5_sc00001.V1.gene1544	696	323.64	131.893	-1.29502	Down	0.858874	-	-	-	-	gi|115473245|ref|NP_001060221.1|/1.90796e-60/Os07g0604500 [Oryza sativa Japonica Group]
p5_sc00268.V1.gene74	2601	124.853	42.6	-1.55131	Down	0.871099	K14513|1|0.0|662|sbi:SORBI_03g001440|ethylene-insensitive protein 2	GO:0044464//cell part	-	-	gi|242055933|ref|XP_002457112.1|/0/hypothetical protein SORBIDRAFT_03g001440 [Sorghum bicolor]
p5_sc00169.V1.gene178	741	115.2	11.88	-3.27753	Down	0.903765	-	-	-	-	gi|359474514|ref|XP_002279781.2|/1.13471e-61/PREDICTED: uncharacterized protein LOC100257446 [Vitis vinifera]
p5_sc00037.V1.gene372	549	3.65667	15.2367	2.05895	Up	0.820644	K14495|1|7e-24|108|pop:POPTR_740519|F-box protein GID2	-	-	GO:0009987//cellular process	gi|224137668|ref|XP_002327183.1|/7.3042e-23/predicted protein [Populus trichocarpa]
p5_sc00183.V1.gene95	414	9.85667	66.4767	2.75368	Up	0.898576	-	GO:0031410//cytoplasmic vesicle	-	GO:0000003//reproduction	gi|224105087|ref|XP_002313682.1|/1.44935e-33/hypothetical protein POPTRDRAFT_832983 [Populus trichocarpa]
p5_sc00089.V1.gene15	339	0.4	16.4333	5.36048	Up	0.87776	-	-	-	-	gi|357144884|ref|XP_003573447.1|/6.47353e-13/PREDICTED: uncharacterized protein LOC100831753 [Brachypodium distachyon]
p5_sc00139.V1.gene263	855	4.38333	21.6867	2.30671	Up	0.859469	K13628|1|4e-44|176|bdi:100828527|iron-sulfur cluster assembly protein	-	GO:0051540	GO:0031163	gi|357153106|ref|XP_003576340.1|/5.23356e-43/PREDICTED: iron-sulfur assembly protein IscA-like 1, mitochondrial-like [Brachypodium distachyon]
p5_sc00045.V1.gene37	906	188.293	24.3567	-2.95059	Down	0.903871	-	-	-	-	gi|470107827|ref|XP_004290241.1|/5.94045e-32/PREDICTED: uncharacterized protein LOC101304633 [Fragaria vesca subsp. vesca]
p5_sc00083.V1.gene111	468	3.74333	297.967	6.31468	Up	0.954088	K00908|1|4e-59|224|osa:4343002|Ca2+/calmodulin-dependent protein kinase [EC:2.7.11.17];K13412|2|1e-15|80.1|pop:POPTR_777845|calcium-dependent protein kinase [EC:2.7.11.1]	GO:0031012//extracellular matrix	GO:0046872//metal ion binding;GO:0004674//protein serine/threonine kinase activity;GO:0032559	GO:0006464//cellular protein modification process;GO:0023052//signaling	gi|226499796|ref|NP_001151048.1|/1.82817e-59/LOC100284681 [Zea mays]
p5_sc00625.V1.gene15	1110	0.01	21.51	11.0708	Up	0.97216	-	GO:0031410//cytoplasmic vesicle	-	GO:0009628//response to abiotic stimulus	gi|359494772|ref|XP_002264674.2|/1.11146e-81/PREDICTED: cysteine-rich repeat secretory protein 55-like [Vitis vinifera]
p5_sc00029.V1.gene170	2997	297.233	30.9633	-3.26296	Down	0.90515	-	-	-	-	gi|224065595|ref|XP_002301875.1|/2.69137e-111/predicted protein [Populus trichocarpa]
p5_sc00023.V1.gene112	1059	173.993	42.0367	-2.04931	Down	0.894046	-	-	-	-	gi|460378808|ref|XP_004235160.1|/3.06555e-72/PREDICTED: luc7-like protein 3-like [Solanum lycopersicum]
p5_sc00508.V1.gene28	399	14.7867	35.8967	1.27955	Up	0.829749	-	-	-	-	gi|218189854|gb|EEC72281.1|/4.76107e-24/hypothetical protein OsI_05446 [Oryza sativa Indica Group]
p5_sc00170.V1.gene159	456	9.52667	47.1867	2.30834	Up	0.888764	K04506|1|7e-65|243|pop:POPTR_716975|E3 ubiquitin-protein ligase SIAH1 [EC:6.3.2.19]	GO:0043231//intracellular membrane-bounded organelle	GO:0046914//transition metal ion binding;GO:0019787//small conjugating protein ligase activity	GO:0019941//modification-dependent protein catabolic process;GO:0032501//multicellular organismal process;GO:0032446//protein modification by small protein conjugation	gi|224088178|ref|XP_002308357.1|/6.68611e-64/predicted protein [Populus trichocarpa]
p5_sc00211.V1.gene8	672	0.01	17.97	10.8114	Up	0.962422	-	-	-	-	gi|296086633|emb|CBI32268.3|/1.47508e-46/unnamed protein product [Vitis vinifera]
p5_sc00001.V1.gene2265	600	0.01	448.563	15.453	Up	0.999731	-	-	GO:0046914//transition metal ion binding	-	gi|357519409|ref|XP_003629993.1|/2.10698e-40/Basic blue protein [Medicago truncatula]
p5_sc00013.V1.gene622	870	3.54	19.41	2.45498	Up	0.855741	K11826|1|1e-106|384|pop:POPTR_836929|AP-2 complex subunit mu-1	GO:0005905//coated pit;GO:0030118//clathrin coat;GO:0030119//AP-type membrane coat adaptor complex	-	GO:0015031//protein transport	gi|224482641|gb|ACN50177.1|/1.30443e-105/AP-2 complex subunit [Annona cherimola]
p5_sc00002.V1.gene1329	1974	2.57667	39.6467	3.94362	Up	0.896295	-	GO:0044464//cell part	-	GO:0006810//transport	gi|38605945|emb|CAD41659.3|/0/OSJNBa0019K04.6 [Oryza sativa Japonica Group]
p5_sc00335.V1.gene41	669	0.603333	189.76	8.297	Up	0.994943	K09284|1|3e-27|119|gmx:100801975|AP2-like factor, euAP2 lineage	-	-	-	gi|356496919|ref|XP_003517312.1|/3.74099e-26/PREDICTED: floral homeotic protein APETALA 2-like [Glycine max]
p5_sc00013.V1.gene296	1845	0.01	12.8733	10.3302	Up	0.935427	K01193|1|0.0|670|osa:4328018|beta-fructofuranosidase [EC:3.2.1.26]	-	GO:0004553//hydrolase activity, hydrolyzing O-glycosyl compounds	GO:0008152//metabolic process	gi|82470030|gb|ABB77251.1|/0/vacuolar invertase BObetaFRUCT3 [Bambusa oldhamii]
p5_sc00127.V1.gene90	1140	1.36333	136.477	6.64537	Up	0.964646	K08818|1|6e-08|57.0|vvi:100246062|cell division cycle 2-like [EC:2.7.11.22]	-	-	-	gi|102140033|gb|ABF70164.1|/3.87854e-53/remorin-related [Musa acuminata]
p5_sc00041.V1.gene625	651	1.65667	42.46	4.67975	Up	0.902161	-	-	-	-	gi|242032989|ref|XP_002463889.1|/1.73636e-49/hypothetical protein SORBIDRAFT_01g008360 [Sorghum bicolor]
p5_sc00027.V1.gene334	735	0.9	74.6767	6.37459	Up	0.953129	-	-	-	-	gi|255584025|ref|XP_002532757.1|/1.78769e-91/GMP synthase, putative [Ricinus communis]
p5_sc00036.V1.gene606	546	36.0667	73.9333	1.03556	Up	0.826071	-	GO:0009536//plastid	GO:0070456	GO:0006547//histidine metabolic process	gi|460370146|ref|XP_004230915.1|/5.34721e-10/PREDICTED: bifunctional phosphatase IMPL2, chloroplastic-like [Solanum lycopersicum]
p5_sc00008.V1.gene403	567	30.92	1.70667	-4.17929	Down	0.891602	-	-	-	-	gi|255548427|ref|XP_002515270.1|/1.29605e-09/enzyme inhibitor, putative [Ricinus communis]
p5_sc00231.V1.gene15	1032	9.86	32.39	1.71589	Up	0.860441	K00861|1|3e-148|522|osa:4348834|riboflavin kinase [EC:2.7.1.26]	-	GO:0016301//kinase activity;GO:0016787//hydrolase activity	GO:0044237//cellular metabolic process	gi|115482402|ref|NP_001064794.1|/3.99197e-147/Os10g0464400 [Oryza sativa Japonica Group]
p5_sc00001.V1.gene2428	873	5.60333	32.2667	2.52569	Up	0.883036	K03934|1|3e-96|349|rcu:RCOM_0458390|NADH dehydrogenase (ubiquinone) Fe-S protein 1 [EC:1.6.5.3 1.6.99.3]	GO:0005746//mitochondrial respiratory chain;GO:0030964;GO:0009536//plastid	GO:0043169//cation binding;GO:0051536//iron-sulfur cluster binding;GO:0050136//NADH dehydrogenase (quinone) activity	GO:0022904//respiratory electron transport chain;GO:0003006//developmental process involved in reproduction;GO:0043094;GO:0006950//response to stress	gi|255582280|ref|XP_002531931.1|/3.54613e-95/NADH-ubiquinone oxidoreductase, putative [Ricinus communis]
p5_sc00162.V1.gene139	1881	42.6167	14.8667	-1.51934	Down	0.855146	K15559|1|2e-38|159|mtr:MTR_7g026740|regulator of Ty1 transposition protein 103	-	-	-	gi|224060301|ref|XP_002300131.1|/1.95681e-45/predicted protein [Populus trichocarpa]
p5_sc00001.V1.gene2707	2769	6.86667	78.4233	3.5136	Up	0.902712	K15925|1|0.0|1434|sbi:SORBI_03g007230|alpha-D-xyloside xylohydrolase [EC:3.2.1.177]	GO:0031410//cytoplasmic vesicle	GO:0004558//alpha-glucosidase activity;GO:0005488//binding	GO:0044238//primary metabolic process	gi|414876507|tpg|DAA53638.1|/0/TPA: hypothetical protein ZEAMMB73_517361 [Zea mays]
p5_sc00130.V1.gene59	1677	17.5167	69.1933	1.9819	Up	0.886082	-	-	-	-	gi|359491894|ref|XP_002274136.2|/1.60842e-120/PREDICTED: uncharacterized protein At1g76660-like [Vitis vinifera]
p5_sc06956.V1.gene1	1065	17.3133	2.65333	-2.70601	Down	0.851643	-	-	-	-	gi|470132199|ref|XP_004301973.1|/5.83106e-16/PREDICTED: uncharacterized protein LOC101291635 [Fragaria vesca subsp. vesca]
p5_sc00037.V1.gene235	555	27.8033	90.5533	1.70351	Up	0.880555	K14558|1|7e-23|104|aly:ARALYDRAFT_901180|periodic tryptophan protein 2;K10599|3|2e-07|53.5|cre:CHLREDRAFT_196941|pre-mRNA-processing factor 19 [EC:6.3.2.19];K14556|5|6e-06|48.5|ota:Ot14g00880|U3 small nucleolar RNA-associated protein 12	GO:0044444//cytoplasmic part	GO:0031072//heat shock protein binding	GO:0003006//developmental process involved in reproduction	gi|224142595|ref|XP_002324641.1|/8.20548e-70/predicted protein [Populus trichocarpa]
p5_sc00017.V1.gene240	1623	4.61333	31.35	2.76458	Up	0.884922	-	-	-	-	gi|470123485|ref|XP_004297756.1|/1.27823e-74/PREDICTED: synaptotagmin-3-like [Fragaria vesca subsp. vesca]
p5_sc00009.V1.gene406	861	58.85	24.16	-1.28442	Down	0.845953	K13108|1|2e-48|189|vvi:100267032|smad nuclear-interacting protein 1	GO:0009536//plastid	GO:0003676//nucleic acid binding	GO:0035195//gene silencing by miRNA;GO:0040008//regulation of growth	gi|297739294|emb|CBI28945.3|/5.84477e-51/unnamed protein product [Vitis vinifera]
p5_sc00067.V1.gene311	1365	6.51	22.0767	1.76179	Up	0.839819	K12876|1|2e-63|241|vvi:100260882|RNA-binding protein 8A	GO:0043231//intracellular membrane-bounded organelle	GO:0003676//nucleic acid binding	GO:0010467//gene expression	gi|225431497|ref|XP_002281228.1|/2.61986e-62/PREDICTED: RNA-binding protein 8A [Vitis vinifera]
p5_sc00062.V1.gene10	333	11.0567	0.393333	-4.81302	Down	0.828772	K13065|1|5e-18|77.8|pop:POPTR_554899|shikimate O-hydroxycinnamoyltransferase [EC:2.3.1.133]	-	-	-	gi|303324501|dbj|BAJ14794.1|/9.36552e-18/hydroxycinnamoyl-CoA shikimate/quinate hydroxycinnamoyltransferase [Ipomoea batatas]
p5_sc00009.V1.gene282	2154	1.13	15.5167	3.77942	Up	0.852677	K02210|1|0.0|1087|bdi:100834667|minichromosome maintenance protein 7 (cell division control protein 47)	GO:0043231//intracellular membrane-bounded organelle	GO:0003676//nucleic acid binding;GO:0016462//pyrophosphatase activity;GO:0032559	GO:0006259//DNA metabolic process	gi|357161955|ref|XP_003579260.1|/0/PREDICTED: protein PROLIFERA-like [Brachypodium distachyon]
p5_sc00131.V1.gene216	327	0.01	10.8867	10.0883	Up	0.917688	K01188|1|2e-17|85.5|sbi:SORBI_06g019840|beta-glucosidase [EC:3.2.1.21]	-	GO:0016798//hydrolase activity, acting on glycosyl bonds	GO:0008152//metabolic process	gi|242076182|ref|XP_002448027.1|/2.7485e-16/hypothetical protein SORBIDRAFT_06g019840 [Sorghum bicolor]
p5_sc00036.V1.gene662	1560	30.9933	13.3767	-1.21224	Down	0.815782	K00962|1|3e-123|440|vvi:100257571|polyribonucleotide nucleotidyltransferase [EC:2.7.7.8]	-	GO:0003824//catalytic activity	-	gi|359488677|ref|XP_002273777.2|/6.60777e-121/PREDICTED: polyribonucleotide nucleotidyltransferase-like [Vitis vinifera]
p5_sc00039.V1.gene654	1287	9.69	32.3067	1.73726	Up	0.861074	K00671|1|0.0|664|rcu:RCOM_1047660|glycylpeptide N-tetradecanoyltransferase [EC:2.3.1.97]	GO:0043231//intracellular membrane-bounded organelle	GO:0016410//N-acyltransferase activity	GO:0006498//N-terminal protein lipidation	gi|462397604|gb|EMJ03272.1|/0/hypothetical protein PRUPE_ppa005969mg [Prunus persica]
p5_sc00073.V1.gene234	666	42.7633	134.273	1.65073	Up	0.880549	-	-	GO:0005488//binding	-	gi|125547147|gb|EAY92969.1|/1.26738e-42/hypothetical protein OsI_14763 [Oryza sativa Indica Group]
p5_sc00006.V1.gene864	570	40.4933	9.53333	-2.08663	Down	0.880806	K06442|1|2e-86|315|vvi:100254915|23S rRNA (cytidine1920-2'-O)/16S rRNA (cytidine1409-2'-O)-methyltransferase [EC:2.1.1.226 2.1.1.227]	GO:0043231//intracellular membrane-bounded organelle	GO:0003676//nucleic acid binding;GO:0016741	GO:0006730//one-carbon metabolic process;GO:0001897	gi|359494815|ref|XP_002271057.2|/2.50622e-85/PREDICTED: uncharacterized protein yqxC-like [Vitis vinifera]
p5_sc00131.V1.gene306	609	49.3233	135.477	1.4577	Up	0.867333	K02934|1|1e-78|290|mtr:MTR_3g094570|large subunit ribosomal protein L6e	GO:0030529//ribonucleoprotein complex	GO:0005198//structural molecule activity	GO:0010467//gene expression	gi|357464351|ref|XP_003602457.1|/1.31032e-77/60S ribosomal protein L6 [Medicago truncatula]
p5_sc00955.V1.gene5	1212	2.63667	26.98	3.3551	Up	0.883632	-	GO:0031410//cytoplasmic vesicle	GO:0043167//ion binding;GO:0008422//beta-glucosidase activity	GO:0044238//primary metabolic process	gi|255565641|ref|XP_002523810.1|/1.9739e-135/Glucan endo-1,3-beta-glucosidase precursor, putative [Ricinus communis]
p5_sc00110.V1.gene94	732	16.79	75.46	2.16811	Up	0.892066	K00432|1|8e-62|234|rcu:RCOM_0574830|glutathione peroxidase [EC:1.11.1.9]	-	GO:0004601//peroxidase activity	GO:0008152//metabolic process;GO:0006950//response to stress	gi|255577761|ref|XP_002529755.1|/9.49035e-61/glutathione peroxidase, putative [Ricinus communis]
p5_sc00010.V1.gene720	789	24.4867	49.6433	1.0196	Up	0.813019	K11251|1|5e-43|172|mtr:MTR_7g114040|histone H2A	GO:0000785//chromatin;GO:0031981//nuclear lumen	GO:0003676//nucleic acid binding	GO:0034728//nucleosome organization	gi|449435726|ref|XP_004135645.1|/2.26984e-42/PREDICTED: probable histone H2AXb-like [Cucumis sativus]
p5_sc00039.V1.gene537	1650	21.0567	49.2333	1.22536	Up	0.838033	K04424|1|7e-18|90.5|ath:AT5G11850|sterile alpha motif and leucine zipper containing kinase AZK [EC:2.7.11.25];K14510|5|3e-08|58.5|ppp:PHYPADRAFT_30352|serine/threonine-protein kinase CTR1 [EC:2.7.11.1]	-	GO:0004672//protein kinase activity	-	gi|359475950|ref|XP_002279319.2|/9.13016e-44/PREDICTED: serine/threonine-protein kinase CTR1-like [Vitis vinifera]
p5_sc04126.V1.gene3	651	48.01	17.13	-1.48681	Down	0.857295	K08064|1|2e-32|137|gmx:100782085|nuclear transcription factor Y, alpha	-	-	-	gi|357118482|ref|XP_003560983.1|/2.0511e-50/PREDICTED: nuclear transcription factor Y subunit A-9-like [Brachypodium distachyon]
p5_sc00111.V1.gene54	1815	67.1433	23.7267	-1.50073	Down	0.864119	K14153|1|3e-19|95.1|ota:Ot12g00960|hydroxymethylpyrimidine kinase / phosphomethylpyrimidine kinase / thiamine-phosphate diphosphorylase [EC:2.7.1.49 2.7.4.7 2.5.1.3];K11093|2|7e-06|50.8|rcu:RCOM_0536950|U1 small nuclear ribonucleoprotein 70kDa;K13126|3|9e-06|50.4|sbi:SORBI_06g021850|polyadenylate-binding protein;K13195|4|9e-06|50.4|pop:POPTR_712972|cold-inducible RNA-binding protein	-	GO:0005488//binding	-	gi|115479739|ref|NP_001063463.1|/1.13187e-50/Os09g0476100 [Oryza sativa Japonica Group]
p5_sc00523.V1.gene45	387	12.6933	33.7433	1.41053	Up	0.837839	K04733|1|7e-20|93.6|smo:SELMODRAFT_33807|interleukin-1 receptor-associated kinase 4 [EC:2.7.11.1];K13430|5|2e-18|89.0|pop:POPTR_548061|serine/threonine-protein kinase PBS1 [EC:2.7.11.1]	-	GO:0004672//protein kinase activity;GO:0032559	GO:0006464//cellular protein modification process;GO:0033554//cellular response to stress	gi|374256007|gb|AEZ00865.1|/8.75028e-47/putative pto kinase interactor protein [Elaeis guineensis]
p5_sc00213.V1.gene165	486	7.53667	26.1533	1.795	Up	0.852301	-	-	-	-	gi|224117108|ref|XP_002317478.1|/6.22168e-08/predicted protein [Populus trichocarpa]
p5_sc00002.V1.gene631	723	94.2733	33.1867	-1.50625	Down	0.868023	-	-	-	-	gi|225466125|ref|XP_002267975.1|/1.31545e-115/PREDICTED: cell number regulator 6 isoform 1 [Vitis vinifera]
p5_sc00254.V1.gene40	762	39.8333	15.7633	-1.3374	Down	0.840909	-	-	-	-	gi|225463464|ref|XP_002272948.1|/1.36464e-73/PREDICTED: uncharacterized protein LOC100248593 [Vitis vinifera]
p5_sc00120.V1.gene93	675	2.07667	45.53	4.45448	Up	0.900694	K01507|1|5e-60|228|bdi:100837956|inorganic pyrophosphatase [EC:3.6.1.1]	GO:0044435	GO:0046872//metal ion binding;GO:0016462//pyrophosphatase activity	GO:0008152//metabolic process	gi|255630133|gb|ACU15420.1|/2.61664e-59/unknown [Glycine max]
p5_sc02638.V1.gene4	993	2.9	13.28	2.19513	Up	0.810192	K08235|1|3e-91|333|sbi:SORBI_01g015620|xyloglucan:xyloglucosyl transferase [EC:2.4.1.207]	-	GO:0016787//hydrolase activity	GO:0005975//carbohydrate metabolic process	gi|90399267|emb|CAH68070.1|/2.23742e-91/H0105C05.7 [Oryza sativa Indica Group]
p5_sc00167.V1.gene158	1002	42.4067	9.97333	-2.08814	Down	0.882015	-	-	-	-	gi|2735841|gb|AAB94013.1|/8.11124e-73/gene X-like protein [Sorghum bicolor]
p5_sc00376.V1.gene71	1566	0.09	39.9367	8.79357	Up	0.988433	K00864|1|0.0|857|bdi:100831505|glycerol kinase [EC:2.7.1.30]	-	GO:0016301//kinase activity	GO:0006071//glycerol metabolic process;GO:0009636//response to toxic substance;GO:0009628//response to abiotic stimulus;GO:0051707//response to other organism;GO:0006796//phosphate-containing compound metabolic process	gi|40716075|gb|AAR88660.1|/0/glycerol kinase [Pandanus amaryllifolius]
p5_sc00069.V1.gene380	1398	46.7133	134.387	1.52448	Up	0.870347	K12492|1|6e-164|575|vvi:100251169|ADP-ribosylation factor GTPase-activating protein 1	GO:0043231//intracellular membrane-bounded organelle	-	-	gi|225440296|ref|XP_002262606.1|/7.91136e-163/PREDICTED: probable ADP-ribosylation factor GTPase-activating protein AGD6 [Vitis vinifera]
p5_sc00030.V1.gene317	888	9.56667	24.17	1.33713	Up	0.811709	K16075|1|3e-47|186|gmx:100788454|magnesium transporter	GO:0016020//membrane	GO:0046873//metal ion transmembrane transporter activity	GO:0070838//divalent metal ion transport	gi|296083021|emb|CBI22425.3|/1.14859e-56/unnamed protein product [Vitis vinifera]
p5_sc00125.V1.gene66	1956	152.39	44.16	-1.78696	Down	0.8858	K10592|1|0.0|895|bdi:100821130|E3 ubiquitin-protein ligase HUWE1 [EC:6.3.2.19]	GO:0044464//cell part	GO:0016879//ligase activity, forming carbon-nitrogen bonds	GO:0043412//macromolecule modification	gi|297613088|ref|NP_001066671.2|/0/Os12g0428600 [Oryza sativa Japonica Group]
p5_sc00027.V1.gene523	1476	8.72667	23.4267	1.42465	Up	0.8155	K01934|1|1e-51|202|sbi:SORBI_02g037480|5-formyltetrahydrofolate cyclo-ligase [EC:6.3.3.2]	-	-	-	gi|462405156|gb|EMJ10620.1|/1.14157e-50/hypothetical protein PRUPE_ppa009377mg [Prunus persica]
p5_sc00064.V1.gene286	1365	0.19	38.7	7.67019	Up	0.978664	K13447|1|4e-164|575|rcu:RCOM_1689300|respiratory burst oxidase [EC:1.6.3.- 1.11.1.-]	GO:0043231//intracellular membrane-bounded organelle;GO:0031224//intrinsic to membrane	GO:0050664//oxidoreductase activity, acting on NAD(P)H, oxygen as acceptor;GO:0016209//antioxidant activity;GO:0046914//transition metal ion binding;GO:0050662//coenzyme binding	GO:0008152//metabolic process	gi|115479347|ref|NP_001063267.1|/0/Os09g0438000 [Oryza sativa Japonica Group]
p5_sc00550.V1.gene5	330	2.17333	32.7567	3.91381	Up	0.892016	K07910|1|6e-24|107|aly:ARALYDRAFT_660194|Ras-related protein Rab-18;K07976|3|6e-24|107|ath:AT5G03530|Rab family, other	GO:0042579//microbody	GO:0032029;GO:0032561//guanyl ribonucleotide binding;GO:0003824//catalytic activity;GO:0032559	GO:0006810//transport;GO:0035556//intracellular signal transduction;GO:0006351//transcription, DNA-dependent	gi|224097728|ref|XP_002311057.1|/6.97199e-23/predicted protein [Populus trichocarpa]
p5_sc00247.V1.gene15	297	40.8733	5.2	-2.97458	Down	0.893313	K03320|1|2e-08|55.1|mtr:MTR_1g079760|ammonium transporter, Amt family	GO:0009534//chloroplast thylakoid	-	-	gi|255562009|ref|XP_002522013.1|/1.5569e-11/conserved hypothetical protein [Ricinus communis]
p5_sc00015.V1.gene749	564	49.5267	181.99	1.87758	Up	0.888676	K02896|1|5e-38|155|pop:POPTR_817338|large subunit ribosomal protein L24e	GO:0030529//ribonucleoprotein complex	GO:0005198//structural molecule activity	GO:0010467//gene expression	gi|218189271|gb|EEC71698.1|/4.21446e-37/hypothetical protein OsI_04199 [Oryza sativa Indica Group]
p5_sc00024.V1.gene316	339	2.04	62.04	4.92656	Up	0.910106	-	GO:0031224//intrinsic to membrane	-	-	gi|115447871|ref|NP_001047715.1|/1.20678e-51/Os02g0673600 [Oryza sativa Japonica Group]
p5_sc09069.V1.gene1	1851	5.98667	21.77	1.86252	Up	0.843071	K03327|1|3e-165|580|bdi:100836099|multidrug resistance protein, MATE family	GO:0044464//cell part	GO:0022857//transmembrane transporter activity	GO:0006810//transport	gi|413954275|gb|AFW86924.1|/3.05236e-168/putative MATE efflux family protein [Zea mays]
p5_sc00023.V1.gene484	747	3.29667	14.5	2.13697	Up	0.81842	-	-	-	-	gi|242063066|ref|XP_002452822.1|/1.33135e-25/hypothetical protein SORBIDRAFT_04g033220 [Sorghum bicolor]
p5_sc00001.V1.gene2003	1278	11.8167	92.2367	2.96452	Up	0.901966	K00232|1|2e-89|327|osa:4340986|acyl-CoA oxidase [EC:1.3.3.6]	GO:0042579//microbody	GO:0050662//coenzyme binding;GO:0016634	GO:0009062//fatty acid catabolic process	gi|82569448|gb|ABB83366.1|/3.9081e-89/putative medium chain acyl-CoA oxidase [Malus x domestica]
p5_sc00261.V1.gene97	618	0.656667	134.377	7.67691	Up	0.987675	-	GO:0043231//intracellular membrane-bounded organelle	-	-	gi|115477487|ref|NP_001062339.1|/2.56535e-68/Os08g0532400 [Oryza sativa Japonica Group]
p5_sc00074.V1.gene102	744	16.4867	1.75	-3.23587	Down	0.85378	K15336|1|8e-14|75.5|vvi:100259391|tRNA (cytosine38-C5)-methyltransferase [EC:2.1.1.204];K15078|3|2e-09|61.2|vvi:100250139|structure-specific endonuclease subunit SLX1 [EC:3.6.1.-];K15271|4|2e-07|54.3|rcu:RCOM_1095670|ATP-dependent DNA helicase HFM1/MER3 [EC:3.6.4.12]	GO:0009536//plastid	-	-	gi|359477372|ref|XP_002280003.2|/1.95101e-61/PREDICTED: pentatricopeptide repeat-containing protein At3g23020 [Vitis vinifera]
p5_sc00205.V1.gene74	993	0.896667	93.6633	6.70677	Up	0.965586	-	-	-	-	gi|449442773|ref|XP_004139155.1|/2.49682e-58/PREDICTED: uncharacterized protein LOC101203466 [Cucumis sativus]
p5_sc00672.V1.gene5	786	1155.84	18.57	-5.95982	Down	0.940284	-	-	-	GO:0009725//response to hormone stimulus	gi|115465529|ref|NP_001056364.1|/4.93996e-98/Os05g0569500 [Oryza sativa Japonica Group]
p5_sc00116.V1.gene109	1512	131.737	56.7767	-1.21429	Down	0.850396	K11434|1|1e-73|275|gmx:100781777|protein arginine N-methyltransferase 1 [EC:2.1.1.-]	GO:0044424//intracellular part	GO:0016274//protein-arginine N-methyltransferase activity	GO:0016571//histone methylation	gi|125605407|gb|EAZ44443.1|/5.61657e-77/hypothetical protein OsJ_29056 [Oryza sativa Japonica Group]
p5_sc00617.V1.gene6	636	17.9767	4.56333	-1.97797	Down	0.832049	-	-	-	-	gi|302857690|ref|XP_002959935.1|/2.067e-07/hypothetical protein VOLCADRAFT_72041 [Volvox carteri f. nagariensis]
p5_sc00385.V1.gene68	1776	13.86	0.973333	-3.83185	Down	0.842595	K13495|1|9e-83|306|sbi:SORBI_06g024970|cis-zeatin O-glucosyltransferase [EC:2.4.1.215]	-	-	-	gi|57012671|sp|Q6JAH0.1|CZOG_SORBI/1.20587e-81/RecName: Full=Putative cis-zeatin O-glucosyltransferase
p5_sc00127.V1.gene29	495	1.87	22.7333	3.6037	Up	0.877196	K03691|1|2e-69|258|osa:4343677|peptide-O-fucosyltransferase [EC:2.4.1.221]	-	-	-	gi|115472923|ref|NP_001060060.1|/2.55492e-68/Os07g0572600 [Oryza sativa Japonica Group]
p5_sc00366.V1.gene57	576	97.77	3.56	-4.77944	Down	0.910639	-	GO:0016020//membrane;GO:0043234//protein complex	-	-	gi|462422248|gb|EMJ26511.1|/1.99989e-37/hypothetical protein PRUPE_ppa001200mg [Prunus persica]
p5_sc00220.V1.gene69	234	9.57333	0.01	-9.90288	Down	0.901271	K11594|1|1e-17|86.3|rcu:RCOM_0878260|ATP-dependent RNA helicase [EC:3.6.4.13]	-	GO:0017111//nucleoside-triphosphatase activity;GO:0005488//binding	-	gi|462403675|gb|EMJ09232.1|/7.43828e-17/hypothetical protein PRUPE_ppa002959mg [Prunus persica]
p5_sc00131.V1.gene81	1176	9.99	111.237	3.477	Up	0.90426	K10256|1|5e-177|618|osa:4330523|omega-6 fatty acid desaturase (delta-12 desaturase) [EC:1.14.19.-]	-	GO:0016705//oxidoreductase activity, acting on paired donors, with incorporation or reduction of molecular oxygen	GO:0044238//primary metabolic process	gi|456722712|gb|AGG38092.1|/6.1995e-179/omega-6 fatty acid desaturase 2 endoplasmic reticulum isozyme 2c [Musa AB Group]
p5_sc00084.V1.gene426	762	32.7467	8.92	-1.87623	Down	0.866876	K12657|1|2e-55|213|gmx:100816150|delta-1-pyrroline-5-carboxylate synthetase [EC:2.7.2.11 1.2.1.41]	-	GO:0016620//oxidoreductase activity, acting on the aldehyde or oxo group of donors, NAD or NADP as acceptor;GO:0016774//phosphotransferase activity, carboxyl group as acceptor	GO:0006560//proline metabolic process	gi|357966625|gb|AET97457.1|/3.4864e-61/delta1-pyrroline-5-carboxylate synthetase [Musa acuminata AAA Group]
p5_sc00038.V1.gene9	1044	45.9067	13.7033	-1.74418	Down	0.872647	-	GO:0043231//intracellular membrane-bounded organelle	-	GO:0009887//organ morphogenesis;GO:0009791//post-embryonic development;GO:0006351//transcription, DNA-dependent	gi|255554298|ref|XP_002518189.1|/2.77956e-47/conserved hypothetical protein [Ricinus communis]
p5_sc00164.V1.gene171	558	0.253333	21.9	6.43375	Up	0.93138	-	-	-	-	gi|224099591|ref|XP_002311543.1|/8.12083e-41/predicted protein [Populus trichocarpa]
p5_sc00049.V1.gene69	1203	41.3567	20.0833	-1.04212	Down	0.808958	K09285|1|3e-18|91.3|bdi:100845338|AP2-like factor, ANT lineage	-	-	-	gi|125560301|gb|EAZ05749.1|/2.01229e-31/hypothetical protein OsI_27983 [Oryza sativa Indica Group]
p5_sc00018.V1.gene339	609	7.37333	97.8767	3.73058	Up	0.904297	K14496|1|3e-85|312|vvi:100251890|abscisic acid receptor PYR/PYL family	-	-	-	gi|297742323|emb|CBI34472.3|/9.05322e-87/unnamed protein product [Vitis vinifera]
p5_sc00012.V1.gene909	513	23.2	3.79333	-2.61259	Down	0.870097	K10134|1|3e-08|55.8|bdi:100834064|etoposide-induced 2.4 mRNA	-	-	-	gi|218194877|gb|EEC77304.1|/5.36583e-11/hypothetical protein OsI_15958 [Oryza sativa Indica Group]
p5_sc00045.V1.gene471	585	0.01	8.06333	9.65523	Up	0.875805	-	-	-	-	gi|359806765|ref|NP_001241301.1|/3.77486e-55/uncharacterized protein LOC100775617 precursor [Glycine max]
p5_sc00213.V1.gene115	459	0.01	44.96	12.1344	Up	0.992111	K03676|1|5e-10|61.6|bdi:100821530|glutaredoxin 3	-	-	-	gi|115435588|ref|NP_001042552.1|/7.67034e-23/Os01g0241400 [Oryza sativa Japonica Group]
p5_sc31479.V1.gene1	936	0.01	34.1	11.7356	Up	0.987555	K14209|1|5e-07|53.5|smo:SELMODRAFT_54913|solute carrier family 36 (proton-coupled amino acid transporter)	GO:0016020//membrane	-	-	gi|115487732|ref|NP_001066353.1|/3.34826e-126/Os12g0194900 [Oryza sativa Japonica Group]
p5_sc00622.V1.gene52	1956	40.3333	15.9767	-1.33601	Down	0.841367	-	-	-	-	gi|359477932|ref|XP_002264608.2|/3.75459e-39/PREDICTED: uncharacterized protein LOC100250375 [Vitis vinifera]
p5_sc00012.V1.gene841	480	0.566667	58.64	6.69324	Up	0.961939	-	-	-	GO:0009987//cellular process;GO:0023052//signaling	gi|356541805|ref|XP_003539363.1|/8.4711e-34/PREDICTED: uncharacterized protein LOC100305899 [Glycine max]
p5_sc00107.V1.gene148	288	0.523333	22.0267	5.39538	Up	0.895901	-	-	-	-	gi|356542816|ref|XP_003539861.1|/4.72346e-16/PREDICTED: uncharacterized protein LOC100776375 [Glycine max]
p5_sc00004.V1.gene1054	1263	37.02	365.06	3.30176	Up	0.905331	K13464|1|2e-58|224|vvi:100262965|jasmonate ZIM domain-containing protein	-	-	-	gi|225424341|ref|XP_002284855.1|/2.99199e-57/PREDICTED: protein TIFY 6B isoform 1 [Vitis vinifera]
p5_sc00014.V1.gene270	1215	79.37	10.97	-2.85503	Down	0.900845	-	GO:0031410//cytoplasmic vesicle	-	-	gi|224137718|ref|XP_002327195.1|/4.24727e-37/predicted protein [Populus trichocarpa]
p5_sc00039.V1.gene65	912	136.303	60.5033	-1.17173	Down	0.846925	-	-	-	-	gi|115468828|ref|NP_001058013.1|/9.37077e-110/Os06g0603600 [Oryza sativa Japonica Group]
p5_sc01250.V1.gene9	285	8.05	218.873	4.76496	Up	0.912218	K01915|1|5e-33|137|vvi:100246404|glutamine synthetase [EC:6.3.1.2]	GO:0044424//intracellular part	GO:0016211;GO:0032559	GO:0006541//glutamine metabolic process;GO:0071941	gi|353441112|gb|AEQ94140.1|/1.73214e-34/putative glutamine synthetase cytosolic isozyme1 [Elaeis guineensis]
p5_sc00135.V1.gene242	312	2.31667	25.0467	3.4345	Up	0.880799	K13430|1|3e-13|71.2|osa:4329463|serine/threonine-protein kinase PBS1 [EC:2.7.11.1];K00924|4|2e-11|65.5|ath:AT4G35600|[EC:2.7.1.-]	-	GO:0004672//protein kinase activity;GO:0032559	GO:0006464//cellular protein modification process	gi|462411001|gb|EMJ16050.1|/1.74293e-34/hypothetical protein PRUPE_ppa006729mg [Prunus persica]
p5_sc00065.V1.gene213	1143	16.74	2.14333	-2.96537	Down	0.852288	K12489|1|3e-07|54.7|gmx:100792517|Arf-GAP with coiled-coil, ANK repeat and PH domain-containing protein;K06694|4|9e-06|49.7|cre:CHLREDRAFT_140415|26S proteasome non-ATPase regulatory subunit 10	-	-	-	gi|15824823|gb|AAL09479.1|AF359521_1/3.31932e-28/inward rectifying shaker-like K+ channel [Vitis vinifera]
p5_sc03956.V1.gene1	1167	1.77333	34.32	4.27451	Up	0.894604	K15095|1|9e-46|182|rcu:RCOM_1614570|(+)-neomenthol dehydrogenase [EC:1.1.1.208]	-	GO:0003824//catalytic activity	GO:0008152//metabolic process	gi|116312039|emb|CAJ86404.1|/8.0095e-62/OSIGBa0125M19.7 [Oryza sativa Indica Group]
p5_sc00059.V1.gene26	1197	19	134.233	2.82067	Up	0.902931	K01412|1|8e-167|584|vvi:100259973|mitochondrial processing peptidase [EC:3.4.24.64]	GO:0043231//intracellular membrane-bounded organelle	GO:0046914//transition metal ion binding;GO:0004175//endopeptidase activity	GO:0019538//protein metabolic process	gi|225442426|ref|XP_002283426.1|/1.05374e-165/PREDICTED: mitochondrial-processing peptidase subunit alpha [Vitis vinifera]
p5_sc00072.V1.gene361	534	42.58	7.04667	-2.59516	Down	0.891452	K09060|1|5e-07|52.0|aly:ARALYDRAFT_912691|plant G-box-binding factor	GO:0043231//intracellular membrane-bounded organelle	-	-	gi|242043342|ref|XP_002459542.1|/3.35819e-14/hypothetical protein SORBIDRAFT_02g006350 [Sorghum bicolor]
p5_sc00131.V1.gene106	699	13.7533	3.23333	-2.08869	Down	0.809936	K00208|1|1e-21|101|vvi:100241680|enoyl-[acyl-carrier protein] reductase I [EC:1.3.1.9]	-	-	-	gi|374255957|gb|AEZ00840.1|/1.48778e-28/putative enoyl-ACP-reductase protein, partial [Elaeis guineensis]
p5_sc00001.V1.gene1048	1869	111.847	40.12	-1.47913	Down	0.86838	K11684|1|3e-81|301|sbi:SORBI_03g001920|bromodomain-containing factor 1;K06062|3|1e-10|67.0|cme:CMM151C|histone acetyltransferase [EC:2.3.1.48];K11723|5|2e-08|59.7|ppp:PHYPADRAFT_170771|bromodomain-containing protein 7/9	-	-	-	gi|255568313|ref|XP_002525131.1|/2.48846e-109/bromodomain-containing protein, putative [Ricinus communis]
p5_sc00006.V1.gene161	921	50.3733	14.7767	-1.76934	Down	0.875348	K03013|1|9e-64|241|vvi:100259318|DNA-directed RNA polymerases I, II, and III subunit RPABC1	GO:0016591//DNA-directed RNA polymerase II, holoenzyme	GO:0034062//RNA polymerase activity;GO:0003676//nucleic acid binding	GO:0010467//gene expression	gi|225445170|ref|XP_002284107.1|/1.14115e-62/PREDICTED: DNA-directed RNA polymerases I, II, and III subunit RPABC1 isoform 1 [Vitis vinifera]
p5_sc00096.V1.gene311	1431	0.73	21.7467	4.89675	Up	0.885461	-	-	-	-	gi|255554727|ref|XP_002518401.1|/1.48255e-39/conserved hypothetical protein [Ricinus communis]
p5_sc00019.V1.gene479	729	0.01	13.56	10.4051	Up	0.940509	K13430|1|2e-14|77.8|zma:100283091|serine/threonine-protein kinase PBS1 [EC:2.7.11.1]	GO:0043231//intracellular membrane-bounded organelle	GO:0004672//protein kinase activity;GO:0000166//nucleotide binding	-	gi|357166454|ref|XP_003580715.1|/4.39293e-42/PREDICTED: probable receptor-like serine/threonine-protein kinase At5g57670-like [Brachypodium distachyon]
p5_sc00209.V1.gene95	399	4.17667	19.0367	2.18836	Up	0.846442	-	-	-	-	gi|462420338|gb|EMJ24601.1|/6.41987e-29/hypothetical protein PRUPE_ppa013358mg [Prunus persica]
p5_sc00002.V1.gene1675	1077	10.6633	82.6667	2.95465	Up	0.901396	K11805|1|9e-111|398|ppp:PHYPADRAFT_132054|WD repeat-containing protein 68	GO:0043231//intracellular membrane-bounded organelle	GO:0003676//nucleic acid binding	GO:0008104//protein localization;GO:0001708//cell fate specification;GO:0009913//epidermal cell differentiation	gi|426273157|gb|AFY23208.1|/1.12089e-123/transparent testa glabra 1 [Rosa rugosa]
p5_sc00255.V1.gene80	384	43.5833	4.55667	-3.25773	Down	0.8957	-	-	GO:0046914//transition metal ion binding	-	gi|358346689|ref|XP_003637398.1|/3.35276e-30/RING finger protein [Medicago truncatula]
p5_sc00845.V1.gene37	1959	0.01	14.48	10.4998	Up	0.946487	-	-	-	-	gi|242067787|ref|XP_002449170.1|/1.57231e-170/hypothetical protein SORBIDRAFT_05g005970 [Sorghum bicolor]
p5_sc16422.V1.gene1	753	5.06	152.197	4.91066	Up	0.913828	K09873|1|4e-104|375|ath:AT2G36830|aquaporin TIP	GO:0031224//intrinsic to membrane;GO:0031090//organelle membrane;GO:0043231//intracellular membrane-bounded organelle	-	GO:0006810//transport	gi|1729971|sp|P50156.1|TIP11_ORYSJ/8.54464e-113/RecName: Full=Probable aquaporin TIP1-1; AltName: Full=Tonoplast intrinsic protein 1-1; Short=OsTIP1;1; AltName: Full=rTIP1
p5_sc00335.V1.gene8	1089	0.01	7.96333	9.63723	Up	0.873493	K01376|1|9e-117|418|ath:AT5G43060|[EC:3.4.22.-];K01365|4|4e-101|366|smo:SELMODRAFT_428615|cathepsin L [EC:3.4.22.15]	-	GO:0016491//oxidoreductase activity;GO:0070011//peptidase activity, acting on L-amino acid peptides	GO:0008152//metabolic process	gi|148927382|gb|ABR19827.1|/5.41742e-158/cysteine proteinase [Elaeis guineensis]
p5_sc00016.V1.gene701	588	9.76333	34.0133	1.80065	Up	0.865391	-	-	GO:0003676//nucleic acid binding;GO:0046914//transition metal ion binding	-	gi|224072260|ref|XP_002303678.1|/6.09858e-45/f-box family protein [Populus trichocarpa]
p5_sc00001.V1.gene3479	996	0.01	5.78667	9.17659	Up	0.81357	-	-	-	-	gi|359480498|ref|XP_002262854.2|/8.3328e-62/PREDICTED: transcription factor bHLH96-like [Vitis vinifera]
p5_sc00003.V1.gene358	345	15.1167	37.3367	1.30445	Up	0.833647	K13447|1|7e-37|149|gmx:100799682|respiratory burst oxidase [EC:1.6.3.- 1.11.1.-]	GO:0031224//intrinsic to membrane	GO:0046914//transition metal ion binding;GO:0016651//oxidoreductase activity, acting on NAD(P)H;GO:0016209//antioxidant activity;GO:0050662//coenzyme binding	GO:0006091//generation of precursor metabolites and energy	gi|56201942|dbj|BAD73392.1|/2.26014e-50/putative respiratory burst oxidase [Oryza sativa Japonica Group]
p5_sc00356.V1.gene20	1143	3.57333	17.74	2.31166	Up	0.844111	-	-	-	-	gi|357146615|ref|XP_003574054.1|/8.87321e-90/PREDICTED: uncharacterized protein At1g03900-like [Brachypodium distachyon]
p5_sc00028.V1.gene580	1071	0.01	36.3633	11.8283	Up	0.988865	K10999|1|1e-30|132|pop:POPTR_568682|cellulose synthase A [EC:2.4.1.12]	GO:0016020//membrane	GO:0016757//transferase activity, transferring glycosyl groups	GO:0009987//cellular process	gi|406870035|gb|AFS65091.1|/1.28033e-95/cellulose synthase-like protein CslG, partial [Elaeis guineensis]
p5_sc00054.V1.gene60	639	3.16	13.8967	2.13674	Up	0.813551	K14684|1|4e-11|66.2|cre:CHLREDRAFT_187064|solute carrier family 25 (mitochondrial phosphate transporter), member 23/24/25/41;K15085|3|2e-09|60.5|olu:OSTLU_5965|solute carrier family 25, member 42;K15115|4|1e-08|57.8|bdi:100837989|solute carrier family 25 (mitochondrial folate transporter), member 32;K15108|5|1e-08|57.8|smo:SELMODRAFT_135271|solute carrier family 25 (mitochondrial thiamine pyropho…	GO:0019866//organelle inner membrane;GO:0043231//intracellular membrane-bounded organelle;GO:0031224//intrinsic to membrane	-	GO:0046907//intracellular transport	gi|462400870|gb|EMJ06427.1|/9.22707e-64/hypothetical protein PRUPE_ppa006009mg [Prunus persica]
p5_sc00009.V1.gene241	312	81.6633	31.56	-1.37159	Down	0.858128	K03127|1|3e-42|167|vvi:100246965|transcription initiation factor TFIID subunit 13	-	GO:0003676//nucleic acid binding	GO:0044238//primary metabolic process;GO:0010467//gene expression;GO:0034645//cellular macromolecule biosynthetic process	gi|225437517|ref|XP_002275358.1|/4.28304e-41/PREDICTED: transcription initiation factor TFIID subunit 13-like isoform 3 [Vitis vinifera]
p5_sc00007.V1.gene700	1203	9.65333	124.87	3.69326	Up	0.904999	K14802|1|3e-128|456|osa:4324268|phospholipid-transporting ATPase [EC:3.6.3.1];K01530|2|4e-91|333|sbi:SORBI_01g036200|phospholipid-translocating ATPase [EC:3.6.3.1]	GO:0016020//membrane	GO:0043492//ATPase activity, coupled to movement of substances;GO:0022892;GO:0016820//hydrolase activity, acting on acid anhydrides, catalyzing transmembrane movement of substances;GO:0000166//nucleotide binding	GO:0008152//metabolic process	gi|222624848|gb|EEE58980.1|/8.4891e-131/hypothetical protein OsJ_10682 [Oryza sativa Japonica Group]
p5_sc00076.V1.gene142	3798	86.8233	10.1033	-3.10325	Down	0.902267	K11446|1|3e-55|216|bdi:100829070|histone demethylase JARID1 [EC:1.14.11.-]	GO:0043231//intracellular membrane-bounded organelle	GO:0003676//nucleic acid binding	-	gi|357132358|ref|XP_003567797.1|/0/PREDICTED: probable lysine-specific demethylase JMJ14-like [Brachypodium distachyon]
p5_sc00128.V1.gene34	552	58.84	0.44	-7.06315	Down	0.971665	K10712|1|3e-44|175|sbi:SORBI_07g029100|cysteamine dioxygenase [EC:1.13.11.19]	-	GO:0016702//oxidoreductase activity, acting on single donors with incorporation of molecular oxygen, incorporation of two atoms of oxygen	GO:0008152//metabolic process	gi|42408585|dbj|BAD09762.1|/4.46726e-44/hypothetical protein [Oryza sativa Japonica Group]
p5_sc00188.V1.gene152	975	51.6133	7.59333	-2.76494	Down	0.895782	-	GO:0009532//plastid stroma	-	-	gi|356545822|ref|XP_003541333.1|/5.74304e-76/PREDICTED: cytosolic purine 5'-nucleotidase-like [Glycine max]
p5_sc00075.V1.gene156	7719	44.9	10.5333	-2.09175	Down	0.883306	-	-	-	GO:0065007//biological regulation;GO:0048856//anatomical structure development;GO:0030154//cell differentiation;GO:0007275//multicellular organismal development	gi|222625995|gb|EEE60127.1|/0/hypothetical protein OsJ_13005 [Oryza sativa Japonica Group]
p5_sc00054.V1.gene158	870	0.01	34.8933	11.7687	Up	0.988007	-	-	GO:0016798//hydrolase activity, acting on glycosyl bonds;GO:0003779//actin binding;GO:0043167//ion binding	GO:0044238//primary metabolic process	gi|115481730|ref|NP_001064458.1|/9.07545e-91/Os10g0370500 [Oryza sativa Japonica Group]
p5_sc00227.V1.gene99	1932	2.43667	54.5733	4.48522	Up	0.90352	K15078|1|5e-121|433|vvi:100250139|structure-specific endonuclease subunit SLX1 [EC:3.6.1.-];K03798|4|2e-75|281|rcu:RCOM_0340700|cell division protease FtsH [EC:3.4.24.-]	-	-	-	gi|225457315|ref|XP_002281558.1|/0/PREDICTED: pentatricopeptide repeat-containing protein At2g02980 [Vitis vinifera]
p5_sc00094.V1.gene327	213	8.74	0.01	-9.77149	Down	0.88867	-	-	-	-	gi|449494197|ref|XP_004159475.1|/5.79684e-14/PREDICTED: uncharacterized protein OsI_027940-like [Cucumis sativus]
p5_sc00229.V1.gene101	1389	326.63	46.5	-2.81235	Down	0.90389	-	-	GO:0003824//catalytic activity	GO:0008152//metabolic process	gi|115458014|ref|NP_001052607.1|/1.25186e-160/Os04g0382300 [Oryza sativa Japonica Group]
p5_sc00164.V1.gene180	2160	51.7533	14.51	-1.8346	Down	0.87786	K12879|1|0.0|933|vvi:100254201|THO complex subunit 2	-	-	-	gi|359472577|ref|XP_002281541.2|/0/PREDICTED: THO complex subunit 2-like [Vitis vinifera]
p5_sc00335.V1.gene40	849	2.8	766.883	8.09744	Up	0.993953	K09284|1|3e-62|236|vvi:100268051|AP2-like factor, euAP2 lineage	-	-	-	gi|226377504|gb|ACO52508.1|/1.1076e-61/transcription factor APETALA2 [Vitis vinifera]
p5_sc00101.V1.gene186	717	2.45	45.03	4.20003	Up	0.899222	K00366|1|2e-102|369|gmx:732631|ferredoxin-nitrite reductase [EC:1.7.7.1]	GO:0009536//plastid	GO:0016664;GO:0051536//iron-sulfur cluster binding;GO:0005506//iron ion binding	GO:0051234//establishment of localization;GO:0042126//nitrate metabolic process;GO:0006091//generation of precursor metabolites and energy	gi|470117309|ref|XP_004294803.1|/3.77232e-107/PREDICTED: ferredoxin--nitrite reductase, chloroplastic-like [Fragaria vesca subsp. vesca]
p5_sc00062.V1.gene51	1110	7.92333	0.01	-9.62996	Down	0.872797	K05283|1|6e-10|63.5|aly:ARALYDRAFT_354960|phosphatidylinositol glycan, class W [EC:2.3.-.-];K15692|2|6e-09|60.1|sbi:SORBI_06g034040|E3 ubiquitin-protein ligase RNF13 [EC:6.3.2.19];K11982|5|3e-08|57.8|ppp:PHYPADRAFT_169900|E3 ubiquitin-protein ligase RNF115/126 [EC:6.3.2.19]	-	-	-	gi|357115886|ref|XP_003559716.1|/3.27917e-33/PREDICTED: RING-H2 finger protein ATL79-like, partial [Brachypodium distachyon]
p5_sc00011.V1.gene532	1230	4.53	32.03	2.82184	Up	0.886326	-	-	-	-	gi|357136619|ref|XP_003569901.1|/2.4652e-133/PREDICTED: uncharacterized protein LOC100837263 [Brachypodium distachyon]
p5_sc00020.V1.gene405	1017	10.2667	29.3267	1.51425	Up	0.838816	-	GO:0043231//intracellular membrane-bounded organelle	-	-	gi|255555606|ref|XP_002518839.1|/6.99831e-88/conserved hypothetical protein [Ricinus communis]
p5_sc00034.V1.gene428	1536	235.45	69.5667	-1.75895	Down	0.885818	-	-	-	-	gi|462397112|gb|EMJ02911.1|/4.77794e-132/hypothetical protein PRUPE_ppa003836mg [Prunus persica]
p5_sc00003.V1.gene1652	1065	63.1	11.8633	-2.41113	Down	0.894591	-	-	-	-	gi|195649591|gb|ACG44263.1|/8.3571e-156/F-box domain containing protein [Zea mays]
[truncated: 7,518 more rows]

## Sheet: 0d-VS-75d.GeneDiffExpFilter
Table S4. Analysis of differentially expressed genes (DEGs) (0d-Vs-75d)
[truncated: 8,710 more rows]
