# Supplementary material for: Integrative omics analysis on phytohormones involved in oil palm seed germination
Source: BMC Plant Biol. 2019 Aug 19;19:363. doi: 10.1186/s12870-019-1970-0 (PMC6700987; doi:10.1186/s12870-019-1970-0)
Supplement: Supplementary file 6 — Table S5. A list of some differentially expressed genes (DEGs) with log2Ratio ≥ 10. (XLSX 45 kb) [file 12870_2019_1970_MOESM6_ESM.xlsx]

## Sheet: 0d-VS-70d
Table S5. A list of some differentially expressed genes (DEGs) with log2Ratio ≥ 10 (0d-Vs-70d)
GeneID	geneLength	Means-0d	Means-70d	log2Ratio(70d/0d)	Up-Down-Regulation(70d/0d)	Probability	KEGG Orthology	GO Component	GO Function	GO Process	Blast nr
p5_sc00121.V1.gene70	579	0.01	63.7633	12.6385	Up	0.995701	-	-	-	-	gi|326500332|dbj|BAK06255.1|/7.37423e-72/predicted protein [Hordeum vulgare subsp. vulgare]
p5_sc00035.V1.gene447	1749	0.01	10.2533	10.0019	Up	0.910087	K01051|1|0.0|659|pop:POPTR_553829|pectinesterase [EC:3.1.1.11]	GO:0005576//extracellular region;GO:0030312//external encapsulating structure;GO:0044424//intracellular part	GO:0004091//carboxylesterase activity	GO:0071555//cell wall organization;GO:0051707//response to other organism	gi|224074109|ref|XP_002304257.1|/0/predicted protein [Populus trichocarpa]
p5_sc00059.V1.gene285	864	0.01	13.5333	10.4023	Up	0.940334	-	GO:0043231//intracellular membrane-bounded organelle	GO:0000166//nucleotide binding	-	gi|102139994|gb|ABF70129.1|/2.86451e-113/dynamin family protein [Musa balbisiana]
p5_sc00863.V1.gene24	375	0.01	162.953	13.9922	Up	0.999035	-	-	-	-	gi|470121270|ref|XP_004296699.1|/2.9692e-26/PREDICTED: putative lipid-transfer protein DIR1-like [Fragaria vesca subsp. vesca]
p5_sc04861.V1.gene3	603	0.01	22.9367	11.1634	Up	0.975255	-	GO:0043231//intracellular membrane-bounded organelle	-	-	gi|326500816|dbj|BAJ95074.1|/5.60013e-49/predicted protein [Hordeum vulgare subsp. vulgare]
p5_sc00043.V1.gene444	381	0.01	15.7367	10.6199	Up	0.953468	-	-	GO:0004672//protein kinase activity	-	gi|302142296|emb|CBI19499.3|/9.7905e-30/unnamed protein product [Vitis vinifera]
p5_sc00121.V1.gene184	1353	0.01	22.82	11.1561	Up	0.974998	K08249|1|2e-131|467|pop:POPTR_1084309|hydroxymandelonitrile lyase [EC:4.1.2.11]	GO:0031410//cytoplasmic vesicle	-	-	gi|224100813|ref|XP_002312024.1|/2.2202e-130/predicted protein [Populus trichocarpa]
p5_sc00017.V1.gene310	405	0.01	17.7667	10.795	Up	0.961764	K10802|1|2e-09|59.3|vvi:100257544|high mobility group protein B1	-	-	-	gi|195618458|gb|ACG31059.1|/8.07994e-16/HMG1/2-like protein [Zea mays]
p5_sc00074.V1.gene20	390	0.01	11.17	10.1254	Up	0.920658	-	-	GO:0005488//binding	GO:0048827//phyllome development	gi|356574429|ref|XP_003555350.1|/2.46655e-28/PREDICTED: protein TIFY 4B-like [Glycine max]
p5_sc00018.V1.gene704	252	0.01	44.0633	12.1054	Up	0.99186	K12355|1|6e-31|130|osa:4326375|coniferyl-aldehyde dehydrogenase [EC:1.2.1.68]	-	GO:0016620//oxidoreductase activity, acting on the aldehyde or oxo group of donors, NAD or NADP as acceptor	GO:0008152//metabolic process	gi|197312909|gb|ACH63235.1|/2.76087e-32/alcohol dehydrogenase [Rheum australe]
p5_sc00018.V1.gene706	477	0.01	22.3067	11.1233	Up	0.973876	K12355|1|1e-44|176|zma:541914|coniferyl-aldehyde dehydrogenase [EC:1.2.1.68]	-	GO:0016620//oxidoreductase activity, acting on the aldehyde or oxo group of donors, NAD or NADP as acceptor	GO:0008152//metabolic process	gi|357135387|ref|XP_003569291.1|/1.36279e-44/PREDICTED: aldehyde dehydrogenase family 2 member C4-like [Brachypodium distachyon]
p5_sc00139.V1.gene106	600	0.01	141.437	13.7879	Up	0.99886	K00430|1|3e-55|212|pop:POPTR_719600|peroxidase [EC:1.11.1.7]	-	GO:0005506//iron ion binding;GO:0003824//catalytic activity;GO:0016209//antioxidant activity	GO:0008152//metabolic process;GO:0006950//response to stress	gi|449457510|ref|XP_004146491.1|/1.96294e-54/PREDICTED: peroxidase 72-like [Cucumis sativus]
p5_sc00001.V1.gene2067	594	0.01	14.1967	10.4713	Up	0.944751	-	-	-	-	gi|15227011|ref|NP_178368.1|/7.84647e-11/RNase H domain-containing protein [Arabidopsis thaliana]
p5_sc00019.V1.gene279	810	0.01	28.8133	11.4925	Up	0.983338	K13424|1|9e-17|85.5|vvi:100243352|WRKY transcription factor 33	-	-	-	gi|359476150|ref|XP_002282812.2|/1.02234e-45/PREDICTED: WRKY transcription factor 18-like [Vitis vinifera]
p5_sc00578.V1.gene46	1437	0.1	132.72	10.3742	Up	0.998703	K00318|1|1e-148|525|sbi:SORBI_01g029660|proline dehydrogenase [EC:1.5.99.8]	GO:0031410//cytoplasmic vesicle	GO:0016491//oxidoreductase activity	GO:0009064//glutamine family amino acid metabolic process	gi|326505010|dbj|BAK02892.1|/4.34606e-148/predicted protein [Hordeum vulgare subsp. vulgare]
p5_sc01199.V1.gene13	1335	0.01	36.66	11.84	Up	0.989015	-	-	-	-	gi|255554202|ref|XP_002518141.1|/1.65003e-53/conserved hypothetical protein [Ricinus communis]
p5_sc00006.V1.gene1055	1008	0.01	90.1333	13.1378	Up	0.997656	K05894|1|4e-126|449|pop:POPTR_810138|12-oxophytodienoic acid reductase [EC:1.3.1.42]	-	GO:0003824//catalytic activity	-	gi|462420268|gb|EMJ24531.1|/6.82065e-128/hypothetical protein PRUPE_ppa007377mg [Prunus persica]
p5_sc00121.V1.gene225	600	0.01	13.05	10.3498	Up	0.936793	K01955|1|7e-57|218|vvi:100262205|carbamoyl-phosphate synthase large subunit [EC:6.3.5.5];K13944|2|2e-21|100|pop:POPTR_559669|LOB domain-containing protein 16;K13945|5|3e-20|96.3|vvi:100266975|LOB domain-containing protein 29	-	-	-	gi|388518463|gb|AFK47293.1|/3.45689e-59/unknown [Lotus japonicus]
p5_sc00004.V1.gene385	504	0.01	62.6333	12.6127	Up	0.995564	K01285|1|4e-33|138|pop:POPTR_262770|lysosomal Pro-X carboxypeptidase [EC:3.4.16.2]	GO:0031410//cytoplasmic vesicle;GO:0000323//lytic vacuole	GO:0070011//peptidase activity, acting on L-amino acid peptides	GO:0019538//protein metabolic process	gi|118487801|gb|ABK95724.1|/3.57001e-36/unknown [Populus trichocarpa]
p5_sc00003.V1.gene1409	639	0.22	431.453	10.9375	Up	0.999718	K14641|1|8e-46|181|pop:POPTR_729947|apyrase [EC:3.6.1.5]	GO:0031410//cytoplasmic vesicle	-	-	gi|125550683|gb|EAY96392.1|/1.09503e-48/hypothetical protein OsI_18291 [Oryza sativa Indica Group]
p5_sc00457.V1.gene23	1182	0.01	14.1567	10.4673	Up	0.944507	K00660|1|0.0|670|sbi:SORBI_05g020230|chalcone synthase [EC:2.3.1.74]	-	GO:0016747//transferase activity, transferring acyl groups other than amino-acyl groups	GO:0008152//metabolic process	gi|301517422|gb|ADK78881.1|/0/chalcone synthase [Lilium hybrid cultivar]
p5_sc00010.V1.gene423	567	0.01	30.9133	11.594	Up	0.985162	-	GO:0005576//extracellular region	GO:0046914//transition metal ion binding	-	gi|359490091|ref|XP_002276756.2|/2.17009e-73/PREDICTED: putative germin-like protein 2-1-like [Vitis vinifera]
p5_sc16127.V1.gene1	165	0.01	22.72	11.1497	Up	0.974804	-	GO:0043231//intracellular membrane-bounded organelle	-	GO:0051234//establishment of localization	gi|225442985|ref|XP_002268544.1|/2.36804e-23/PREDICTED: uncharacterized protein LOC100245686 [Vitis vinifera]
p5_sc00048.V1.gene405	603	0.01	13.8967	10.4405	Up	0.942847	K00799|1|2e-64|243|zma:541831|glutathione S-transferase [EC:2.5.1.18]	-	GO:0016740//transferase activity	-	gi|125542288|gb|EAY88427.1|/1.56725e-67/hypothetical protein OsI_09891 [Oryza sativa Indica Group]
p5_sc00458.V1.gene43	300	0.01	51.4733	12.3296	Up	0.993828	-	-	-	-	gi|194693986|gb|ACF81077.1|/6.11703e-39/unknown [Zea mays]
p5_sc00368.V1.gene89	570	0.01	11.22	10.1319	Up	0.921178	-	-	-	-	gi|356520683|ref|XP_003528990.1|/6.96905e-11/PREDICTED: uncharacterized protein LOC100781046 [Glycine max]
p5_sc00061.V1.gene38	336	0.01	15.1	10.5603	Up	0.950084	K02212|1|8e-13|70.1|zma:100281587|minichromosome maintenance protein 4 (cell division control protein 54)	-	GO:0003676//nucleic acid binding;GO:0016462//pyrophosphatase activity;GO:0032559	GO:0006259//DNA metabolic process	gi|222618633|gb|EEE54765.1|/3.2239e-12/hypothetical protein OsJ_02146 [Oryza sativa Japonica Group]
p5_sc00303.V1.gene46	597	0.01	10.26	10.0028	Up	0.910194	-	-	-	-	gi|357120332|ref|XP_003561881.1|/8.8669e-47/PREDICTED: uncharacterized protein LOC100842619 [Brachypodium distachyon]
p5_sc00211.V1.gene52	456	0.01	12.9433	10.338	Up	0.935941	-	GO:0009570//chloroplast stroma	GO:0016747//transferase activity, transferring acyl groups other than amino-acyl groups	-	gi|224125508|ref|XP_002319604.1|/1.84204e-21/predicted protein [Populus trichocarpa]
p5_sc00198.V1.gene20	1200	0.01	16.94	10.7262	Up	0.958719	K08241|1|2e-95|347|vvi:100260930|jasmonate O-methyltransferase [EC:2.1.1.141]	-	GO:0016740//transferase activity	-	gi|115448329|ref|NP_001047944.1|/1.03874e-112/Os02g0719600 [Oryza sativa Japonica Group]
p5_sc00007.V1.gene123	594	0.01	15.01	10.5517	Up	0.949627	-	-	-	-	gi|462401728|gb|EMJ07285.1|/7.41361e-46/hypothetical protein PRUPE_ppa012908mg [Prunus persica]
p5_sc00037.V1.gene113	1428	0.01	18.1967	10.8295	Up	0.96318	-	-	-	-	gi|462399159|gb|EMJ04827.1|/1.44105e-127/hypothetical protein PRUPE_ppa003939mg [Prunus persica]
p5_sc00011.V1.gene3	1674	0.23	319.273	10.4389	Up	0.999605	K00012|1|0.0|902|sbi:SORBI_01g043150|UDPglucose 6-dehydrogenase [EC:1.1.1.22]	GO:0031410//cytoplasmic vesicle	GO:0016614//oxidoreductase activity, acting on CH-OH group of donors;GO:0000166//nucleotide binding	GO:0008152//metabolic process	gi|242041801|ref|XP_002468295.1|/0/hypothetical protein SORBIDRAFT_01g043150 [Sorghum bicolor]
p5_sc00225.V1.gene61	459	0.01	98.8633	13.2712	Up	0.998014	K03327|1|1e-35|146|gmx:100790437|multidrug resistance protein, MATE family	GO:0044464//cell part	GO:0015291//secondary active transmembrane transporter activity	GO:0015893//drug transport	gi|356515276|ref|XP_003526327.1|/1.49003e-34/PREDICTED: protein TRANSPARENT TESTA 12-like [Glycine max]
p5_sc00088.V1.gene203	195	0.01	58.5067	12.5144	Up	0.994937	-	-	-	-	gi|309747085|ref|NP_001185468.1|/9.10734e-15/yellow stripe-like transporter 12 [Zea mays]
p5_sc00004.V1.gene1021	240	0.01	20.51	11.0021	Up	0.969835	-	-	-	-	gi|356520683|ref|XP_003528990.1|/1.14306e-09/PREDICTED: uncharacterized protein LOC100781046 [Glycine max]
p5_sc00016.V1.gene516	285	0.01	33.6567	11.7167	Up	0.987286	K05359|1|7e-14|73.6|mtr:MTR_2g088130|arogenate/prephenate dehydratase [EC:4.2.1.91 4.2.1.51]	GO:0009536//plastid	GO:0016836//hydro-lyase activity	GO:0019752//carboxylic acid metabolic process	gi|115483020|ref|NP_001065103.1|/6.59741e-26/Os10g0523700 [Oryza sativa Japonica Group]
p5_sc00010.V1.gene819	600	0.01	12.0267	10.232	Up	0.92856	-	GO:0016020//membrane	-	-	gi|462422797|gb|EMJ27060.1|/1.41656e-28/hypothetical protein PRUPE_ppa011729mg [Prunus persica]
p5_sc00101.V1.gene318	375	0.01	19.0433	10.8951	Up	0.965699	-	GO:0031224//intrinsic to membrane	GO:0015291//secondary active transmembrane transporter activity	GO:0015698//inorganic anion transport	gi|225424240|ref|XP_002280766.1|/1.91567e-41/PREDICTED: probable sulfate transporter 3.3-like [Vitis vinifera]
p5_sc00008.V1.gene1202	1029	0.01	72.7367	12.8285	Up	0.996616	K13424|1|9e-26|115|sbi:SORBI_03g038510|WRKY transcription factor 33	-	-	-	gi|102139757|gb|ABF69964.1|/3.10677e-75/DNA-binding WRKY domain-containing protein [Musa acuminata]
p5_sc00195.V1.gene98	1155	0.01	21.7433	11.0864	Up	0.972711	-	-	-	-	gi|225424590|ref|XP_002282172.1|/1.15424e-129/PREDICTED: uncharacterized protein LOC100261038 [Vitis vinifera]
p5_sc00078.V1.gene167	1149	0.01	87.1	13.0885	Up	0.997468	K11714|1|1e-07|55.8|ath:AT1G56550|rhamnogalacturonan II specific xylosyltransferase [EC:2.4.2.-]	-	-	-	gi|460371415|ref|XP_004231533.1|/2.50854e-100/PREDICTED: uncharacterized protein At4g15970-like [Solanum lycopersicum]
p5_sc00181.V1.gene50	957	0.01	33.7767	11.7218	Up	0.987361	K08235|1|5e-128|455|vvi:100252949|xyloglucan:xyloglucosyl transferase [EC:2.4.1.207];K14504|3|5e-126|448|vvi:100256520|xyloglucan:xyloglucosyl transferase TCH4 [EC:2.4.1.207]	GO:0005576//extracellular region;GO:0030312//external encapsulating structure	GO:0016798//hydrolase activity, acting on glycosyl bonds;GO:0016758//transferase activity, transferring hexosyl groups	GO:0044042//glucan metabolic process	gi|8886865|gb|AAF80590.1|AF223419_1/2.54604e-129/xyloglucan endotransglycosylase XET1 [Asparagus officinalis]
p5_sc00037.V1.gene496	465	0.01	15.5633	10.6039	Up	0.952553	K01179|1|1e-09|60.1|aly:ARALYDRAFT_912356|endoglucanase [EC:3.2.1.4]	GO:0044464//cell part	GO:0004553//hydrolase activity, hydrolyzing O-glycosyl compounds	GO:0044238//primary metabolic process	gi|356554477|ref|XP_003545572.1|/4.91673e-17/PREDICTED: LOW QUALITY PROTEIN: endoglucanase 11-like [Glycine max]
p5_sc00045.V1.gene196	579	0.01	18.7933	10.876	Up	0.965016	-	-	-	-	gi|462396650|gb|EMJ02449.1|/2.98696e-81/hypothetical protein PRUPE_ppa010729mg [Prunus persica]
p5_sc00348.V1.gene75	282	0.01	14.7467	10.5262	Up	0.948148	K00423|1|7e-09|57.0|aly:ARALYDRAFT_892557|L-ascorbate oxidase [EC:1.10.3.3]	GO:0016020//membrane;GO:0031410//cytoplasmic vesicle	GO:0046914//transition metal ion binding;GO:0003824//catalytic activity	GO:0008152//metabolic process	gi|460403071|ref|XP_004247026.1|/4.45011e-14/PREDICTED: monocopper oxidase-like protein SKU5-like [Solanum lycopersicum]
p5_sc00062.V1.gene330	678	0.01	13.2067	10.3671	Up	0.938053	-	-	-	-	gi|255541136|ref|XP_002511632.1|/1.76366e-71/conserved hypothetical protein [Ricinus communis]
p5_sc00211.V1.gene8	672	0.01	17.97	10.8114	Up	0.962422	-	-	-	-	gi|296086633|emb|CBI32268.3|/1.47508e-46/unnamed protein product [Vitis vinifera]
p5_sc00001.V1.gene2265	600	0.01	448.563	15.453	Up	0.999731	-	-	GO:0046914//transition metal ion binding	-	gi|357519409|ref|XP_003629993.1|/2.10698e-40/Basic blue protein [Medicago truncatula]
p5_sc00013.V1.gene296	1845	0.01	12.8733	10.3302	Up	0.935427	K01193|1|0.0|670|osa:4328018|beta-fructofuranosidase [EC:3.2.1.26]	-	GO:0004553//hydrolase activity, hydrolyzing O-glycosyl compounds	GO:0008152//metabolic process	gi|82470030|gb|ABB77251.1|/0/vacuolar invertase BObetaFRUCT3 [Bambusa oldhamii]
p5_sc00131.V1.gene216	327	0.01	10.8867	10.0883	Up	0.917688	K01188|1|2e-17|85.5|sbi:SORBI_06g019840|beta-glucosidase [EC:3.2.1.21]	-	GO:0016798//hydrolase activity, acting on glycosyl bonds	GO:0008152//metabolic process	gi|242076182|ref|XP_002448027.1|/2.7485e-16/hypothetical protein SORBIDRAFT_06g019840 [Sorghum bicolor]
p5_sc00213.V1.gene115	459	0.01	44.96	12.1344	Up	0.992111	K03676|1|5e-10|61.6|bdi:100821530|glutaredoxin 3	-	-	-	gi|115435588|ref|NP_001042552.1|/7.67034e-23/Os01g0241400 [Oryza sativa Japonica Group]
p5_sc31479.V1.gene1	936	0.01	34.1	11.7356	Up	0.987555	K14209|1|5e-07|53.5|smo:SELMODRAFT_54913|solute carrier family 36 (proton-coupled amino acid transporter)	GO:0016020//membrane	-	-	gi|115487732|ref|NP_001066353.1|/3.34826e-126/Os12g0194900 [Oryza sativa Japonica Group]
p5_sc00019.V1.gene479	729	0.01	13.56	10.4051	Up	0.940509	K13430|1|2e-14|77.8|zma:100283091|serine/threonine-protein kinase PBS1 [EC:2.7.11.1]	GO:0043231//intracellular membrane-bounded organelle	GO:0004672//protein kinase activity;GO:0000166//nucleotide binding	-	gi|357166454|ref|XP_003580715.1|/4.39293e-42/PREDICTED: probable receptor-like serine/threonine-protein kinase At5g57670-like [Brachypodium distachyon]
p5_sc00028.V1.gene580	1071	0.01	36.3633	11.8283	Up	0.988865	K10999|1|1e-30|132|pop:POPTR_568682|cellulose synthase A [EC:2.4.1.12]	GO:0016020//membrane	GO:0016757//transferase activity, transferring glycosyl groups	GO:0009987//cellular process	gi|406870035|gb|AFS65091.1|/1.28033e-95/cellulose synthase-like protein CslG, partial [Elaeis guineensis]
p5_sc00054.V1.gene158	870	0.01	34.8933	11.7687	Up	0.988007	-	-	GO:0016798//hydrolase activity, acting on glycosyl bonds;GO:0003779//actin binding;GO:0043167//ion binding	GO:0044238//primary metabolic process	gi|115481730|ref|NP_001064458.1|/9.07545e-91/Os10g0370500 [Oryza sativa Japonica Group]
p5_sc00001.V1.gene998	504	0.01	12.3367	10.2687	Up	0.931141	K05283|1|3e-13|72.8|aly:ARALYDRAFT_354960|phosphatidylinositol glycan, class W [EC:2.3.-.-];K15692|2|2e-10|63.2|smo:SELMODRAFT_66937|E3 ubiquitin-protein ligase RNF13 [EC:6.3.2.19]	GO:0031410//cytoplasmic vesicle	-	-	gi|47497733|dbj|BAD19798.1|/6.11782e-20/ring-H2 zinc finger protein-like [Oryza sativa Japonica Group]
p5_sc02339.V1.gene5	1083	0.01	29.9467	11.5482	Up	0.984379	-	-	-	-	gi|224072449|ref|XP_002303737.1|/1.96903e-51/predicted protein [Populus trichocarpa]
p5_sc00121.V1.gene71	1098	0.01	73.1167	12.836	Up	0.996648	-	-	-	GO:0009409//response to cold;GO:0006970//response to osmotic stress;GO:0006355//regulation of transcription, DNA-dependent	gi|225448469|ref|XP_002269697.1|/3.50056e-96/PREDICTED: uncharacterized protein LOC100243314 [Vitis vinifera]
p5_sc00655.V1.gene26	444	0.01	13.6	10.4094	Up	0.94076	K00558|1|5e-43|171|rcu:RCOM_0868250|DNA (cytosine-5-)-methyltransferase [EC:2.1.1.37]	-	GO:0016740//transferase activity	GO:0009987//cellular process	gi|255557861|ref|XP_002519960.1|/5.10388e-42/protein with unknown function [Ricinus communis]
p5_sc00088.V1.gene327	1302	0.01	11.0033	10.1037	Up	0.918828	K13127|1|6e-12|70.5|vvi:100251778|RING finger protein 113A	GO:0009532//plastid stroma	-	-	gi|224095202|ref|XP_002310360.1|/3.82433e-140/predicted protein [Populus trichocarpa]
p5_sc00021.V1.gene572	651	0.01	25.3533	11.308	Up	0.979115	K08233|1|3e-50|196|ath:AT2G23610|polyneuridine-aldehyde esterase [EC:3.1.1.78]	-	-	-	gi|460377803|ref|XP_004234677.1|/5.20383e-62/PREDICTED: salicylic acid-binding protein 2-like isoform 2 [Solanum lycopersicum]
p5_sc00032.V1.gene493	1413	0.01	19.2367	10.9096	Up	0.966307	-	-	-	-	gi|242040903|ref|XP_002467846.1|/2.85039e-51/hypothetical protein SORBIDRAFT_01g035120 [Sorghum bicolor]
p5_sc00001.V1.gene1041	300	0.01	22.3233	11.1243	Up	0.973902	-	-	GO:0016787//hydrolase activity	GO:0044238//primary metabolic process	gi|125524897|gb|EAY73011.1|/4.51283e-22/hypothetical protein OsI_00883 [Oryza sativa Indica Group]
p5_sc00310.V1.gene97	576	0.01	11.5267	10.1708	Up	0.924217	-	-	-	-	gi|357136228|ref|XP_003569707.1|/6.18806e-55/PREDICTED: uncharacterized protein LOC100830822 [Brachypodium distachyon]
p5_sc00165.V1.gene89	438	0.01	13.5067	10.3995	Up	0.940133	-	GO:0016020//membrane;GO:0031410//cytoplasmic vesicle	-	-	gi|357115177|ref|XP_003559368.1|/9.14152e-20/PREDICTED: uncharacterized protein LOC100831481 [Brachypodium distachyon]
p5_sc00009.V1.gene199	3480	0.01	10.9733	10.0998	Up	0.918553	K00770|1|0.0|1813|vvi:100243459|1,4-beta-D-xylan synthase [EC:2.4.2.24]	GO:0031224//intrinsic to membrane;GO:0043231//intracellular membrane-bounded organelle	GO:0016759//cellulose synthase activity	GO:0045229//external encapsulating structure organization;GO:0009250//glucan biosynthetic process;GO:0006970//response to osmotic stress;GO:0048513//organ development;GO:0042546//cell wall biogenesis	gi|225437481|ref|XP_002274010.1|/0/PREDICTED: cellulose synthase-like protein D5-like [Vitis vinifera]
p5_sc00020.V1.gene383	243	0.01	51.41	12.3278	Up	0.993803	K13425|1|2e-21|98.6|rcu:RCOM_1616660|WRKY transcription factor 22;K13426|2|4e-21|97.4|rcu:RCOM_1689100|WRKY transcription factor 29	-	GO:0003677//DNA binding;GO:0001071//nucleic acid binding transcription factor activity	GO:0010467//gene expression	gi|297735436|emb|CBI17876.3|/2.52089e-33/unnamed protein product [Vitis vinifera]
p5_sc00033.V1.gene515	1257	0.01	20.93	11.0314	Up	0.970906	-	-	-	-	gi|225441662|ref|XP_002277068.1|/1.5051e-101/PREDICTED: NAC domain-containing protein 100-like [Vitis vinifera]
p5_sc00166.V1.gene38	750	0.01	59.97	12.55	Up	0.995169	K09873|1|1e-71|267|osa:4324276|aquaporin TIP	GO:0044464//cell part	-	GO:0051234//establishment of localization	gi|255550982|ref|XP_002516539.1|/8.28854e-76/tonoplast intrinsic protein, putative [Ricinus communis]
p5_sc00005.V1.gene1061	378	0.01	43.7167	12.094	Up	0.991729	-	-	-	-	gi|356554423|ref|XP_003545546.1|/1.1634e-22/PREDICTED: uncharacterized protein LOC100813676 [Glycine max]
p5_sc00080.V1.gene98	369	0.01	16.2933	10.6701	Up	0.955949	-	-	-	-	gi|222632170|gb|EEE64302.1|/3.21e-12/hypothetical protein OsJ_19139 [Oryza sativa Japonica Group]
p5_sc00062.V1.gene290	756	0.01	19.7933	10.9508	Up	0.967905	K09338|1|2e-53|206|ath:AT4G16780|homeobox-leucine zipper protein	-	GO:0003677//DNA binding	GO:0006351//transcription, DNA-dependent	gi|359496307|ref|XP_003635205.1|/1.44258e-59/PREDICTED: homeobox-leucine zipper protein HAT4-like isoform 2 [Vitis vinifera]
p5_sc00148.V1.gene81	717	0.01	19.2833	10.9131	Up	0.966432	K01184|1|2e-09|60.8|rcu:RCOM_0968450|polygalacturonase [EC:3.2.1.15]	GO:0031410//cytoplasmic vesicle	GO:0004553//hydrolase activity, hydrolyzing O-glycosyl compounds	GO:0044238//primary metabolic process;GO:0045229//external encapsulating structure organization	gi|357111082|ref|XP_003557344.1|/9.65995e-87/PREDICTED: probable polygalacturonase-like [Brachypodium distachyon]
p5_sc00420.V1.gene13	252	0.01	29.3067	11.517	Up	0.983827	K00207|1|9e-32|132|osa:4330657|dihydropyrimidine dehydrogenase (NADP+) [EC:1.3.1.2]	GO:0043231//intracellular membrane-bounded organelle	GO:0004152//dihydroorotate dehydrogenase activity	GO:0019856//pyrimidine nucleobase biosynthetic process;GO:0009174	gi|115448547|ref|NP_001048053.1|/1.51494e-30/Os02g0736400 [Oryza sativa Japonica Group]
p5_sc00037.V1.gene497	1545	0.01	13.6933	10.4193	Up	0.94133	K01179|1|1e-100|365|gmx:100814545|endoglucanase [EC:3.2.1.4]	GO:0031410//cytoplasmic vesicle	GO:0016798//hydrolase activity, acting on glycosyl bonds	GO:0044238//primary metabolic process	gi|359494151|ref|XP_002277353.2|/1.16968e-178/PREDICTED: endoglucanase 11-like [Vitis vinifera]
p5_sc00025.V1.gene9	894	0.01	13.4567	10.3941	Up	0.939757	-	-	GO:0005488//binding	-	gi|297738460|emb|CBI27661.3|/6.43525e-23/unnamed protein product [Vitis vinifera]
p5_sc00038.V1.gene287	1341	0.01	20.92	11.0307	Up	0.970894	K03327|1|1e-135|481|bdi:100825572|multidrug resistance protein, MATE family	GO:0031090//organelle membrane	GO:0015291//secondary active transmembrane transporter activity	GO:0015893//drug transport	gi|414871543|tpg|DAA50100.1|/8.60258e-135/TPA: putative MATE efflux family protein [Zea mays]
p5_sc00007.V1.gene1101	417	0.01	162.583	13.9889	Up	0.999035	K08057|1|2e-29|125|osa:4342826|calreticulin	GO:0005783//endoplasmic reticulum	GO:0046872//metal ion binding	GO:0009987//cellular process	gi|60476120|gb|AAX21201.1|/2.91177e-29/putative calreticulin [Phormium cookianum]
p5_sc00841.V1.gene4	810	0.01	12.1333	10.2448	Up	0.929418	-	GO:0031410//cytoplasmic vesicle	-	-	gi|326498563|dbj|BAJ98709.1|/1.1225e-68/predicted protein [Hordeum vulgare subsp. vulgare]
p5_sc00004.V1.gene894	960	0.01	20.9433	11.0323	Up	0.970913	K08243|1|2e-94|343|gmx:547911|6'-deoxychalcone synthase [EC:2.3.1.170];K00011|3|7e-75|278|ath:AT2G37790|aldehyde reductase [EC:1.1.1.21];K00002|4|9e-70|261|osa:4338987|alcohol dehydrogenase (NADP+) [EC:1.1.1.2];K00085|5|2e-55|214|ath:AT2G21260|aldose-6-phosphate reductase (NADPH2) [EC:1.1.1.200]	-	GO:0016747//transferase activity, transferring acyl groups other than amino-acyl groups	GO:0006970//response to osmotic stress;GO:0008152//metabolic process	gi|297737566|emb|CBI26767.3|/4.23793e-116/unnamed protein product [Vitis vinifera]
p5_sc15207.V1.gene1	684	0.01	10.48	10.0334	Up	0.912838	K01193|1|9e-55|190|sbi:SORBI_06g023760|beta-fructofuranosidase [EC:3.2.1.26]	-	GO:0004553//hydrolase activity, hydrolyzing O-glycosyl compounds	GO:0008152//metabolic process	gi|242073842|ref|XP_002446857.1|/1.13969e-53/hypothetical protein SORBIDRAFT_06g023760 [Sorghum bicolor]
p5_sc00016.V1.gene216	1347	0.01	15.2433	10.574	Up	0.950873	K01762|1|2e-164|577|rcu:RCOM_1688460|1-aminocyclopropane-1-carboxylate synthase [EC:4.4.1.14]	-	GO:0016829//lyase activity	GO:0009058//biosynthetic process	gi|33337567|gb|AAQ13436.1|/2.03664e-176/1-aminocyclopropane-1-carboxylate synthase [Musa acuminata AAA Group]
p5_sc00121.V1.gene181	1227	0.01	10.92	10.0928	Up	0.918058	-	-	-	-	gi|449530642|ref|XP_004172303.1|/1.06366e-27/PREDICTED: uncharacterized protein LOC101225193 [Cucumis sativus]
p5_sc00004.V1.gene596	1659	0.01	22.83	11.1567	Up	0.975004	K01051|1|2e-120|431|gmx:100802881|pectinesterase [EC:3.1.1.11]	GO:0005618//cell wall	GO:0004091//carboxylesterase activity	-	gi|359484243|ref|XP_002273499.2|/2.4912e-174/PREDICTED: uncharacterized protein LOC100257766 [Vitis vinifera]
p5_sc00005.V1.gene801	1389	0.01	20.0733	10.9711	Up	0.968738	K12930|1|3e-111|400|pop:POPTR_287596|anthocyanidin 3-O-glucosyltransferase [EC:2.4.1.115];K10757|4|6e-101|366|aly:ARALYDRAFT_326139|flavonol 3-O-glucosyltransferase [EC:2.4.1.91]	-	GO:0035251//UDP-glucosyltransferase activity	GO:0009718//anthocyanin-containing compound biosynthetic process	gi|301353154|gb|ADK75021.1|/1.00348e-117/UDP-glucose: anthocyanidin 3-O-glucosyltransferase [Freesia hybrid cultivar]
p5_sc00332.V1.gene36	936	0.01	12.8167	10.3238	Up	0.935114	K13422|1|3e-07|54.3|ppp:PHYPADRAFT_164647|transcription factor MYC2	-	-	-	gi|125540743|gb|EAY87138.1|/2.5996e-78/hypothetical protein OsI_08539 [Oryza sativa Indica Group]
p5_sc00103.V1.gene125	189	0.01	17.7367	10.7925	Up	0.961614	K10739|1|3e-16|81.3|sbi:SORBI_04g038190|replication factor A2	GO:0043231//intracellular membrane-bounded organelle	-	-	gi|326520341|dbj|BAK07429.1|/4.85813e-16/predicted protein [Hordeum vulgare subsp. vulgare]
p5_sc00191.V1.gene118	810	0.01	47.5767	12.216	Up	0.992806	-	-	-	-	gi|115450543|ref|NP_001048872.1|/8.53505e-93/Os03g0133000 [Oryza sativa Japonica Group]
p5_sc00015.V1.gene333	357	0.01	23.2433	11.1826	Up	0.975932	-	-	GO:0005488//binding	GO:0051234//establishment of localization;GO:0010876//lipid localization	gi|67937773|gb|AAY83345.1|/1.77406e-31/non-specific lipid transfer protein precursor [Fragaria x ananassa]
p5_sc00001.V1.gene2840	651	0.01	11.4433	10.1603	Up	0.923396	-	-	-	-	gi|356511305|ref|XP_003524367.1|/3.13517e-83/PREDICTED: uncharacterized protein LOC100815747 [Glycine max]
p5_sc00064.V1.gene63	1005	0.01	11.2833	10.14	Up	0.921661	K01058|1|3e-06|51.2|pop:POPTR_918082|phospholipase A1 [EC:3.1.1.32]	-	-	-	gi|409994626|gb|AFV50601.1|/0/lipase [Elaeis guineensis]
p5_sc00088.V1.gene372	1119	0.01	11.8133	10.2062	Up	0.926567	-	-	-	-	gi|260447014|emb|CBG76427.1|/2.72814e-19/OO_Ba0013J05-OO_Ba0033A15.14 [Oryza officinalis]
p5_sc00002.V1.gene1392	609	0.01	68.05	12.7324	Up	0.996222	K00799|1|4e-61|232|vvi:100245065|glutathione S-transferase [EC:2.5.1.18]	-	GO:0003824//catalytic activity	-	gi|225424859|ref|XP_002273830.1|/4.23475e-60/PREDICTED: glutathione S-transferase U17 isoform 1 [Vitis vinifera]
p5_sc02457.V1.gene9	774	0.01	49.8333	12.2829	Up	0.993358	-	-	-	-	gi|448872676|gb|AGE46023.1|/4.47077e-112/dehydration-responsive protein RD22-like isoform 2 [Elaeis guineensis]
p5_sc00047.V1.gene400	1182	0.01	13.4267	10.3909	Up	0.939494	K10151|1|2e-38|157|pop:POPTR_804326|cyclin D2;K14505|2|5e-15|80.5|ath:AT4G34160|cyclin D3, plant	-	-	-	gi|374349348|gb|AEZ35254.1|/1.14161e-55/cyclin D-type [Persea americana]
p5_sc00035.V1.gene311	1128	0.01	14.4967	10.5015	Up	0.946619	K13680|1|7e-91|332|vvi:100259738|beta-mannan synthase [EC:2.4.1.32]	-	-	-	gi|332071123|gb|AED99880.1|/7.60324e-94/glycosyltransferase [Panax notoginseng]
p5_sc00113.V1.gene302	1131	0.01	11.3867	10.1531	Up	0.922895	K07466|1|7e-136|481|osa:4332052|replication factor A1	GO:0043231//intracellular membrane-bounded organelle	GO:0003676//nucleic acid binding	GO:0006259//DNA metabolic process;GO:0009411//response to UV	gi|460380621|ref|XP_004236053.1|/8.61333e-138/PREDICTED: replication protein A 70 kDa DNA-binding subunit-like [Solanum lycopersicum]
p5_sc00168.V1.gene62	390	0.01	29.0933	11.5065	Up	0.983645	K08235|1|4e-40|160|gmx:100790013|xyloglucan:xyloglucosyl transferase [EC:2.4.1.207]	GO:0044464//cell part	GO:0016787//hydrolase activity;GO:0016740//transferase activity	-	gi|217314619|gb|ACK36947.1|/4.18784e-44/xyloglucan endotransglycosylase [Annona cherimola]
p5_sc00103.V1.gene302	780	0.01	24.9633	11.2856	Up	0.978551	-	-	GO:0003676//nucleic acid binding;GO:0046914//transition metal ion binding	-	gi|359497179|ref|XP_002268276.2|/1.1807e-35/PREDICTED: uncharacterized protein LOC100246521 [Vitis vinifera]

## Sheet: 0d-VS-75d
Table S5. A list of some differentially expressed genes (DEGs) with log2Ratio ≥ 10 (0d-Vs-75d)
GeneID	geneLength	Means-0d	Means-75d	log2Ratio(75d/0d)	Up-Down-Regulation(75d/0d)	Probability	KEGG Orthology	GO Component	GO Function	GO Process	Blast nr
p5_sc00035.V1.gene447	1749	0.01	12.83	10.3253	Up	0.925004	K01051|1|0.0|659|pop:POPTR_553829|pectinesterase [EC:3.1.1.11]	GO:0005576//extracellular region;GO:0030312//external encapsulating structure;GO:0044424//intracellular part	GO:0004091//carboxylesterase activity	GO:0071555//cell wall organization;GO:0051707//response to other organism	gi|224074109|ref|XP_002304257.1|/0/predicted protein [Populus trichocarpa]
p5_sc00059.V1.gene285	864	0.01	12.6067	10.3	Up	0.923211	-	GO:0043231//intracellular membrane-bounded organelle	GO:0000166//nucleotide binding	-	gi|102139994|gb|ABF70129.1|/2.86451e-113/dynamin family protein [Musa balbisiana]
p5_sc00863.V1.gene24	375	0.01	147.553	13.8489	Up	0.998233	-	-	-	-	gi|470121270|ref|XP_004296699.1|/2.9692e-26/PREDICTED: putative lipid-transfer protein DIR1-like [Fragaria vesca subsp. vesca]
p5_sc04861.V1.gene3	603	0.01	20	10.9658	Up	0.961668	-	GO:0043231//intracellular membrane-bounded organelle	-	-	gi|326500816|dbj|BAJ95074.1|/5.60013e-49/predicted protein [Hordeum vulgare subsp. vulgare]
p5_sc00043.V1.gene444	381	0.01	20.38	10.9929	Up	0.962736	-	-	GO:0004672//protein kinase activity	-	gi|302142296|emb|CBI19499.3|/9.7905e-30/unnamed protein product [Vitis vinifera]
p5_sc00121.V1.gene184	1353	0.01	25.6167	11.3229	Up	0.973796	K08249|1|2e-131|467|pop:POPTR_1084309|hydroxymandelonitrile lyase [EC:4.1.2.11]	GO:0031410//cytoplasmic vesicle	-	-	gi|224100813|ref|XP_002312024.1|/2.2202e-130/predicted protein [Populus trichocarpa]
p5_sc00017.V1.gene310	405	0.01	13.5133	10.4002	Up	0.930437	K10802|1|2e-09|59.3|vvi:100257544|high mobility group protein B1	-	-	-	gi|195618458|gb|ACG31059.1|/8.07994e-16/HMG1/2-like protein [Zea mays]
p5_sc00035.V1.gene192	633	0.01	31.8967	11.6392	Up	0.981409	K04713|1|3e-28|122|vvi:100253403|C4-hydroxylase [EC:1.14.-.-]	GO:0043231//intracellular membrane-bounded organelle	GO:0016491//oxidoreductase activity	GO:0030148//sphingolipid biosynthetic process;GO:0009639//response to red or far red light	gi|460386215|ref|XP_004238795.1|/1.04288e-27/PREDICTED: sphinganine C(4)-monooxygenase 2-like [Solanum lycopersicum]
p5_sc00074.V1.gene20	390	0.01	11.5233	10.1703	Up	0.913007	-	-	GO:0005488//binding	GO:0048827//phyllome development	gi|356574429|ref|XP_003555350.1|/2.46655e-28/PREDICTED: protein TIFY 4B-like [Glycine max]
p5_sc00023.V1.gene16	771	0.01	14.5133	10.5032	Up	0.937331	-	-	-	-	gi|115439763|ref|NP_001044161.1|/2.92364e-55/Os01g0733500 [Oryza sativa Japonica Group]
p5_sc00090.V1.gene129	1620	0.01	10.3033	10.0089	Up	0.8984	K14494|1|2e-26|118|ath:AT3G03450|DELLA protein	-	-	-	gi|293333450|ref|NP_001169599.1|/5.2466e-145/uncharacterized protein LOC100383480 [Zea mays]
p5_sc00139.V1.gene106	600	0.01	154.463	13.915	Up	0.99832	K00430|1|3e-55|212|pop:POPTR_719600|peroxidase [EC:1.11.1.7]	-	GO:0005506//iron ion binding;GO:0003824//catalytic activity;GO:0016209//antioxidant activity	GO:0008152//metabolic process;GO:0006950//response to stress	gi|449457510|ref|XP_004146491.1|/1.96294e-54/PREDICTED: peroxidase 72-like [Cucumis sativus]
p5_sc00001.V1.gene2067	594	0.01	14.4233	10.4942	Up	0.936763	-	-	-	-	gi|15227011|ref|NP_178368.1|/7.84647e-11/RNase H domain-containing protein [Arabidopsis thaliana]
p5_sc00014.V1.gene705	555	0.01	38.2167	11.9	Up	0.986105	-	GO:0031410//cytoplasmic vesicle	-	-	gi|462398390|gb|EMJ04058.1|/6.96248e-61/hypothetical protein PRUPE_ppa015438mg, partial [Prunus persica]
p5_sc20931.V1.gene1	570	0.01	13.1733	10.3634	Up	0.927808	K13680|1|3e-26|115|gmx:100782772|beta-mannan synthase [EC:2.4.1.32]	-	-	-	gi|460408050|ref|XP_004249461.1|/2.23149e-25/PREDICTED: glucomannan 4-beta-mannosyltransferase 9-like [Solanum lycopersicum]
p5_sc00229.V1.gene123	1365	0.01	11.0033	10.1037	Up	0.907106	K05016|1|5e-104|376|sbi:SORBI_04g022890|chloride channel 7	GO:0000325//plant-type vacuole;GO:0031224//intrinsic to membrane	GO:0005254//chloride channel activity;GO:0015078//hydrogen ion transmembrane transporter activity;GO:0015103//inorganic anion transmembrane transporter activity	GO:0015698//inorganic anion transport;GO:0010035//response to inorganic substance	gi|359488503|ref|XP_002273594.2|/3.2157e-161/PREDICTED: chloride channel protein CLC-b [Vitis vinifera]
p5_sc00578.V1.gene46	1437	0.1	113.513	10.1486	Up	0.997315	K00318|1|1e-148|525|sbi:SORBI_01g029660|proline dehydrogenase [EC:1.5.99.8]	GO:0031410//cytoplasmic vesicle	GO:0016491//oxidoreductase activity	GO:0009064//glutamine family amino acid metabolic process	gi|326505010|dbj|BAK02892.1|/4.34606e-148/predicted protein [Hordeum vulgare subsp. vulgare]
p5_sc01199.V1.gene13	1335	0.01	45.1933	12.1419	Up	0.989165	-	-	-	-	gi|255554202|ref|XP_002518141.1|/1.65003e-53/conserved hypothetical protein [Ricinus communis]
p5_sc00121.V1.gene225	600	0.01	22.5133	11.1366	Up	0.968032	K01955|1|7e-57|218|vvi:100262205|carbamoyl-phosphate synthase large subunit [EC:6.3.5.5];K13944|2|2e-21|100|pop:POPTR_559669|LOB domain-containing protein 16;K13945|5|3e-20|96.3|vvi:100266975|LOB domain-containing protein 29	-	-	-	gi|388518463|gb|AFK47293.1|/3.45689e-59/unknown [Lotus japonicus]
p5_sc00004.V1.gene385	504	0.01	40.7	11.9908	Up	0.98736	K01285|1|4e-33|138|pop:POPTR_262770|lysosomal Pro-X carboxypeptidase [EC:3.4.16.2]	GO:0031410//cytoplasmic vesicle;GO:0000323//lytic vacuole	GO:0070011//peptidase activity, acting on L-amino acid peptides	GO:0019538//protein metabolic process	gi|118487801|gb|ABK95724.1|/3.57001e-36/unknown [Populus trichocarpa]
p5_sc00003.V1.gene1409	639	0.22	374.993	10.7351	Up	0.9996	K14641|1|8e-46|181|pop:POPTR_729947|apyrase [EC:3.6.1.5]	GO:0031410//cytoplasmic vesicle	-	-	gi|125550683|gb|EAY96392.1|/1.09503e-48/hypothetical protein OsI_18291 [Oryza sativa Indica Group]
p5_sc00457.V1.gene23	1182	0.01	10.9267	10.0936	Up	0.906269	K00660|1|0.0|670|sbi:SORBI_05g020230|chalcone synthase [EC:2.3.1.74]	-	GO:0016747//transferase activity, transferring acyl groups other than amino-acyl groups	GO:0008152//metabolic process	gi|301517422|gb|ADK78881.1|/0/chalcone synthase [Lilium hybrid cultivar]
p5_sc00010.V1.gene423	567	0.01	65.82	12.6843	Up	0.994142	-	GO:0005576//extracellular region	GO:0046914//transition metal ion binding	-	gi|359490091|ref|XP_002276756.2|/2.17009e-73/PREDICTED: putative germin-like protein 2-1-like [Vitis vinifera]
p5_sc16127.V1.gene1	165	0.01	11.4333	10.159	Up	0.912033	-	GO:0043231//intracellular membrane-bounded organelle	-	GO:0051234//establishment of localization	gi|225442985|ref|XP_002268544.1|/2.36804e-23/PREDICTED: uncharacterized protein LOC100245686 [Vitis vinifera]
p5_sc00044.V1.gene173	690	0.01	445.783	15.4441	Up	0.999682	K09753|1|2e-100|362|osa:4345689|cinnamoyl-CoA reductase [EC:1.2.1.44]	-	GO:0048037//cofactor binding	GO:0008152//metabolic process	gi|115476626|ref|NP_001061909.1|/2.67426e-99/Os08g0441500 [Oryza sativa Japonica Group]
p5_sc00006.V1.gene900	423	0.01	12.89	10.332	Up	0.925416	-	GO:0044444//cytoplasmic part	GO:0016616//oxidoreductase activity, acting on the CH-OH group of donors, NAD or NADP as acceptor;GO:0048037//cofactor binding	GO:0009081//branched-chain amino acid metabolic process;GO:0006950//response to stress;GO:0006007//glucose catabolic process	gi|116792793|gb|ABK26501.1|/3.54906e-11/unknown [Picea sitchensis]
p5_sc00048.V1.gene405	603	0.01	11.66	10.1874	Up	0.914231	K00799|1|2e-64|243|zma:541831|glutathione S-transferase [EC:2.5.1.18]	-	GO:0016740//transferase activity	-	gi|125542288|gb|EAY88427.1|/1.56725e-67/hypothetical protein OsI_09891 [Oryza sativa Indica Group]
p5_sc00027.V1.gene516	573	0.01	17.1267	10.742	Up	0.951251	-	GO:0031410//cytoplasmic vesicle	GO:0005488//binding	GO:0051234//establishment of localization;GO:0010876//lipid localization	gi|115471053|ref|NP_001059125.1|/1.0461e-38/Os07g0198300 [Oryza sativa Japonica Group]
p5_sc00071.V1.gene57	336	0.01	16.6433	10.7007	Up	0.949072	-	-	-	-	gi|224078125|ref|XP_002305491.1|/1.75675e-34/predicted protein [Populus trichocarpa]
p5_sc00368.V1.gene89	570	0.01	11.8967	10.2163	Up	0.916673	-	-	-	-	gi|356520683|ref|XP_003528990.1|/6.96905e-11/PREDICTED: uncharacterized protein LOC100781046 [Glycine max]
p5_sc00303.V1.gene46	597	0.01	10.3033	10.0089	Up	0.8984	-	-	-	-	gi|357120332|ref|XP_003561881.1|/8.8669e-47/PREDICTED: uncharacterized protein LOC100842619 [Brachypodium distachyon]
p5_sc00014.V1.gene63	399	0.01	10.9333	10.0945	Up	0.906269	K13993|1|2e-27|118|rcu:RCOM_0497680|HSP20 family protein	-	-	-	gi|413926734|gb|AFW66666.1|/6.85904e-31/hypothetical protein ZEAMMB73_960531 [Zea mays]
p5_sc00211.V1.gene52	456	0.01	12.15	10.2467	Up	0.919027	-	GO:0009570//chloroplast stroma	GO:0016747//transferase activity, transferring acyl groups other than amino-acyl groups	-	gi|224125508|ref|XP_002319604.1|/1.84204e-21/predicted protein [Populus trichocarpa]
p5_sc00198.V1.gene20	1200	0.01	23.1567	11.1772	Up	0.969574	K08241|1|2e-95|347|vvi:100260930|jasmonate O-methyltransferase [EC:2.1.1.141]	-	GO:0016740//transferase activity	-	gi|115448329|ref|NP_001047944.1|/1.03874e-112/Os02g0719600 [Oryza sativa Japonica Group]
p5_sc00037.V1.gene113	1428	0.01	15.5167	10.5996	Up	0.943314	-	-	-	-	gi|462399159|gb|EMJ04827.1|/1.44105e-127/hypothetical protein PRUPE_ppa003939mg [Prunus persica]
p5_sc00011.V1.gene3	1674	0.23	339.227	10.5264	Up	0.999532	K00012|1|0.0|902|sbi:SORBI_01g043150|UDPglucose 6-dehydrogenase [EC:1.1.1.22]	GO:0031410//cytoplasmic vesicle	GO:0016614//oxidoreductase activity, acting on CH-OH group of donors;GO:0000166//nucleotide binding	GO:0008152//metabolic process	gi|242041801|ref|XP_002468295.1|/0/hypothetical protein SORBIDRAFT_01g043150 [Sorghum bicolor]
p5_sc00225.V1.gene61	459	0.01	52.08	12.3465	Up	0.991519	K03327|1|1e-35|146|gmx:100790437|multidrug resistance protein, MATE family	GO:0044464//cell part	GO:0015291//secondary active transmembrane transporter activity	GO:0015893//drug transport	gi|356515276|ref|XP_003526327.1|/1.49003e-34/PREDICTED: protein TRANSPARENT TESTA 12-like [Glycine max]
p5_sc00088.V1.gene203	195	0.01	47.0067	12.1986	Up	0.989833	-	-	-	-	gi|309747085|ref|NP_001185468.1|/9.10734e-15/yellow stripe-like transporter 12 [Zea mays]
p5_sc00016.V1.gene516	285	0.01	29.6033	11.5315	Up	0.979298	K05359|1|7e-14|73.6|mtr:MTR_2g088130|arogenate/prephenate dehydratase [EC:4.2.1.91 4.2.1.51]	GO:0009536//plastid	GO:0016836//hydro-lyase activity	GO:0019752//carboxylic acid metabolic process	gi|115483020|ref|NP_001065103.1|/6.59741e-26/Os10g0523700 [Oryza sativa Japonica Group]
p5_sc00101.V1.gene318	375	0.01	25.7533	11.3305	Up	0.973983	-	GO:0031224//intrinsic to membrane	GO:0015291//secondary active transmembrane transporter activity	GO:0015698//inorganic anion transport	gi|225424240|ref|XP_002280766.1|/1.91567e-41/PREDICTED: probable sulfate transporter 3.3-like [Vitis vinifera]
p5_sc00008.V1.gene1202	1029	0.01	76.1833	12.8953	Up	0.995354	K13424|1|9e-26|115|sbi:SORBI_03g038510|WRKY transcription factor 33	-	-	-	gi|102139757|gb|ABF69964.1|/3.10677e-75/DNA-binding WRKY domain-containing protein [Musa acuminata]
p5_sc00003.V1.gene826	447	0.01	14.6233	10.5141	Up	0.938056	-	GO:0044464//cell part	-	-	gi|449509088|ref|XP_004163489.1|/5.26122e-39/PREDICTED: uncharacterized protein LOC101226826 [Cucumis sativus]
p5_sc00195.V1.gene98	1155	0.01	33.5467	11.712	Up	0.982895	-	-	-	-	gi|225424590|ref|XP_002282172.1|/1.15424e-129/PREDICTED: uncharacterized protein LOC100261038 [Vitis vinifera]
p5_sc00030.V1.gene310	915	0.01	10.8867	10.0883	Up	0.905813	-	-	-	-	gi|470129370|ref|XP_004300594.1|/2.67402e-80/PREDICTED: uncharacterized protein LOC101294269 [Fragaria vesca subsp. vesca]
p5_sc00051.V1.gene424	918	0.01	21.3967	11.0632	Up	0.965346	K13070|1|3e-64|243|osa:4335093|momilactone-A synthase [EC:1.1.1.295];K09841|2|4e-55|213|sbi:SORBI_01g003880|xanthoxin dehydrogenase [EC:1.1.1.288]	-	GO:0016491//oxidoreductase activity	GO:0008152//metabolic process	gi|297601939|ref|NP_001051806.2|/8.64955e-79/Os03g0833100 [Oryza sativa Japonica Group]
p5_sc00271.V1.gene83	1254	0.01	19.2733	10.9124	Up	0.959314	K10999|1|8e-54|209|mtr:MTR_8g086600|cellulose synthase A [EC:2.4.1.12]	-	-	-	gi|359485495|ref|XP_002270376.2|/1.06996e-115/PREDICTED: cellulose synthase-like protein H1-like isoform 1 [Vitis vinifera]
p5_sc00055.V1.gene123	621	0.01	40.35	11.9784	Up	0.987185	K06911|1|6e-89|324|vvi:100241784|	-	-	-	gi|225460799|ref|XP_002275409.1|/6.56811e-88/PREDICTED: pirin-like protein [Vitis vinifera]
p5_sc00049.V1.gene387	531	0.01	71.44	12.8025	Up	0.994848	-	GO:0031410//cytoplasmic vesicle	-	-	gi|388501990|gb|AFK39061.1|/4.52508e-35/unknown [Lotus japonicus]
p5_sc00078.V1.gene167	1149	0.01	68.9133	12.7506	Up	0.994579	K11714|1|1e-07|55.8|ath:AT1G56550|rhamnogalacturonan II specific xylosyltransferase [EC:2.4.2.-]	-	-	-	gi|460371415|ref|XP_004231533.1|/2.50854e-100/PREDICTED: uncharacterized protein At4g15970-like [Solanum lycopersicum]
p5_sc00171.V1.gene116	282	0.01	10.2433	10.0005	Up	0.897601	K01188|1|2e-17|85.1|osa:4336146|beta-glucosidase [EC:3.2.1.21]	GO:0031410//cytoplasmic vesicle	GO:0003824//catalytic activity	-	gi|218195040|gb|EEC77467.1|/3.64042e-16/hypothetical protein OsI_16289 [Oryza sativa Indica Group]
p5_sc00192.V1.gene12	1089	0.01	93.6967	13.1938	Up	0.996547	-	-	-	-	gi|326512282|dbj|BAJ96122.1|/1.83295e-97/predicted protein [Hordeum vulgare subsp. vulgare]
p5_sc00037.V1.gene496	465	0.01	20.6133	11.0094	Up	0.963329	K01179|1|1e-09|60.1|aly:ARALYDRAFT_912356|endoglucanase [EC:3.2.1.4]	GO:0044464//cell part	GO:0004553//hydrolase activity, hydrolyzing O-glycosyl compounds	GO:0044238//primary metabolic process	gi|356554477|ref|XP_003545572.1|/4.91673e-17/PREDICTED: LOW QUALITY PROTEIN: endoglucanase 11-like [Glycine max]
p5_sc00012.V1.gene934	576	0.01	12.94	10.3376	Up	0.925784	-	-	-	-	gi|225441531|ref|XP_002280791.1|/1.01999e-57/PREDICTED: disease resistance response protein 206 [Vitis vinifera]
p5_sc00005.V1.gene1255	465	0.01	14.27	10.4788	Up	0.935883	K15400|1|1e-06|50.1|aly:ARALYDRAFT_493874|omega-hydroxypalmitate O-feruloyl transferase [EC:2.3.1.188]	-	GO:0016747//transferase activity, transferring acyl groups other than amino-acyl groups	-	gi|297741969|emb|CBI33414.3|/2.76611e-44/unnamed protein product [Vitis vinifera]
p5_sc00348.V1.gene75	282	0.01	14.29	10.4808	Up	0.935957	K00423|1|7e-09|57.0|aly:ARALYDRAFT_892557|L-ascorbate oxidase [EC:1.10.3.3]	GO:0016020//membrane;GO:0031410//cytoplasmic vesicle	GO:0046914//transition metal ion binding;GO:0003824//catalytic activity	GO:0008152//metabolic process	gi|460403071|ref|XP_004247026.1|/4.45011e-14/PREDICTED: monocopper oxidase-like protein SKU5-like [Solanum lycopersicum]
p5_sc00050.V1.gene120	1161	0.01	11.9967	10.2284	Up	0.917716	-	GO:0031410//cytoplasmic vesicle	GO:0043167//ion binding;GO:0008422//beta-glucosidase activity	GO:0044238//primary metabolic process	gi|225443872|ref|XP_002270153.1|/1.84847e-143/PREDICTED: glucan endo-1,3-beta-glucosidase 11 [Vitis vinifera]
p5_sc14385.V1.gene2	492	0.01	16.67	10.703	Up	0.949159	-	GO:0009536//plastid	-	-	gi|225443796|ref|XP_002272922.1|/4.45052e-41/PREDICTED: uncharacterized protein LOC100265230 [Vitis vinifera]
p5_sc00075.V1.gene404	1086	0.36	531.2	10.527	Up	0.9997	K16040|1|3e-94|343|vvi:100233030|trans-resveratrol di-O-methyltransferase [EC:2.1.1.240];K13230|2|5e-54|209|zma:100147731|2,4,7-trihydroxy-1,4-benzoxazin-3-one-glucoside 7-O-methyltransferase [EC:2.1.1.241];K13066|3|1e-41|168|pop:POPTR_824484|caffeic acid 3-O-methyltransferase [EC:2.1.1.68];K05279|4|1e-39|162|ath:AT5G54160|flavonol 3-O-methyltransferase [EC:2.1.1.76]	-	-	-	gi|225446491|ref|XP_002278211.1|/6.4767e-103/PREDICTED: 8-hydroxyquercetin 8-O-methyltransferase [Vitis vinifera]
p5_sc14434.V1.gene1	645	1.88667	2287.39	10.2436	Up	0.999869	-	-	-	-	gi|297740912|emb|CBI31094.3|/1.22721e-23/unnamed protein product [Vitis vinifera]
p5_sc00027.V1.gene613	1800	0.01	12.1467	10.2463	Up	0.919027	K12373|1|0.0|838|vvi:100240836|hexosaminidase [EC:3.2.1.52]	GO:0016020//membrane;GO:0031410//cytoplasmic vesicle	GO:0008194//UDP-glycosyltransferase activity;GO:0043167//ion binding;GO:0015929//hexosaminidase activity	GO:0044238//primary metabolic process	gi|225450263|ref|XP_002266897.1|/0/PREDICTED: beta-hexosaminidase-like [Vitis vinifera]
p5_sc00211.V1.gene8	672	0.01	12.4767	10.285	Up	0.922119	-	-	-	-	gi|296086633|emb|CBI32268.3|/1.47508e-46/unnamed protein product [Vitis vinifera]
p5_sc00001.V1.gene2265	600	0.01	765.043	16.2233	Up	0.999825	-	-	GO:0046914//transition metal ion binding	-	gi|357519409|ref|XP_003629993.1|/2.10698e-40/Basic blue protein [Medicago truncatula]
p5_sc00213.V1.gene115	459	0.01	65.71	12.6819	Up	0.994142	K03676|1|5e-10|61.6|bdi:100821530|glutaredoxin 3	-	-	-	gi|115435588|ref|NP_001042552.1|/7.67034e-23/Os01g0241400 [Oryza sativa Japonica Group]
p5_sc31479.V1.gene1	936	0.01	44.3767	12.1156	Up	0.988909	K14209|1|5e-07|53.5|smo:SELMODRAFT_54913|solute carrier family 36 (proton-coupled amino acid transporter)	GO:0016020//membrane	-	-	gi|115487732|ref|NP_001066353.1|/3.34826e-126/Os12g0194900 [Oryza sativa Japonica Group]
p5_sc00019.V1.gene479	729	0.01	15.8733	10.6324	Up	0.945231	K13430|1|2e-14|77.8|zma:100283091|serine/threonine-protein kinase PBS1 [EC:2.7.11.1]	GO:0043231//intracellular membrane-bounded organelle	GO:0004672//protein kinase activity;GO:0000166//nucleotide binding	-	gi|357166454|ref|XP_003580715.1|/4.39293e-42/PREDICTED: probable receptor-like serine/threonine-protein kinase At5g57670-like [Brachypodium distachyon]
p5_sc00054.V1.gene158	870	0.01	43.8067	12.0969	Up	0.988653	-	-	GO:0016798//hydrolase activity, acting on glycosyl bonds;GO:0003779//actin binding;GO:0043167//ion binding	GO:0044238//primary metabolic process	gi|115481730|ref|NP_001064458.1|/9.07545e-91/Os10g0370500 [Oryza sativa Japonica Group]
p5_sc00003.V1.gene42	945	0.01	10.3533	10.0159	Up	0.899087	K13424|1|1e-18|92.0|rcu:RCOM_0664190|WRKY transcription factor 33	-	-	-	gi|225440394|ref|XP_002270859.1|/7.46021e-65/PREDICTED: probable WRKY transcription factor 49 [Vitis vinifera]
p5_sc00168.V1.gene252	624	0.01	11.3867	10.1531	Up	0.911558	-	-	-	-	gi|357143481|ref|XP_003572936.1|/5.91458e-28/PREDICTED: F-box protein PP2-B10-like [Brachypodium distachyon]
p5_sc07692.V1.gene1	477	0.01	34.5	11.7524	Up	0.983707	-	-	-	GO:0050896//response to stimulus	gi|359840826|gb|AEV89264.1|/5.16659e-52/pathogenesis-related protein [Musa acuminata AAA Group]
p5_sc00257.V1.gene3	876	0.01	15.26	10.5755	Up	0.941809	K01206|1|3e-113|405|zma:100285202|alpha-L-fucosidase [EC:3.2.1.51]	GO:0031410//cytoplasmic vesicle	GO:0043167//ion binding;GO:0015928//fucosidase activity	GO:0044238//primary metabolic process;GO:0009987//cellular process	gi|414886331|tpg|DAA62345.1|/4.19449e-112/TPA: alpha-L-fucosidase 1 [Zea mays]
p5_sc00015.V1.gene349	1164	0.01	31.47	11.6198	Up	0.981078	-	-	-	-	gi|115452877|ref|NP_001050039.1|/1.11337e-63/Os03g0336200 [Oryza sativa Japonica Group]
p5_sc00006.V1.gene803	411	0.01	31.7333	11.6318	Up	0.981277	K10775|1|3e-24|73.6|rcu:RCOM_0262230|phenylalanine ammonia-lyase [EC:4.3.1.24]	GO:0044424//intracellular part	GO:0016840	GO:0006558//L-phenylalanine metabolic process	gi|460402297|ref|XP_004246650.1|/2.15041e-24/PREDICTED: phenylalanine ammonia-lyase-like [Solanum lycopersicum]
p5_sc02339.V1.gene5	1083	0.01	27.09	11.4035	Up	0.976032	-	-	-	-	gi|224072449|ref|XP_002303737.1|/1.96903e-51/predicted protein [Populus trichocarpa]
p5_sc00101.V1.gene139	1737	0.01	40.3333	11.9778	Up	0.987179	K13681|1|5e-168|589|bdi:100830337|xyloglucan fucosyltransferase [EC:2.4.1.-]	GO:0016020//membrane	GO:0016757//transferase activity, transferring glycosyl groups	-	gi|413939028|gb|AFW73579.1|/4.08907e-167/hypothetical protein ZEAMMB73_849254 [Zea mays]
p5_sc00029.V1.gene268	330	0.01	246.247	14.5878	Up	0.999269	-	-	-	-	gi|119352642|gb|ABL63911.1|/2.16731e-24/Bowman-Birk serine proteinase inhibitor [Musa acuminata AAA Group]
p5_sc00121.V1.gene71	1098	0.01	74.6867	12.8666	Up	0.995191	-	-	-	GO:0009409//response to cold;GO:0006970//response to osmotic stress;GO:0006355//regulation of transcription, DNA-dependent	gi|225448469|ref|XP_002269697.1|/3.50056e-96/PREDICTED: uncharacterized protein LOC100243314 [Vitis vinifera]
p5_sc00064.V1.gene71	603	0.01	37.0933	11.8569	Up	0.985462	-	GO:0044464//cell part	GO:0016787//hydrolase activity	-	gi|409994626|gb|AFV50601.1|/6.15947e-55/lipase [Elaeis guineensis]
p5_sc00032.V1.gene493	1413	0.01	22.08	11.1085	Up	0.967008	-	-	-	-	gi|242040903|ref|XP_002467846.1|/2.85039e-51/hypothetical protein SORBIDRAFT_01g035120 [Sorghum bicolor]
p5_sc00013.V1.gene612	471	0.01	15.12	10.5622	Up	0.941003	-	-	-	-	gi|357146301|ref|XP_003573942.1|/1.39453e-38/PREDICTED: uncharacterized protein LOC100830342 [Brachypodium distachyon]
p5_sc00049.V1.gene12	822	0.01	20.3467	10.9906	Up	0.962642	K09874|1|2e-90|330|osa:4330713|aquaporin NIP	GO:0044420//extracellular matrix part;GO:0016020//membrane	GO:0015103//inorganic anion transmembrane transporter activity	GO:0015698//inorganic anion transport	gi|304651330|gb|ADM47602.1|/3.11826e-90/silicon transporter protein [Triticum aestivum]
p5_sc00015.V1.gene862	672	0.01	62.6433	12.6129	Up	0.993643	K03327|1|5e-28|122|zma:100191901|multidrug resistance protein, MATE family	GO:0031410//cytoplasmic vesicle	GO:0022857//transmembrane transporter activity	GO:0006810//transport	gi|195611886|gb|ACG27773.1|/4.462e-27/transparent testa 12 protein [Zea mays]
p5_sc00001.V1.gene879	492	0.01	28.8433	11.494	Up	0.978424	-	GO:0009536//plastid	-	-	gi|255563140|ref|XP_002522574.1|/4.33072e-20/catalytic, putative [Ricinus communis]
p5_sc00020.V1.gene383	243	0.01	57.7867	12.4965	Up	0.992906	K13425|1|2e-21|98.6|rcu:RCOM_1616660|WRKY transcription factor 22;K13426|2|4e-21|97.4|rcu:RCOM_1689100|WRKY transcription factor 29	-	GO:0003677//DNA binding;GO:0001071//nucleic acid binding transcription factor activity	GO:0010467//gene expression	gi|297735436|emb|CBI17876.3|/2.52089e-33/unnamed protein product [Vitis vinifera]
p5_sc00033.V1.gene515	1257	0.01	23.9967	11.2286	Up	0.971148	-	-	-	-	gi|225441662|ref|XP_002277068.1|/1.5051e-101/PREDICTED: NAC domain-containing protein 100-like [Vitis vinifera]
p5_sc00166.V1.gene38	750	0.01	73.2567	12.8387	Up	0.995054	K09873|1|1e-71|267|osa:4324276|aquaporin TIP	GO:0044464//cell part	-	GO:0051234//establishment of localization	gi|255550982|ref|XP_002516539.1|/8.28854e-76/tonoplast intrinsic protein, putative [Ricinus communis]
p5_sc00214.V1.gene142	1134	0.01	29.29	11.5162	Up	0.978973	K15014|1|5e-140|495|pop:POPTR_250534|solute carrier family 29 (equilibrative nucleoside transporter), member 1/2/3	GO:0044464//cell part	GO:0015932//nucleobase-containing compound transmembrane transporter activity	GO:0015931//nucleobase-containing compound transport	gi|224145557|ref|XP_002325685.1|/5.98869e-139/equilibrative nucleoside transporter [Populus trichocarpa]
p5_sc00005.V1.gene752	948	0.01	11.31	10.1434	Up	0.910584	-	GO:0016020//membrane;GO:0043231//intracellular membrane-bounded organelle	GO:0004871//signal transducer activity;GO:0004673//protein histidine kinase activity	GO:0044260;GO:0010119//regulation of stomatal movement;GO:0034614//cellular response to reactive oxygen species;GO:0009873//ethylene mediated signaling pathway;GO:0016310//phosphorylation;GO:0048513//organ development;GO:0044238//primary metabolic process;GO:0009738//abscisic acid mediated signaling pathway;GO:0002237//response to molecule of bacterial origin;GO:0071241//cellular response to inor…	gi|359476452|ref|XP_002271743.2|/8.15789e-120/PREDICTED: histidine kinase 5-like [Vitis vinifera]
p5_sc00148.V1.gene81	717	0.01	16.65	10.7013	Up	0.949116	K01184|1|2e-09|60.8|rcu:RCOM_0968450|polygalacturonase [EC:3.2.1.15]	GO:0031410//cytoplasmic vesicle	GO:0004553//hydrolase activity, hydrolyzing O-glycosyl compounds	GO:0044238//primary metabolic process;GO:0045229//external encapsulating structure organization	gi|357111082|ref|XP_003557344.1|/9.65995e-87/PREDICTED: probable polygalacturonase-like [Brachypodium distachyon]
p5_sc00299.V1.gene53	558	0.01	18.68	10.8673	Up	0.957378	-	-	-	-	gi|225453612|ref|XP_002267421.1|/7.08128e-53/PREDICTED: uncharacterized protein LOC100267812 [Vitis vinifera]
p5_sc00023.V1.gene66	1134	0.01	68.9767	12.7519	Up	0.994579	K14638|1|8e-49|192|ppp:PHYPADRAFT_189464|solute carrier family 15 (peptide/histidine transporter), member 3/4	GO:0044464//cell part	-	-	gi|224071551|ref|XP_002303512.1|/1.94896e-97/predicted protein [Populus trichocarpa]
p5_sc00380.V1.gene73	366	0.01	11.6167	10.182	Up	0.9139	-	GO:0005576//extracellular region;GO:0031410//cytoplasmic vesicle	GO:0016209//antioxidant activity;GO:0046914//transition metal ion binding;GO:0004871//signal transducer activity;GO:0016623	GO:0008152//metabolic process	gi|255582405|ref|XP_002531991.1|/3.23347e-37/Rhicadhesin receptor precursor, putative [Ricinus communis]
p5_sc37402.V1.gene1	543	0.01	14.96	10.5469	Up	0.940142	K06630|1|9e-39|157|pop:POPTR_651251|tyrosine 3-monooxygenase/tryptophan 5-monooxygenase activation protein	-	-	-	gi|350538649|ref|NP_001234097.1|/1.57059e-38/14-3-3 protein 6 [Solanum lycopersicum]
p5_sc00014.V1.gene647	549	0.01	15.0367	10.5543	Up	0.940629	-	-	-	-	gi|470107439|ref|XP_004290053.1|/1.31885e-56/PREDICTED: uncharacterized protein LOC101297889 [Fragaria vesca subsp. vesca]
p5_sc00841.V1.gene4	810	0.01	12.8633	10.329	Up	0.925185	-	GO:0031410//cytoplasmic vesicle	-	-	gi|326498563|dbj|BAJ98709.1|/1.1225e-68/predicted protein [Hordeum vulgare subsp. vulgare]
p5_sc00346.V1.gene94	615	0.01	15.26	10.5755	Up	0.941809	K00540|1|1e-32|137|ath:AT3G22370|[EC:1.-.-.-]	GO:0031967;GO:0043231//intracellular membrane-bounded organelle;GO:0031224//intrinsic to membrane	GO:0043169//cation binding;GO:0016682//oxidoreductase activity, acting on diphenols and related substances as donors, oxygen as acceptor	GO:0032501//multicellular organismal process;GO:0006950//response to stress;GO:0007165//signal transduction;GO:0015980//energy derivation by oxidation of organic compounds	gi|404160475|gb|AFR53081.1|/5.90061e-33/AOX [Anthurium andraeanum]
p5_sc00051.V1.gene578	1014	0.01	11.5933	10.1791	Up	0.913632	K14484|1|6e-08|56.6|aly:ARALYDRAFT_892185|auxin-responsive protein IAA	-	-	-	gi|115474429|ref|NP_001060811.1|/6.87309e-19/Os08g0109400 [Oryza sativa Japonica Group]
p5_sc00004.V1.gene894	960	0.01	18.0567	10.8183	Up	0.95498	K08243|1|2e-94|343|gmx:547911|6'-deoxychalcone synthase [EC:2.3.1.170];K00011|3|7e-75|278|ath:AT2G37790|aldehyde reductase [EC:1.1.1.21];K00002|4|9e-70|261|osa:4338987|alcohol dehydrogenase (NADP+) [EC:1.1.1.2];K00085|5|2e-55|214|ath:AT2G21260|aldose-6-phosphate reductase (NADPH2) [EC:1.1.1.200]	-	GO:0016747//transferase activity, transferring acyl groups other than amino-acyl groups	GO:0006970//response to osmotic stress;GO:0008152//metabolic process	gi|297737566|emb|CBI26767.3|/4.23793e-116/unnamed protein product [Vitis vinifera]
p5_sc15207.V1.gene1	684	0.01	18.72	10.8704	Up	0.95749	K01193|1|9e-55|190|sbi:SORBI_06g023760|beta-fructofuranosidase [EC:3.2.1.26]	-	GO:0004553//hydrolase activity, hydrolyzing O-glycosyl compounds	GO:0008152//metabolic process	gi|242073842|ref|XP_002446857.1|/1.13969e-53/hypothetical protein SORBIDRAFT_06g023760 [Sorghum bicolor]
p5_sc00019.V1.gene478	723	0.01	14.6967	10.5213	Up	0.93853	K04733|1|9e-34|141|smo:SELMODRAFT_159261|interleukin-1 receptor-associated kinase 4 [EC:2.7.11.1];K13415|4|4e-32|136|ath:AT4G39400|protein brassinosteroid insensitive 1 [EC:2.7.10.1 2.7.11.1]	GO:0043231//intracellular membrane-bounded organelle	GO:0004672//protein kinase activity;GO:0000166//nucleotide binding	-	gi|225446028|ref|XP_002269944.1|/1.57567e-68/PREDICTED: probable receptor-like serine/threonine-protein kinase At5g57670 [Vitis vinifera]
p5_sc00077.V1.gene327	528	0.01	59.9367	12.5492	Up	0.993243	K13422|1|1e-06|50.8|rcu:RCOM_0864470|transcription factor MYC2	-	GO:0016491//oxidoreductase activity	GO:0008152//metabolic process	gi|225445937|ref|XP_002263999.1|/1.25142e-37/PREDICTED: transcription factor bHLH35 [Vitis vinifera]
