# Supplementary material for: Integrative omics analysis on phytohormones involved in oil palm seed germination
Source: BMC Plant Biol. 2019 Aug 19;19:363. doi: 10.1186/s12870-019-1970-0 (PMC6700987; doi:10.1186/s12870-019-1970-0)
Supplement: Supplementary file 11 — Table S8. Differentially expressed genes (DEGs) in Plant hormone signal transduction pathway. (XLSX 21 kb) [file 12870_2019_1970_MOESM11_ESM.xlsx]

## Sheet: 0d-Vs-70d
Table S8. Differentially expressed genes (DEGs) in plant hormone signal transduction pathway (0d-Vs-70d)
Components	Number of DEGs	Gene IDs with Log2 Ratio
Auxin
AUX1	5	p5_sc00068.V1.gene390 (2.2), p5_sc00068.V1.gene391 (2.2), p5_sc00010.V1.gene816 (1.8)
TIR1	5	p5_sc00068.V1.gene390 (2.2), p5_sc00068.V1.gene391 (2.2), p5_sc00010.V1.gene816 (1.8), p5_sc00154.V1.gene116 (-2.3), p5_sc00259.V1.gene25 (-1.1)
AUX/IAA	14	p5_sc00039.V1.gene271 (11.7), p5_sc00051.V1.gene578 (10.0), p5_sc00059.V1.gene131 (6.2), p5_sc00145.V1.gene182 (6.0), p5_sc00072.V1.gene195 (5.2), p5_sc00072.V1.gene196 (4.7), p5_sc00127.V1.gene181 (4.7), p5_sc00135.V1.gene34 (4.6), p5_sc00001.V1.gene538 (3.3), p5_sc00072.V1.gene192 (3.0), p5_sc00018.V1.gene777 (2.8), p5_sc00050.V1.gene493 (1.9), p5_sc00150.V1.gene18 (-2.4), p5_sc00017.V1.gene691…
ARF	9	p5_sc00028.V1.gene569 (4.1), p5_sc00018.V1.gene433 (3.8), p5_sc00077.V1.gene185 (3.7), p5_sc00018.V1.gene432 (3.5), p5_sc00019.V1.gene752 (2.9), p5_sc00001.V1.gene1866 (1.4), p5_sc00064.V1.gene380 (-2.4), p5_sc00790.V1.gene4 (-1.8), p5_sc00010.V1.gene191 (-1.0)
GH3	3	p5_sc00174.V1.gene170 (4.9), p5_sc00050.V1.gene219 (4.2), p5_sc00070.V1.gene379 (1.2)
SAUR	9	p5_sc00002.V1.gene898 (5.6), p5_sc00529.V1.gene37 (4.9), p5_sc00024.V1.gene635 (4.3), p5_sc00234.V1.gene124 (4.0), p5_sc00016.V1.gene965 (3.4), p5_sc00001.V1.gene3156 (2.6), p5_sc00849.V1.gene8 (2.2), p5_sc00071.V1.gene316 (-3.3), p5_sc00389.V1.gene22 (-2.3)
Cytokinin
CRE1	19	p5_sc00005.V1.gene222 (10.5), p5_sc00042.V1.gene646 (9.2), p5_sc00037.V1.gene60 (7.1), p5_sc04865.V1.gene1 (5.9), p5_sc00090.V1.gene296 (4.0), p5_sc00307.V1.gene1 (3.6), p5_sc00010.V1.gene61 (2.6), p5_sc00003.V1.gene118 (2.5), p5_sc00107.V1.gene329 (2.1), p5_sc00014.V1.gene313 (1.7), p5_sc00029.V1.gene204 (1.6), p5_sc00116.V1.gene42 (1.4), p5_sc00382.V1.gene25 (-2.6), p5_sc00036.V1.gene382 (-2.6)…
B-ARR	18	p5_sc00010.V1.gene656 (9.2), p5_sc00030.V1.gene18 (7.3), p5_sc00023.V1.gene677 (6.3), p5_sc00023.V1.gene676 (6.3), p5_sc00265.V1.gene14 (5.9), p5_sc00065.V1.gene141 (4.7), p5_sc00001.V1.gene2420 (3.7), p5_sc00119.V1.gene107 (3.4), p5_sc00099.V1.gene78 (3.2), p5_sc00019.V1.gene7 (2.8), p5_sc00019.V1.gene244 (2.5), p5_sc00420.V1.gene53 (2.4), p5_sc00044.V1.gene314 (1.8), p5_sc00077.V1.gene46 (1.5),…
A-ARR	3	p5_sc00086.V1.gene47 (8.1), p5_sc00034.V1.gene235 (6.3), p5_sc00192.V1.gene8 (3.5)
Gibberellin
GID1	11	p5_sc00530.V1.gene19 (8.2), p5_sc00101.V1.gene24 (6.3), p5_sc00004.V1.gene1098 (5.6), p5_sc00101.V1.gene31 (5.3), p5_sc00201.V1.gene23 (5.2), p5_sc00045.V1.gene70 (4.5), p5_sc00212.V1.gene62 (4.5), p5_sc00002.V1.gene1926 (4.1), p5_sc00324.V1.gene48 (3.6), p5_sc00006.V1.gene35 (1.7), p5_sc02980.V1.gene11 (-1.2)
GID2	2	p5_sc00109.V1.gene106 (2.5), p5_sc00037.V1.gene372 (2.1)
DELLA	14	p5_sc00090.V1.gene129 (9.9), p5_sc00045.V1.gene549 (9.5), p5_sc00024.V1.gene194 (6.5), p5_sc00002.V1.gene1643 (3.4), p5_sc00023.V1.gene94 (3.1), p5_sc00240.V1.gene98 (2.3), p5_sc00011.V1.gene439 (2.2), p5_sc00160.V1.gene175 (2.2), p5_sc00016.V1.gene71 (2.1), p5_sc00003.V1.gene53 (2.0), p5_sc00560.V1.gene11 (1.8), p5_sc00238.V1.gene86 (-3.3), p5_sc00001.V1.gene3052 (-2.5), p5_sc00069.V1.gene197 (-…
Abscisic acid
PYR/PYL	8	p5_sc15107.V1.gene1 (11.5), p5_sc08684.V1.gene2 (10.0), p5_sc00002.V1.gene317 (5.7), p5_sc00020.V1.gene83 (5.0), p5_sc00018.V1.gene339 (3.7), p5_sc00126.V1.gene160 (2.4), p5_sc00050.V1.gene175 (2.1), p5_sc00001.V1.gene1271 (1.0)
PP2C	30	p5_sc00263.V1.gene122 (9.7), p5_sc00269.V1.gene66 (4.2), p5_sc00099.V1.gene352 (3.3), p5_sc00028.V1.gene254 (3.2), p5_sc00375.V1.gene48 (3.2), p5_sc00011.V1.gene918 (3.1), p5_sc01170.V1.gene5 (3.1), p5_sc02806.V1.gene2 (2.2), p5_sc00312.V1.gene64 (2.2), p5_sc00025.V1.gene408 (1.9), p5_sc00025.V1.gene4 (1.9), p5_sc00014.V1.gene450 (1.8), p5_sc00039.V1.gene497 (1.5), p5_sc00054.V1.gene30 (1.4), p5_…
SnRK2	1	p5_sc00030.V1.gene27 (-2.0)
ABF	4	p5_sc00220.V1.gene103 (2.1), p5_sc00101.V1.gene238 (1.1), p5_sc00464.V1.gene11 (-4.3), p5_sc00011.V1.gene825 (-1.6)
Ethylene
ETR	2	p5_sc00085.V1.gene161 (-2.2), p5_sc00193.V1.gene43 (-1.8)
CTR1	13	p5_sc00018.V1.gene280 (5.2), p5_sc00127.V1.gene325 (2.8), p5_sc00217.V1.gene121 (2.6), p5_sc00036.V1.gene475 (2.3), p5_sc00065.V1.gene285 (1.7), p5_sc00039.V1.gene538 (1.5), p5_sc00039.V1.gene537 (1.2), p5_sc00016.V1.gene570 (-4.5), p5_sc00105.V1.gene311 (-2.7), p5_sc00335.V1.gene103 (-2.1), p5_sc00009.V1.gene307 (-2.0), p5_sc00009.V1.gene308 (-1.8), p5_sc00025.V1.gene396 (-1.4)
MPK6	3	p5_sc00167.V1.gene249 (4.6), p5_sc00008.V1.gene1143 (4.5), p5_sc00009.V1.gene691 (2.0)
EIN2	4	p5_sc00268.V1.gene72 (-2.4), p5_sc00026.V1.gene557 (-1.6), p5_sc00026.V1.gene559 (-1.6), p5_sc00268.V1.gene74 (-1.6)
ERF 1/2	6	p5_sc00065.V1.gene49 (6.0), p5_sc00062.V1.gene270 (4.4), p5_sc00002.V1.gene527 (3.6), p5_sc00023.V1.gene392 (2.8), p5_sc00085.V1.gene297 (5.7), p5_sc00202.V1.gene141 (2.8), p5_sc00254.V1.gene55 (-8.7)
Brassinosteroid
BAK1	13	p5_sc00038.V1.gene673 (9.2), p5_sc00083.V1.gene284 (6.8), p5_sc00007.V1.gene465 (5.6), p5_sc00011.V1.gene650 (4.2), p5_sc00038.V1.gene703 (3.4), p5_sc00135.V1.gene224 (3.2), p5_sc00127.V1.gene87 (2.7), p5_sc39834.V1.gene1 (2.3), p5_sc00148.V1.gene26 (1.5), p5_sc00001.V1.gene2843 (1.4), p5_sc00226.V1.gene16 (-2.6), p5_sc00051.V1.gene379 (-2.1), p5_sc01493.V1.gene16 (-1.4)
BRI1	9	p5_sc00027.V1.gene355 (11.2), p5_sc00019.V1.gene478 (10.3), p5_sc00075.V1.gene298 (8.2), p5_sc00023.V1.gene354 (4.4), p5_sc00058.V1.gene379 (4.1), p5_sc00018.V1.gene786 (3.7), p5_sc00001.V1.gene2843 (1.4), p5_sc00038.V1.gene2 (-1.9), p5_sc09462.V1.gene1 (-1.5)
BSK	1	p5_sc00112.V1.gene43 (2.7)
BSU1	1	p5_sc00212.V1.gene137 (-1.1)
BZR1/2	6	p5_sc00018.V1.gene49 (2.8), p5_sc00059.V1.gene376 (2.2), p5_sc00106.V1.gene115 (1.8), p5_sc00071.V1.gene125 (1.3), p5_sc01149.V1.gene5 (-3.1), p5_sc00398.V1.gene53 (-1.3)
TCH4	7	p5_sc00181.V1.gene50 (11.7), p5_sc00019.V1.gene551 (10.2), p5_sc00019.V1.gene550 (8.6), p5_sc00019.V1.gene549 (6.5), p5_sc00181.V1.gene32 (3.1), p5_sc00019.V1.gene553 (1.5), p5_sc00004.V1.gene324 (-2.1)
CYCD3	5	p5_sc00214.V1.gene112 (11.0), p5_sc00047.V1.gene400 (10.4), p5_sc00106.V1.gene18 (6.9), p5_sc00049.V1.gene520 (4.2), p5_sc00109.V1.gene20 (2.5)
Jasmonic acid
JAR1	2	p5_sc00050.V1.gene219 (4.2), p5_sc00018.V1.gene295 (2.5)
COI1	1	p5_sc00245.V1.gene47 (-1.5)
JAZ	11	p5_sc00057.V1.gene285 (9.7), p5_sc00004.V1.gene675 (9.5), p5_sc00004.V1.gene674 (9.2), p5_sc00620.V1.gene35 (7.4), p5_sc00467.V1.gene47 (6.6), p5_sc00064.V1.gene399 (5.5), p5_sc00407.V1.gene57 (5.0), p5_sc00035.V1.gene650 (4.1), p5_sc00064.V1.gene31 (3.4), p5_sc00004.V1.gene1054 (3.3), p5_sc00879.V1.gene3 (2.8)
MYC2	16	p5_sc00011.V1.gene530 (14.5), p5_sc00077.V1.gene327 (12.1), p5_sc00332.V1.gene36 (10.3), p5_sc00029.V1.gene384 (9.1), p5_sc00039.V1.gene575 (7.8), p5_sc17850.V1.gene1 (6.4), p5_sc00074.V1.gene143 (6.0), p5_sc00013.V1.gene897 (4.2), p5_sc00013.V1.gene644 (3.9), p5_sc00121.V1.gene25 (3.9), p5_sc00019.V1.gene633 (3.7), p5_sc00018.V1.gene438 (2.2), p5_sc03204.V1.gene2 (1.7), p5_sc00014.V1.gene109 (-2…
Salicylic acid
NPR1	2	p5_sc00018.V1.gene524 (1.2), p5_sc00730.V1.gene10 (1.0)
TGA	10	p5_sc00008.V1.gene706 (9.3), p5_sc00015.V1.gene246 (3.8), p5_sc00003.V1.gene1004 (3.1), p5_sc04018.V1.gene1 (3.1), p5_sc00001.V1.gene769 (1.5), p5_sc00001.V1.gene2340 (1.4), p5_sc00065.V1.gene310 (-12.0), p5_sc00005.V1.gene559 (-2.3), p5_sc00121.V1.gene157 (-1.3), p5_sc01176.V1.gene21 (-1.2)
PR1	1	p5_sc00030.V1.gene436 (7.1)

## Sheet: 0d-Vs-75d
Table S8. Differentially expressed genes (DEGs) in plant hormone signal transduction pathway (0d-Vs-75d)
Components	Number of DEGs	Gene IDs with Log2 Ratio
Auxin
AUX1	4	p5_sc00071.V1.gene14 (9.6), p5_sc00084.V1.gene152 (6.4), p5_sc01115.V1.gene19 (6.3), p5_sc01115.V1.gene20 (5.2)
TIR1	3	p5_sc00068.V1.gene391 (2.1), p5_sc00010.V1.gene816 (1.6), p5_sc00154.V1.gene116 (-2.3)
AUX/IAA	14	p5_sc00039.V1.gene271 (11.5), p5_sc00051.V1.gene578 (10.2), p5_sc00059.V1.gene131 (6.2), p5_sc00145.V1.gene182 (5.8), p5_sc00072.V1.gene195 (4.7), p5_sc00072.V1.gene196 (4.6), p5_sc00135.V1.gene34 (4.6), p5_sc00127.V1.gene181 (4.3), p5_sc00001.V1.gene538 (3.0), p5_sc00018.V1.gene777 (2.8), p5_sc00050.V1.gene493 (1.9), p5_sc00150.V1.gene18 (-2.4), p5_sc00017.V1.gene692 (-2.4), p5_sc00017.V1.gene69…
ARF	9	p5_sc00028.V1.gene569 (4.0), p5_sc00018.V1.gene433 (3.9), p5_sc00018.V1.gene432 (3.8), p5_sc00077.V1.gene185 (3.7), p5_sc00019.V1.gene752 (3.0), p5_sc00001.V1.gene1866 (1.4), p5_sc00064.V1.gene380 (-2.9), p5_sc00790.V1.gene4 (-1.9), p5_sc00010.V1.gene191 (-1.5)
GH3	3	p5_sc00174.V1.gene170 (4.6), p5_sc00050.V1.gene219 (4.5), p5_sc00070.V1.gene379 (1.1)
SAUR	8	p5_sc00002.V1.gene898 (5.9), p5_sc00529.V1.gene37 (4.9), p5_sc00234.V1.gene124 (3.8), p5_sc00024.V1.gene635 (3.8), p5_sc00016.V1.gene965 (3.3), p5_sc00001.V1.gene3156 (2.6), p5_sc00071.V1.gene316 (-3.3), p5_sc00389.V1.gene22 (-2.2)
Cytokinin
CRE1	18	p5_sc00005.V1.gene222 (10.9), p5_sc00042.V1.gene646 (9.2), p5_sc00037.V1.gene60 (7.2), p5_sc04865.V1.gene1 (6.0), p5_sc00090.V1.gene296 (4.3), p5_sc00307.V1.gene1 (3.7), p5_sc00010.V1.gene61 (2.8), p5_sc00003.V1.gene118 (2.5), p5_sc00107.V1.gene329 (1.8), p5_sc00116.V1.gene42 (1.8), p5_sc00029.V1.gene204 (1.7), p5_sc00036.V1.gene382 (-2.7), p5_sc00036.V1.gene379 (-2.5), p5_sc00036.V1.gene381 (-2.…
B-ARR	20	p5_sc00010.V1.gene656 (9.3), p5_sc00030.V1.gene18 (7.6), p5_sc00001.V1.gene1910 (6.8), p5_sc00065.V1.gene141 (6.4), p5_sc00023.V1.gene676 (6.3), p5_sc00023.V1.gene677 (6.1), p5_sc00265.V1.gene14 (6.1), p5_sc00001.V1.gene2420 (3.9), p5_sc00119.V1.gene107 (3.8), p5_sc00099.V1.gene78 (3.4), p5_sc00019.V1.gene244 (2.7), p5_sc00420.V1.gene53 (2.5), p5_sc00019.V1.gene7 (2.4), p5_sc00044.V1.gene314 (2.1…
A-ARR	3	p5_sc00086.V1.gene47 (8.0), p5_sc00034.V1.gene235 (5.9), p5_sc00060.V1.gene51 (-1.2)
Gibberellin
GID1	12	p5_sc00530.V1.gene19 (8.3), p5_sc00101.V1.gene24 (6.3), p5_sc00101.V1.gene31 (5.5), p5_sc00201.V1.gene23 (5.3), p5_sc00004.V1.gene1098 (5.0), p5_sc00212.V1.gene62 (4.6), p5_sc00045.V1.gene70 (4.4), p5_sc00002.V1.gene1926 (4.3), p5_sc00324.V1.gene48 (3.4), p5_sc00006.V1.gene37 (2.5), p5_sc00006.V1.gene35 (2.1), p5_sc02980.V1.gene11 (-1.2)
GID2	2	p5_sc00109.V1.gene106 (2.7), p5_sc00037.V1.gene372 (2.7)
DELLA	13	p5_sc00090.V1.gene129 (10.0), p5_sc00045.V1.gene549 (9.4), p5_sc00002.V1.gene1643 (3.6), p5_sc00023.V1.gene94 (3.3), p5_sc00011.V1.gene439 (2.6), p5_sc00240.V1.gene98 (2.2), p5_sc00016.V1.gene71 (2.1), p5_sc00160.V1.gene175 (2.0), p5_sc00003.V1.gene53 (1.7), p5_sc00560.V1.gene11 (1.6), p5_sc00238.V1.gene86 (-2.8), p5_sc00001.V1.gene3052 (-2.0), p5_sc00069.V1.gene197 (-1.9)
Abscisic acid
PYR/PYL	8	p5_sc15107.V1.gene1 (11.0), p5_sc08684.V1.gene2 (9.0), p5_sc00002.V1.gene317 (6.1), p5_sc00020.V1.gene83 (5.8), p5_sc00018.V1.gene339 (3.6), p5_sc00126.V1.gene160 (2.8), p5_sc00050.V1.gene175 (2.0), p5_sc00001.V1.gene1271 (1.4)
PP2C	31	p5_sc00269.V1.gene66 (4.3), p5_sc00028.V1.gene254 (3.7), p5_sc00011.V1.gene918 (3.2), p5_sc00375.V1.gene48 (3.1), p5_sc00099.V1.gene352 (3.0), p5_sc01170.V1.gene5 (2.9), p5_sc02806.V1.gene2 (2.2), p5_sc00312.V1.gene64 (2.2), p5_sc00039.V1.gene497 (1.8), p5_sc00025.V1.gene408 (1.8), p5_sc00014.V1.gene450 (1.8), p5_sc00025.V1.gene4 (1.8), p5_sc00001.V1.gene135 (1.5), p5_sc00155.V1.gene93 (1.5), p5_…
SnRK2	2	p5_sc00012.V1.gene882 (1.8), p5_sc00030.V1.gene27 (-2.1)
ABF	4	p5_sc00220.V1.gene103 (2.0), p5_sc00101.V1.gene238 (1.4), p5_sc00464.V1.gene11 (-4.5), p5_sc00011.V1.gene825 (-1.4)
Ethylene
ETR	2	p5_sc00085.V1.gene161 (-2.2), p5_sc00193.V1.gene43 (-1.9)
CTR1	12	p5_sc00018.V1.gene280 (5.1), p5_sc00217.V1.gene121 (3.0), p5_sc00127.V1.gene325 (2.7), p5_sc00036.V1.gene475 (2.1), p5_sc00065.V1.gene285 (1.8), p5_sc00016.V1.gene570 (-5.5), p5_sc00105.V1.gene311 (-3.0), p5_sc00009.V1.gene308 (-2.1), p5_sc00009.V1.gene307 (-2.1), p5_sc00036.V1.gene497 (-2.0), p5_sc00335.V1.gene103 (-1.9), p5_sc00025.V1.gene396 (-1.8)
MPK6	3	p5_sc00008.V1.gene1143 (4.5), p5_sc00167.V1.gene249 (4.3), p5_sc00009.V1.gene691 (2.0)
EIN2	4	p5_sc00268.V1.gene72 (-2.4), p5_sc00026.V1.gene557 (-1.9), p5_sc00268.V1.gene74 (-1.6), p5_sc00026.V1.gene559 (-1.5)
EBF 1/2	1	p5_sc00023.V1.gene175 (-1.9)
ERF 1/2	8	p5_sc00065.V1.gene49 (5.9), p5_sc00062.V1.gene270 (4.1), p5_sc00002.V1.gene527 (3.5), p5_sc00023.V1.gene392 (2.8), p5_sc00085.V1.gene297 (5.9), p5_sc00202.V1.gene141 (2.9), p5_sc00065.V1.gene42 (1.5), p5_sc00254.V1.gene55 (-8.7)
Brassinosteroid
BAK1	10	p5_sc00083.V1.gene284 (6.5), p5_sc00007.V1.gene465 (5.4), p5_sc00011.V1.gene650 (4.2), p5_sc00038.V1.gene703 (3.2), p5_sc39834.V1.gene1 (2.6), p5_sc00127.V1.gene87 (2.5), p5_sc00148.V1.gene26 (1.6), p5_sc00051.V1.gene379 (-2.6), p5_sc00226.V1.gene16 (-2.4), p5_sc01493.V1.gene16 (-1.9)
BRI1	8	p5_sc00027.V1.gene355 (11.2), p5_sc00019.V1.gene478 (10.5), p5_sc00075.V1.gene298 (8.6), p5_sc00023.V1.gene354 (4.8), p5_sc00058.V1.gene379 (4.5), p5_sc00018.V1.gene786 (3.4), p5_sc05353.V1.gene1 (3.3), p5_sc09462.V1.gene1 (-1.4)
BSK	1	p5_sc00112.V1.gene43 (2.1)
BZR1/2	6	p5_sc00135.V1.gene166 (3.5), p5_sc00018.V1.gene49 (3.0), p5_sc00059.V1.gene376 (2.2), p5_sc00106.V1.gene115 (1.8), p5_sc01149.V1.gene5 (-2.8), p5_sc00398.V1.gene53 (-1.3)
TCH4	8	p5_sc00181.V1.gene50 (10.6), p5_sc00019.V1.gene551 (9.8), p5_sc00019.V1.gene550 (8.1), p5_sc00019.V1.gene549 (5.9), p5_sc00181.V1.gene32 (3.3), p5_sc00019.V1.gene553 (1.5), p5_sc00181.V1.gene45 (1.3), p5_sc00004.V1.gene324 (-1.6)
CYCD3	4	p5_sc00214.V1.gene112 (10.9), p5_sc00047.V1.gene400 (10.3), p5_sc00106.V1.gene18 (7.3), p5_sc00049.V1.gene520 (4.2)
Jasmonic acid
JAR1	2	p5_sc00050.V1.gene219 (4.5), p5_sc00018.V1.gene295 (2.4)
COI1	1	p5_sc00245.V1.gene47 (-1.2)
JAZ	11	p5_sc00057.V1.gene285 (9.9), p5_sc00004.V1.gene675 (9.5), p5_sc00004.V1.gene674 (9.3), p5_sc00620.V1.gene35 (7.7), p5_sc00467.V1.gene47 (6.5), p5_sc00064.V1.gene399 (5.4), p5_sc00407.V1.gene57 (4.9), p5_sc00035.V1.gene650 (4.2), p5_sc00004.V1.gene1054 (3.6), p5_sc00064.V1.gene31 (3.6), p5_sc00879.V1.gene3 (2.9)
MYC2	18	p5_sc00011.V1.gene530 (14.8), p5_sc00077.V1.gene327 (12.5), p5_sc00332.V1.gene36 (10.6), p5_sc00029.V1.gene378 (10.0), p5_sc00029.V1.gene384 (9.9), p5_sc00039.V1.gene575 (7.2), p5_sc17850.V1.gene1 (6.6), p5_sc00074.V1.gene143 (5.8), p5_sc00013.V1.gene897 (4.2), p5_sc00013.V1.gene644 (4.1), p5_sc00121.V1.gene25 (4.1), p5_sc00019.V1.gene633 (3.9), p5_sc00001.V1.gene1109 (3.7), p5_sc00018.V1.gene438…
Salicylic acid
NPR1	1	p5_sc00018.V1.gene524 (1.2)
TGA	11	p5_sc00008.V1.gene706 (9.9), p5_sc00015.V1.gene246 (3.9), p5_sc00389.V1.gene6 (3.9), p5_sc00049.V1.gene151 (3.7), p5_sc04018.V1.gene1 (3.4), p5_sc00003.V1.gene1004 (3.0), p5_sc00001.V1.gene2340 (1.6), p5_sc00001.V1.gene769 (1.5), p5_sc00065.V1.gene310 (-12.0), p5_sc00121.V1.gene157 (-1.9), p5_sc00005.V1.gene559 (-1.5)
PR1	1	p5_sc00030.V1.gene436 (6.1)
