# Supplementary material for: Integrative omics analysis on phytohormones involved in oil palm seed germination
Source: BMC Plant Biol. 2019 Aug 19;19:363. doi: 10.1186/s12870-019-1970-0 (PMC6700987; doi:10.1186/s12870-019-1970-0)
Supplement: Supplementary file 13 — Table S9. GO classification analysis of DEPs as compared with all identified proteins. (XLSX 103 kb) [file 12870_2019_1970_MOESM13_ESM.xlsx]

## Sheet: 0d-Vs-70d
Table S9. GO classification analysis of DEPs as compared with all identified proteins (0d-Vs-70d)
GO Term	Name	Type	FDR	single test p-Value	# in test group	# in reference group	# non annot test	# non annot reference group	% sequences in test group	% sequences in reference group	Over/Under
GO:0097439	acquisition of desiccation tolerance	Biological Process	6.6e-05	1.1e-06	4	0	227	6871	0.017316	0	OVER
GO:0048700	acquisition of desiccation tolerance in seed	Biological Process	6.6e-05	1.1e-06	4	0	227	6871	0.017316	0	OVER
GO:0051017	actin filament bundle assembly	Biological Process	0.00031	7.6e-06	7	17	224	6854	0.030303	0.00247417	OVER
GO:0061572	actin filament bundle organization	Biological Process	0.00031	7.6e-06	7	17	224	6854	0.030303	0.00247417	OVER
GO:0051693	actin filament capping	Biological Process	0.0001	1.9e-06	7	13	224	6858	0.030303	0.00189201	OVER
GO:0030042	actin filament depolymerization	Biological Process	0.0005	1.4e-05	7	19	224	6852	0.030303	0.00276525	OVER
GO:0046031	ADP metabolic process	Biological Process	0.00031	7.5e-06	38	513	193	6358	0.164502	0.0746616	OVER
GO:0006757	ATP generation from ADP	Biological Process	0.00031	7e-06	38	511	193	6360	0.164502	0.0743705	OVER
GO:0015991	ATP hydrolysis coupled proton transport	Biological Process	0.039	0.0021	7	49	224	6822	0.030303	0.00713142	OVER
GO:0046034	ATP metabolic process	Biological Process	9.7e-06	1.1e-07	45	562	186	6309	0.194805	0.081793	OVER
GO:1901135	carbohydrate derivative metabolic process	Biological Process	0.044	0.0024	69	1450	162	5421	0.298701	0.211032	OVER
GO:0033500	carbohydrate homeostasis	Biological Process	5.6e-05	9e-07	9	25	222	6846	0.038961	0.00363848	OVER
GO:0009756	carbohydrate mediated signaling	Biological Process	1.9e-09	6.1e-12	22	90	209	6781	0.0952381	0.0130985	OVER
GO:0046395	carboxylic acid catabolic process	Biological Process	0.0022	7.6e-05	29	384	202	6487	0.125541	0.0558871	OVER
GO:0019752	carboxylic acid metabolic process	Biological Process	0.00016	3.2e-06	97	1888	134	4983	0.419913	0.274778	OVER
GO:0009056	catabolic process	Biological Process	0.0033	0.00012	90	1856	141	5015	0.38961	0.270121	OVER
GO:0044786	cell cycle DNA replication	Biological Process	0.029	0.0015	10	90	221	6781	0.04329	0.0130985	OVER
GO:0008283	cell proliferation	Biological Process	3.8e-06	3.3e-08	27	224	204	6647	0.116883	0.0326008	OVER
GO:0006081	cellular aldehyde metabolic process	Biological Process	3.9e-06	3.4e-08	43	499	188	6372	0.186147	0.0726241	OVER
GO:0044248	cellular catabolic process	Biological Process	0.0018	6.1e-05	73	1384	158	5487	0.316017	0.201426	OVER
GO:0055082	cellular chemical homeostasis	Biological Process	0.0033	0.00012	17	171	214	6700	0.0735931	0.0248872	OVER
GO:0022607	cellular component assembly	Biological Process	0.008	0.00033	58	1078	173	5793	0.251082	0.156891	OVER
GO:0044085	cellular component biogenesis	Biological Process	0.038	0.002	75	1600	156	5271	0.324675	0.232863	OVER
GO:0001678	cellular glucose homeostasis	Biological Process	9e-06	9.8e-08	9	18	222	6853	0.038961	0.00261971	OVER
GO:0019725	cellular homeostasis	Biological Process	0.024	0.0012	18	225	213	6646	0.0779221	0.0327463	OVER
GO:0044255	cellular lipid metabolic process	Biological Process	0.006	0.00024	56	1016	175	5855	0.242424	0.147868	OVER
GO:0034622	cellular macromolecular complex assembly	Biological Process	0.00084	2.5e-05	51	827	180	6044	0.220779	0.120361	OVER
GO:0071322	cellular response to carbohydrate stimulus	Biological Process	7.3e-09	3.1e-11	23	110	208	6761	0.0995671	0.0160093	OVER
GO:0071333	cellular response to glucose stimulus	Biological Process	9e-06	9.8e-08	9	18	222	6853	0.038961	0.00261971	OVER
GO:0071331	cellular response to hexose stimulus	Biological Process	9e-06	9.8e-08	9	18	222	6853	0.038961	0.00261971	OVER
GO:0071326	cellular response to monosaccharide stimulus	Biological Process	9e-06	9.8e-08	9	18	222	6853	0.038961	0.00261971	OVER
GO:0031497	chromatin assembly	Biological Process	1.2e-07	6.6e-10	12	24	219	6847	0.0519481	0.00349294	OVER
GO:0006333	chromatin assembly or disassembly	Biological Process	1.2e-12	2.1e-15	23	64	208	6807	0.0995671	0.00931451	OVER
GO:0006325	chromatin organization	Biological Process	0.006	0.00024	34	517	197	6354	0.147186	0.0752438	OVER
GO:0006338	chromatin remodeling	Biological Process	4.2e-05	6.4e-07	10	32	221	6839	0.04329	0.00465726	OVER
GO:0006732	coenzyme metabolic process	Biological Process	0.00045	1.2e-05	55	894	176	5977	0.238095	0.130112	OVER
GO:0051186	cofactor metabolic process	Biological Process	0.005	0.00019	57	1039	174	5832	0.246753	0.151215	OVER
GO:0048825	cotyledon development	Biological Process	0.034	0.0017	11	109	220	6762	0.047619	0.0158638	OVER
GO:0009582	detection of abiotic stimulus	Biological Process	8.7e-05	1.5e-06	12	56	219	6815	0.0519481	0.0081502	OVER
GO:0009581	detection of external stimulus	Biological Process	0.00027	6e-06	12	65	219	6806	0.0519481	0.00946005	OVER
GO:0016048	detection of temperature stimulus	Biological Process	9.7e-08	5e-10	10	12	221	6859	0.04329	0.00174647	OVER
GO:0006305	DNA alkylation	Biological Process	0.0065	0.00027	14	132	217	6739	0.0606061	0.0192112	OVER
GO:0071103	DNA conformation change	Biological Process	4.1e-05	5.9e-07	13	61	218	6810	0.0562771	0.00887789	OVER
GO:0042023	DNA endoreduplication	Biological Process	0.027	0.0013	10	89	221	6782	0.04329	0.012953	OVER
GO:0009294	DNA mediated transformation	Biological Process	0.0006	1.7e-05	10	49	221	6822	0.04329	0.00713142	OVER
GO:0006306	DNA methylation	Biological Process	0.0065	0.00027	14	132	217	6739	0.0606061	0.0192112	OVER
GO:0044728	DNA methylation or demethylation	Biological Process	0.0065	0.00027	14	132	217	6739	0.0606061	0.0192112	OVER
GO:0006304	DNA modification	Biological Process	0.0065	0.00027	14	132	217	6739	0.0606061	0.0192112	OVER
GO:0006323	DNA packaging	Biological Process	4e-07	2.6e-09	12	28	219	6843	0.0519481	0.0040751	OVER
GO:0022611	dormancy process	Biological Process	0.00025	5.5e-06	18	146	213	6725	0.0779221	0.0212487	OVER
GO:0015988	energy coupled proton transmembrane transport, against electrochemical gradient	Biological Process	0.039	0.0021	7	49	224	6822	0.030303	0.00713142	OVER
GO:0046292	formaldehyde metabolic process	Biological Process	0.0012	3.5e-05	4	3	227	6868	0.017316	0.000436618	OVER
GO:0006091	generation of precursor metabolites and energy	Biological Process	0.04	0.0022	45	838	186	6033	0.194805	0.121962	OVER
GO:0009292	genetic transfer	Biological Process	0.0006	1.7e-05	10	49	221	6822	0.04329	0.00713142	OVER
GO:0006094	gluconeogenesis	Biological Process	0.00045	1.2e-05	36	476	195	6395	0.155844	0.0692767	OVER
GO:0051156	glucose 6-phosphate metabolic process	Biological Process	0.0019	6.4e-05	22	249	209	6622	0.0952381	0.0362393	OVER
GO:0042593	glucose homeostasis	Biological Process	1.6e-05	2e-07	9	20	222	6851	0.038961	0.00291078	OVER
GO:0010255	glucose mediated signaling pathway	Biological Process	9e-06	9.8e-08	9	18	222	6853	0.038961	0.00261971	OVER
GO:0006006	glucose metabolic process	Biological Process	0.0022	7.7e-05	41	629	190	6242	0.177489	0.0915442	OVER
GO:0019682	glyceraldehyde-3-phosphate metabolic process	Biological Process	0.00019	3.8e-06	34	421	197	6450	0.147186	0.061272	OVER
GO:0006096	glycolytic process	Biological Process	0.00031	7e-06	38	511	193	6360	0.164502	0.0743705	OVER
GO:1901657	glycosyl compound metabolic process	Biological Process	0.00054	1.5e-05	50	783	181	6088	0.21645	0.113957	OVER
GO:0070828	heterochromatin organization	Biological Process	1.6e-06	1.3e-08	10	19	221	6852	0.04329	0.00276525	OVER
GO:0019319	hexose biosynthetic process	Biological Process	0.00047	1.3e-05	36	480	195	6391	0.155844	0.0698588	OVER
GO:0009757	hexose mediated signaling	Biological Process	9e-06	9.8e-08	9	18	222	6853	0.038961	0.00261971	OVER
GO:0019318	hexose metabolic process	Biological Process	0.0026	9.3e-05	41	642	190	6229	0.177489	0.0934362	OVER
GO:0010876	lipid localization	Biological Process	0.00023	4.9e-06	17	130	214	6741	0.0735931	0.0189201	OVER
GO:0006629	lipid metabolic process	Biological Process	0.0075	0.00031	63	1202	168	5669	0.272727	0.174938	OVER
GO:0019915	lipid storage	Biological Process	1.7e-07	9.3e-10	15	48	216	6823	0.0649351	0.00698588	OVER
GO:0065003	macromolecular complex assembly	Biological Process	0.00075	2.2e-05	55	912	176	5959	0.238095	0.132732	OVER
GO:0043933	macromolecular complex subunit organization	Biological Process	0.0042	0.00016	74	1446	157	5425	0.320346	0.21045	OVER
GO:0043414	macromolecule methylation	Biological Process	0.039	0.0021	37	651	194	6220	0.160173	0.094746	OVER
GO:0051235	maintenance of location	Biological Process	1.6e-06	1.2e-08	16	70	215	6801	0.0692641	0.0101877	OVER
GO:0030490	maturation of SSU-rRNA	Biological Process	0.026	0.0013	5	21	226	6850	0.021645	0.00305632	OVER
GO:0000462	maturation of SSU-rRNA from tricistronic rRNA transcript (SSU-rRNA, 5.8S rRNA, LSU-rRNA)	Biological Process	0.026	0.0013	5	21	226	6850	0.021645	0.00305632	OVER
GO:0009933	meristem structural organization	Biological Process	0.048	0.0027	16	204	215	6667	0.0692641	0.02969	OVER
GO:0007020	microtubule nucleation	Biological Process	0.00066	1.9e-05	12	74	219	6797	0.0519481	0.0107699	OVER
GO:0046785	microtubule polymerization	Biological Process	0.00091	2.7e-05	12	77	219	6794	0.0519481	0.0112065	OVER
GO:0031109	microtubule polymerization or depolymerization	Biological Process	0.0035	0.00013	12	92	219	6779	0.0519481	0.0133896	OVER
GO:0032787	monocarboxylic acid metabolic process	Biological Process	4.1e-05	5.9e-07	80	1394	151	5477	0.34632	0.202882	OVER
GO:0046364	monosaccharide biosynthetic process	Biological Process	0.00054	1.5e-05	36	487	195	6384	0.155844	0.0708776	OVER
GO:0005996	monosaccharide metabolic process	Biological Process	0.0096	0.00041	42	705	189	6166	0.181818	0.102605	OVER
GO:0044764	multi-organism cellular process	Biological Process	0.0022	7.6e-05	13	101	218	6770	0.0562771	0.0146995	OVER
GO:0006739	NADP metabolic process	Biological Process	0.0051	0.0002	22	262	209	6609	0.0952381	0.0381313	OVER
GO:0030835	negative regulation of actin filament depolymerization	Biological Process	0.0001	1.9e-06	7	13	224	6858	0.030303	0.00189201	OVER
GO:0030837	negative regulation of actin filament polymerization	Biological Process	0.0001	1.9e-06	7	13	224	6858	0.030303	0.00189201	OVER
GO:0051129	negative regulation of cellular component organization	Biological Process	0.0065	0.00026	7	33	224	6838	0.030303	0.00480279	OVER
GO:0051494	negative regulation of cytoskeleton organization	Biological Process	0.0004	1e-05	7	18	224	6853	0.030303	0.00261971	OVER
GO:0010639	negative regulation of organelle organization	Biological Process	0.0065	0.00026	7	33	224	6838	0.030303	0.00480279	OVER
GO:0031333	negative regulation of protein complex assembly	Biological Process	0.00025	5.5e-06	7	16	224	6855	0.030303	0.00232863	OVER
GO:0043242	negative regulation of protein complex disassembly	Biological Process	0.00019	4e-06	7	15	224	6856	0.030303	0.00218309	OVER
GO:1901880	negative regulation of protein depolymerization	Biological Process	0.00019	4e-06	7	15	224	6856	0.030303	0.00218309	OVER
GO:0032272	negative regulation of protein polymerization	Biological Process	0.00025	5.5e-06	7	16	224	6855	0.030303	0.00232863	OVER
GO:0046496	nicotinamide nucleotide metabolic process	Biological Process	4.3e-05	6.7e-07	49	679	182	6192	0.212121	0.0988211	OVER
GO:0051170	nuclear import	Biological Process	0.0024	8.3e-05	14	117	217	6754	0.0606061	0.0170281	OVER
GO:0055086	nucleobase-containing small molecule metabolic process	Biological Process	0.00039	1e-05	61	1028	170	5843	0.264069	0.149614	OVER
GO:0009132	nucleoside diphosphate metabolic process	Biological Process	0.00037	9.3e-06	38	520	193	6351	0.164502	0.0756804	OVER
GO:0006165	nucleoside diphosphate phosphorylation	Biological Process	0.00035	8.7e-06	38	518	193	6353	0.164502	0.0753893	OVER
GO:0009116	nucleoside metabolic process	Biological Process	0.0001	1.8e-06	45	626	186	6245	0.194805	0.0911076	OVER
GO:0009123	nucleoside monophosphate metabolic process	Biological Process	3.8e-05	5.2e-07	45	597	186	6274	0.194805	0.0868869	OVER
GO:0006753	nucleoside phosphate metabolic process	Biological Process	0.00027	6e-06	61	1014	170	5857	0.264069	0.147577	OVER
GO:0009141	nucleoside triphosphate metabolic process	Biological Process	1.4e-05	1.6e-07	45	573	186	6298	0.194805	0.083394	OVER
GO:0006334	nucleosome assembly	Biological Process	8.7e-11	2.4e-13	12	9	219	6862	0.0519481	0.00130985	OVER
GO:0034728	nucleosome organization	Biological Process	7.6e-09	3.4e-11	12	17	219	6854	0.0519481	0.00247417	OVER
GO:0009117	nucleotide metabolic process	Biological Process	0.00027	6e-06	61	1014	170	5857	0.264069	0.147577	OVER
GO:0046939	nucleotide phosphorylation	Biological Process	0.00058	1.6e-05	38	524	193	6347	0.164502	0.0762626	OVER
GO:0016054	organic acid catabolic process	Biological Process	0.0022	7.6e-05	29	384	202	6487	0.125541	0.0558871	OVER
GO:0006082	organic acid metabolic process	Biological Process	0.00062	1.8e-05	98	1983	133	4888	0.424242	0.288604	OVER
GO:1901575	organic substance catabolic process	Biological Process	0.0028	0.0001	84	1689	147	5182	0.363636	0.245816	OVER
GO:1901564	organonitrogen compound metabolic process	Biological Process	0.034	0.0018	99	2257	132	4614	0.428571	0.328482	OVER
GO:0019637	organophosphate metabolic process	Biological Process	0.00023	4.9e-06	72	1270	159	5601	0.311688	0.184835	OVER
GO:0006733	oxidoreduction coenzyme metabolic process	Biological Process	0.00015	3e-06	50	736	181	6135	0.21645	0.107117	OVER
GO:0043436	oxoacid metabolic process	Biological Process	0.00062	1.8e-05	98	1983	133	4888	0.424242	0.288604	OVER
GO:0006098	pentose-phosphate shunt	Biological Process	0.0019	6.4e-05	22	249	209	6622	0.0952381	0.0362393	OVER
GO:0010498	proteasomal protein catabolic process	Biological Process	0.018	0.00084	25	356	206	6515	0.108225	0.051812	OVER
GO:0006461	protein complex assembly	Biological Process	0.00018	3.6e-06	52	789	179	6082	0.225108	0.11483	OVER
GO:0070271	protein complex biogenesis	Biological Process	0.00019	3.9e-06	52	794	179	6077	0.225108	0.115558	OVER
GO:0071822	protein complex subunit organization	Biological Process	0.0054	0.00021	53	939	178	5932	0.229437	0.136661	OVER
GO:0051261	protein depolymerization	Biological Process	0.0085	0.00036	7	35	224	6836	0.030303	0.00509387	OVER
GO:0010731	protein glutathionylation	Biological Process	0.033	0.0017	3	5	228	6866	0.012987	0.000727696	OVER
GO:0006606	protein import into nucleus	Biological Process	0.0015	4.9e-05	14	111	217	6760	0.0606061	0.0161549	OVER
GO:0034504	protein localization to nucleus	Biological Process	0.0015	4.9e-05	14	111	217	6760	0.0606061	0.0161549	OVER
GO:0051604	protein maturation	Biological Process	3.1e-07	1.9e-09	15	51	216	6820	0.0649351	0.0074225	OVER
GO:0051258	protein polymerization	Biological Process	0.00076	2.2e-05	22	231	209	6640	0.0952381	0.0336196	OVER
GO:0044744	protein targeting to nucleus	Biological Process	0.0015	4.9e-05	14	111	217	6760	0.0606061	0.0161549	OVER
GO:0065004	protein-DNA complex assembly	Biological Process	5.9e-09	2.4e-11	14	28	217	6843	0.0606061	0.0040751	OVER
GO:0071824	protein-DNA complex subunit organization	Biological Process	7e-08	3.3e-10	14	36	217	6835	0.0606061	0.00523941	OVER
GO:0009135	purine nucleoside diphosphate metabolic process	Biological Process	0.00031	7.5e-06	38	513	193	6358	0.164502	0.0746616	OVER
GO:0042278	purine nucleoside metabolic process	Biological Process	4.1e-05	6e-07	45	601	186	6270	0.194805	0.0874691	OVER
GO:0009126	purine nucleoside monophosphate metabolic process	Biological Process	1.4e-05	1.6e-07	45	573	186	6298	0.194805	0.083394	OVER
GO:0009144	purine nucleoside triphosphate metabolic process	Biological Process	1.2e-05	1.4e-07	45	569	186	6302	0.194805	0.0828118	OVER
GO:0006163	purine nucleotide metabolic process	Biological Process	4.2e-05	6.2e-07	47	640	184	6231	0.203463	0.0931451	OVER
GO:0009179	purine ribonucleoside diphosphate metabolic process	Biological Process	0.00031	7.5e-06	38	513	193	6358	0.164502	0.0746616	OVER
GO:0046128	purine ribonucleoside metabolic process	Biological Process	4.1e-05	6e-07	45	601	186	6270	0.194805	0.0874691	OVER
GO:0009167	purine ribonucleoside monophosphate metabolic process	Biological Process	1.4e-05	1.6e-07	45	573	186	6298	0.194805	0.083394	OVER
GO:0009205	purine ribonucleoside triphosphate metabolic process	Biological Process	1.2e-05	1.4e-07	45	569	186	6302	0.194805	0.0828118	OVER
GO:0009150	purine ribonucleotide metabolic process	Biological Process	4.2e-05	6.5e-07	45	603	186	6268	0.194805	0.0877602	OVER
GO:0072521	purine-containing compound metabolic process	Biological Process	8.2e-05	1.4e-06	47	654	184	6217	0.203463	0.0951827	OVER
GO:0019362	pyridine nucleotide metabolic process	Biological Process	4.3e-05	6.7e-07	49	679	182	6192	0.212121	0.0988211	OVER
GO:0072524	pyridine-containing compound metabolic process	Biological Process	5.3e-05	8.5e-07	49	690	182	6181	0.212121	0.100422	OVER
GO:0006090	pyruvate metabolic process	Biological Process	0.00013	2.5e-06	49	718	182	6153	0.212121	0.104497	OVER
GO:0030834	regulation of actin filament depolymerization	Biological Process	0.00019	4e-06	7	15	224	6856	0.030303	0.00218309	OVER
GO:0051052	regulation of DNA metabolic process	Biological Process	0.0079	0.00033	14	135	217	6736	0.0606061	0.0196478	OVER
GO:0044030	regulation of DNA methylation	Biological Process	3.6e-07	2.3e-09	10	15	221	6856	0.04329	0.00218309	OVER
GO:1900384	regulation of flavonol biosynthetic process	Biological Process	0.022	0.0011	3	4	228	6867	0.012987	0.000582157	OVER
GO:0009909	regulation of flower development	Biological Process	3.3e-05	4.5e-07	31	327	200	6544	0.134199	0.0475913	OVER
GO:0048580	regulation of post-embryonic development	Biological Process	0.033	0.0017	32	528	199	6343	0.138528	0.0768447	OVER
GO:0043254	regulation of protein complex assembly	Biological Process	0.042	0.0023	12	131	219	6740	0.0519481	0.0190656	OVER
GO:0043244	regulation of protein complex disassembly	Biological Process	0.03	0.0015	8	60	223	6811	0.034632	0.00873235	OVER
GO:1901879	regulation of protein depolymerization	Biological Process	0.0049	0.00019	7	31	224	6840	0.030303	0.00451172	OVER
GO:2000241	regulation of reproductive process	Biological Process	0.00069	2e-05	33	436	198	6435	0.142857	0.0634551	OVER
GO:0048831	regulation of shoot system development	Biological Process	0.00012	2.3e-06	31	355	200	6516	0.134199	0.0516664	OVER
GO:0009628	response to abiotic stimulus	Biological Process	0.0015	4.9e-05	132	2991	99	3880	0.571429	0.435308	OVER
GO:0046686	response to cadmium ion	Biological Process	6.3e-14	8.7e-17	90	1080	141	5791	0.38961	0.157182	OVER
GO:0009743	response to carbohydrate	Biological Process	7.2e-05	1.2e-06	42	550	189	6321	0.181818	0.0800466	OVER
GO:0042221	response to chemical	Biological Process	0.0013	4.1e-05	150	3511	81	3360	0.649351	0.510988	OVER
GO:0009409	response to cold	Biological Process	6.5e-07	4.6e-09	56	719	175	6152	0.242424	0.104643	OVER
GO:0009735	response to cytokinin	Biological Process	0.0054	0.00021	36	550	195	6321	0.155844	0.0800466	OVER
GO:0050826	response to freezing	Biological Process	6.5e-07	4.6e-09	17	75	214	6796	0.0735931	0.0109154	OVER
GO:0009749	response to glucose	Biological Process	4.2e-05	6.4e-07	22	182	209	6689	0.0952381	0.0264881	OVER
GO:0009746	response to hexose	Biological Process	0.015	0.00069	23	313	208	6558	0.0995671	0.0455538	OVER
GO:0010035	response to inorganic substance	Biological Process	9.7e-12	2.4e-14	119	1873	112	4998	0.515152	0.272595	OVER
GO:0010226	response to lithium ion	Biological Process	0.0011	3.4e-05	3	0	228	6871	0.012987	0	OVER
GO:0010038	response to metal ion	Biological Process	1.3e-14	1.6e-17	97	1198	134	5673	0.419913	0.174356	OVER
GO:0034284	response to monosaccharide	Biological Process	0.017	0.00078	23	317	208	6554	0.0995671	0.0461359	OVER
GO:0006970	response to osmotic stress	Biological Process	0.0024	8.4e-05	72	1374	159	5497	0.311688	0.199971	OVER
GO:0006979	response to oxidative stress	Biological Process	0.046	0.0025	40	734	191	6137	0.17316	0.106826	OVER
GO:1901700	response to oxygen-containing compound	Biological Process	0.00029	6.6e-06	114	2382	117	4489	0.493506	0.346674	OVER
GO:0009651	response to salt stress	Biological Process	0.025	0.0012	65	1315	166	5556	0.281385	0.191384	OVER
GO:0050896	response to stimulus	Biological Process	0.0035	0.00013	184	4672	47	2199	0.796537	0.679959	OVER
GO:0006950	response to stress	Biological Process	7.3e-05	1.2e-06	152	3408	79	3463	0.658009	0.495998	OVER
GO:0009266	response to temperature stimulus	Biological Process	3.3e-11	8.7e-14	89	1192	142	5679	0.385281	0.173483	OVER
GO:0010043	response to zinc ion	Biological Process	0.0089	0.00038	14	137	217	6734	0.0606061	0.0199389	OVER
GO:0009185	ribonucleoside diphosphate metabolic process	Biological Process	0.00031	7.5e-06	38	513	193	6358	0.164502	0.0746616	OVER
GO:0009119	ribonucleoside metabolic process	Biological Process	8.9e-05	1.6e-06	45	622	186	6249	0.194805	0.0905254	OVER
GO:0009161	ribonucleoside monophosphate metabolic process	Biological Process	3.3e-05	4.4e-07	45	592	186	6279	0.194805	0.0861592	OVER
GO:0009199	ribonucleoside triphosphate metabolic process	Biological Process	1.4e-05	1.6e-07	45	573	186	6298	0.194805	0.083394	OVER
GO:0009259	ribonucleotide metabolic process	Biological Process	5.2e-05	8.3e-07	51	726	180	6145	0.220779	0.105661	OVER
GO:0019693	ribose phosphate metabolic process	Biological Process	0.00026	5.6e-06	55	870	176	6001	0.238095	0.126619	OVER
GO:0042274	ribosomal small subunit biogenesis	Biological Process	0.021	0.001	8	56	223	6815	0.034632	0.0081502	OVER
GO:0001510	RNA methylation	Biological Process	3.7e-05	5.1e-07	31	329	200	6542	0.134199	0.0478824	OVER
GO:0009451	RNA modification	Biological Process	0.00033	8e-06	37	488	194	6383	0.160173	0.0710231	OVER
GO:0090487	secondary metabolite catabolic process	Biological Process	0.0031	0.00011	18	187	213	6684	0.0779221	0.0272158	OVER
GO:0010162	seed dormancy process	Biological Process	0.00025	5.5e-06	18	146	213	6725	0.0779221	0.0212487	OVER
GO:0009845	seed germination	Biological Process	0.013	0.00057	27	393	204	6478	0.116883	0.0571969	OVER
GO:0010431	seed maturation	Biological Process	0.0098	0.00042	18	210	213	6661	0.0779221	0.0305632	OVER
GO:0010344	seed oilbody biogenesis	Biological Process	0.00056	1.6e-05	4	2	227	6869	0.017316	0.000291078	OVER
GO:0090351	seedling development	Biological Process	0.012	0.00055	29	431	202	6440	0.125541	0.0627274	OVER
GO:0044711	single-organism biosynthetic process	Biological Process	0.037	0.002	112	2629	119	4242	0.484848	0.382623	OVER
GO:0044724	single-organism carbohydrate catabolic process	Biological Process	0.037	0.002	39	697	192	6174	0.168831	0.101441	OVER
GO:0044712	single-organism catabolic process	Biological Process	0.00013	2.4e-06	74	1291	157	5580	0.320346	0.187891	OVER
GO:1902593	single-organism nuclear import	Biological Process	0.0015	4.9e-05	14	111	217	6760	0.0606061	0.0161549	OVER
GO:0044282	small molecule catabolic process	Biological Process	0.0065	0.00026	42	696	189	6175	0.181818	0.101295	OVER
GO:0044281	small molecule metabolic process	Biological Process	0.0014	4.6e-05	119	2611	112	4260	0.515152	0.380003	OVER
GO:0010182	sugar mediated signaling pathway	Biological Process	1.9e-09	6.1e-12	22	90	209	6781	0.0952381	0.0130985	OVER
GO:0009407	toxin catabolic process	Biological Process	0.0031	0.00011	18	187	213	6684	0.0779221	0.0272158	OVER
GO:0009404	toxin metabolic process	Biological Process	0.0048	0.00018	19	213	212	6658	0.0822511	0.0309999	OVER
GO:0009738	abscisic acid-activated signaling pathway	Biological Process	0.045	0.0025	1	273	230	6598	0.004329	0.0397322	UNDER
GO:0034645	cellular macromolecule biosynthetic process	Biological Process	0.02	0.00093	57	2418	174	4453	0.246753	0.351914	UNDER
GO:0007059	chromosome segregation	Biological Process	0.0097	0.00042	0	257	231	6614	0	0.0374036	UNDER
GO:0006310	DNA recombination	Biological Process	0.039	0.0021	0	207	231	6664	0	0.0301266	UNDER
GO:0040007	growth	Biological Process	0.019	0.00088	21	1175	210	5696	0.0909091	0.171009	UNDER
GO:0009755	hormone-mediated signaling pathway	Biological Process	0.0013	4e-05	9	820	222	6051	0.038961	0.119342	UNDER
GO:0035556	intracellular signal transduction	Biological Process	0.0012	3.7e-05	2	471	229	6400	0.00865801	0.068549	UNDER
GO:0009059	macromolecule biosynthetic process	Biological Process	0.0034	0.00012	57	2531	174	4340	0.246753	0.36836	UNDER
GO:0051321	meiotic cell cycle	Biological Process	0.0083	0.00035	1	330	230	6541	0.004329	0.0480279	UNDER
GO:1903046	meiotic cell cycle process	Biological Process	0.0022	7.6e-05	0	299	231	6572	0	0.0435162	UNDER
GO:0007126	meiotic nuclear division	Biological Process	0.0022	7.5e-05	0	294	231	6577	0	0.0427885	UNDER
GO:0048519	negative regulation of biological process	Biological Process	0.0071	0.00029	21	1231	210	5640	0.0909091	0.179159	UNDER
GO:0031324	negative regulation of cellular metabolic process	Biological Process	0.012	0.00054	5	527	226	6344	0.021645	0.0766992	UNDER
GO:0009892	negative regulation of metabolic process	Biological Process	0.034	0.0017	10	705	221	6166	0.04329	0.102605	UNDER
GO:0048585	negative regulation of response to stimulus	Biological Process	0.016	0.00074	1	301	230	6570	0.004329	0.0438073	UNDER
GO:0098813	nuclear chromosome segregation	Biological Process	0.02	0.00095	0	233	231	6638	0	0.0339106	UNDER
GO:0097659	nucleic acid-templated transcription	Biological Process	0.04	0.0022	22	1160	209	5711	0.0952381	0.168825	UNDER
GO:0048285	organelle fission	Biological Process	0.034	0.0018	3	385	228	6486	0.012987	0.0560326	UNDER
GO:0007389	pattern specification process	Biological Process	0.014	0.00061	3	420	228	6451	0.012987	0.0611265	UNDER
GO:0048518	positive regulation of biological process	Biological Process	0.0018	6.1e-05	17	1150	214	5721	0.0735931	0.16737	UNDER
GO:0048522	positive regulation of cellular process	Biological Process	0.0052	0.0002	10	798	221	6073	0.04329	0.11614	UNDER
GO:0006468	protein phosphorylation	Biological Process	0.048	0.0027	8	607	223	6264	0.034632	0.0883423	UNDER
GO:0003002	regionalization	Biological Process	0.016	0.00075	1	306	230	6565	0.004329	0.044535	UNDER
GO:0009889	regulation of biosynthetic process	Biological Process	0.029	0.0015	28	1398	203	5473	0.121212	0.203464	UNDER
GO:0010646	regulation of cell communication	Biological Process	0.038	0.002	0	203	231	6668	0	0.0295445	UNDER
GO:0031326	regulation of cellular biosynthetic process	Biological Process	0.013	0.00058	24	1315	207	5556	0.103896	0.191384	UNDER
GO:2000112	regulation of cellular macromolecule biosynthetic process	Biological Process	0.048	0.0027	24	1227	207	5644	0.103896	0.178577	UNDER
GO:0010556	regulation of macromolecule biosynthetic process	Biological Process	0.048	0.0027	24	1229	207	5642	0.103896	0.178868	UNDER
GO:0048583	regulation of response to stimulus	Biological Process	0.0054	0.00021	9	760	222	6111	0.038961	0.11061	UNDER
GO:0009966	regulation of signal transduction	Biological Process	0.038	0.002	0	201	231	6670	0	0.0292534	UNDER
GO:0023051	regulation of signaling	Biological Process	0.038	0.002	0	201	231	6670	0	0.0292534	UNDER
GO:0010200	response to chitin	Biological Process	0.0033	0.00012	0	292	231	6579	0	0.0424975	UNDER
GO:0009723	response to ethylene	Biological Process	0.00076	2.2e-05	0	336	231	6535	0	0.0489012	UNDER
GO:1901698	response to nitrogen compound	Biological Process	0.00036	9.1e-06	4	620	227	6251	0.017316	0.0902343	UNDER
GO:0010243	response to organonitrogen compound	Biological Process	0.0011	3.4e-05	0	324	231	6547	0	0.0471547	UNDER
GO:0032774	RNA biosynthetic process	Biological Process	0.04	0.0022	22	1162	209	5709	0.0952381	0.169117	UNDER
GO:0006351	transcription, DNA-templated	Biological Process	0.04	0.0022	22	1158	209	5713	0.0952381	0.168534	UNDER
GO:0048046	apoplast	Cellular Component	5.5e-06	5.4e-08	56	773	175	6098	0.242424	0.112502	OVER
GO:0098588	bounding membrane of organelle	Cellular Component	0.0033	0.00012	65	1217	166	5654	0.281385	0.177121	OVER
GO:0030054	cell junction	Cellular Component	3.2e-12	7.4e-15	110	1620	121	5251	0.47619	0.235774	OVER
GO:0071944	cell periphery	Cellular Component	4.1e-05	6e-07	134	2835	97	4036	0.580087	0.412604	OVER
GO:0005618	cell wall	Cellular Component	4.5e-06	4.1e-08	64	939	167	5932	0.277056	0.136661	OVER
GO:0005911	cell-cell junction	Cellular Component	3.2e-12	7.4e-15	110	1620	121	5251	0.47619	0.235774	OVER
GO:0009507	chloroplast	Cellular Component	1e-06	7.2e-09	136	2723	95	4148	0.588745	0.396303	OVER
GO:0009941	chloroplast envelope	Cellular Component	4.7e-06	4.5e-08	56	766	175	6105	0.242424	0.111483	OVER
GO:0044434	chloroplast part	Cellular Component	1.9e-06	1.5e-08	86	1417	145	5454	0.372294	0.206229	OVER
GO:0009570	chloroplast stroma	Cellular Component	4.5e-06	4e-08	66	980	165	5891	0.285714	0.142628	OVER
GO:0009534	chloroplast thylakoid	Cellular Component	0.00041	1.1e-05	33	415	198	6456	0.142857	0.0603988	OVER
GO:0009840	chloroplastic endopeptidase Clp complex	Cellular Component	0.0005	1.4e-05	5	6	226	6865	0.021645	0.000873235	OVER
GO:0000785	chromatin	Cellular Component	1.3e-18	8.1e-22	33	91	198	6780	0.142857	0.0132441	OVER
GO:0044427	chromosomal part	Cellular Component	9e-16	9.7e-19	33	120	198	6751	0.142857	0.0174647	OVER
GO:0098687	chromosomal region	Cellular Component	0.00077	2.3e-05	10	51	221	6820	0.04329	0.0074225	OVER
GO:0005694	chromosome	Cellular Component	3.8e-13	5.8e-16	33	154	198	6717	0.142857	0.022413	OVER
GO:0000775	chromosome, centromeric region	Cellular Component	0.00015	2.9e-06	10	39	221	6832	0.04329	0.00567603	OVER
GO:0005737	cytoplasm	Cellular Component	0.00039	9.8e-06	212	5562	19	1309	0.917749	0.809489	OVER
GO:0044444	cytoplasmic part	Cellular Component	1.4e-05	1.6e-07	207	5200	24	1671	0.896104	0.756804	OVER
GO:0005829	cytosol	Cellular Component	2.6e-10	7.5e-13	145	2671	86	4200	0.627706	0.388735	OVER
GO:0044815	DNA packaging complex	Cellular Component	1.1e-26	5e-30	33	42	198	6829	0.142857	0.00611265	OVER
GO:0009368	endopeptidase Clp complex	Cellular Component	0.0005	1.4e-05	5	6	226	6865	0.021645	0.000873235	OVER
GO:0031975	envelope	Cellular Component	1.1e-06	8.2e-09	68	987	163	5884	0.294372	0.143647	OVER
GO:0030312	external encapsulating structure	Cellular Component	4.6e-06	4.3e-08	64	941	167	5930	0.277056	0.136952	OVER
GO:0005576	extracellular region	Cellular Component	9.5e-05	1.7e-06	68	1135	163	5736	0.294372	0.165187	OVER
GO:0005794	Golgi apparatus	Cellular Component	0.014	0.00065	66	1306	165	5565	0.285714	0.190074	OVER
GO:0000792	heterochromatin	Cellular Component	9.7e-08	5e-10	10	12	221	6859	0.04329	0.00174647	OVER
GO:0043232	intracellular non-membrane-bounded organelle	Cellular Component	2.6e-05	3.4e-07	81	1390	150	5481	0.350649	0.2023	OVER
GO:0070013	intracellular organelle lumen	Cellular Component	2.7e-09	9.4e-12	79	1073	152	5798	0.341991	0.156164	OVER
GO:0044446	intracellular organelle part	Cellular Component	1.7e-06	1.3e-08	155	3300	76	3571	0.670996	0.480279	OVER
GO:0005811	lipid particle	Cellular Component	0.018	0.00084	4	10	227	6861	0.017316	0.00145539	OVER
GO:0032991	macromolecular complex	Cellular Component	8.1e-05	1.4e-06	91	1696	140	5175	0.393939	0.246835	OVER
GO:0031974	membrane-enclosed lumen	Cellular Component	5.8e-09	2.2e-11	79	1086	152	5785	0.341991	0.158056	OVER
GO:0005759	mitochondrial matrix	Cellular Component	0.0089	0.00038	14	137	217	6734	0.0606061	0.0199389	OVER
GO:0044429	mitochondrial part	Cellular Component	0.00028	6.4e-06	28	318	203	6553	0.121212	0.0462815	OVER
GO:0005739	mitochondrion	Cellular Component	2.7e-05	3.5e-07	86	1521	145	5350	0.372294	0.221365	OVER
GO:0043228	non-membrane-bounded organelle	Cellular Component	2.6e-05	3.4e-07	81	1390	150	5481	0.350649	0.2023	OVER
GO:0031981	nuclear lumen	Cellular Component	1e-07	5.4e-10	69	939	162	5932	0.298701	0.136661	OVER
GO:0044428	nuclear part	Cellular Component	2.2e-07	1.3e-09	75	1100	156	5771	0.324675	0.160093	OVER
GO:0005730	nucleolus	Cellular Component	5.7e-09	2.1e-11	64	772	167	6099	0.277056	0.112356	OVER
GO:0000786	nucleosome	Cellular Component	6e-27	9.2e-31	33	39	198	6832	0.142857	0.00567603	OVER
GO:0031967	organelle envelope	Cellular Component	1.1e-06	7.8e-09	68	985	163	5886	0.294372	0.143356	OVER
GO:0043233	organelle lumen	Cellular Component	2.7e-09	9.4e-12	79	1073	152	5798	0.341991	0.156164	OVER
GO:0031090	organelle membrane	Cellular Component	0.018	0.00085	68	1379	163	5492	0.294372	0.200699	OVER
GO:0044422	organelle part	Cellular Component	1.7e-06	1.4e-08	155	3312	76	3559	0.670996	0.482026	OVER
GO:0005721	pericentric heterochromatin	Cellular Component	9.7e-08	5e-10	10	12	221	6859	0.04329	0.00174647	OVER
GO:0000015	phosphopyruvate hydratase complex	Cellular Component	0.0005	1.4e-05	5	6	226	6865	0.021645	0.000873235	OVER
GO:0005886	plasma membrane	Cellular Component	0.021	0.00099	106	2416	125	4455	0.458874	0.351623	OVER
GO:0009506	plasmodesma	Cellular Component	3.2e-12	7e-15	110	1616	121	5255	0.47619	0.235191	OVER
GO:0009536	plastid	Cellular Component	4.6e-06	4.3e-08	137	2819	94	4052	0.593074	0.410275	OVER
GO:0009526	plastid envelope	Cellular Component	2.2e-06	1.9e-08	58	787	173	6084	0.251082	0.114539	OVER
GO:0044435	plastid part	Cellular Component	6.5e-07	4.5e-09	88	1437	143	5434	0.380952	0.20914	OVER
GO:0009532	plastid stroma	Cellular Component	9e-06	9.1e-08	66	1001	165	5870	0.285714	0.145685	OVER
GO:0031976	plastid thylakoid	Cellular Component	0.00041	1.1e-05	33	415	198	6456	0.142857	0.0603988	OVER
GO:0008541	proteasome regulatory particle, lid subcomplex	Cellular Component	0.045	0.0025	3	6	228	6865	0.012987	0.000873235	OVER
GO:0042735	protein body	Cellular Component	2.1e-07	1.2e-09	7	2	224	6869	0.030303	0.000291078	OVER
GO:0043234	protein complex	Cellular Component	4.9e-06	4.7e-08	72	1122	159	5749	0.311688	0.163295	OVER
GO:0032993	protein-DNA complex	Cellular Component	1.1e-26	5e-30	33	42	198	6829	0.142857	0.00611265	OVER
GO:0016469	proton-transporting two-sector ATPase complex	Cellular Component	0.024	0.0012	7	44	224	6827	0.030303	0.00640373	OVER
GO:0033178	proton-transporting two-sector ATPase complex, catalytic domain	Cellular Component	0.0065	0.00026	7	33	224	6838	0.030303	0.00480279	OVER
GO:0033176	proton-transporting V-type ATPase complex	Cellular Component	0.00015	2.8e-06	7	14	224	6857	0.030303	0.00203755	OVER
GO:0033180	proton-transporting V-type ATPase, V1 domain	Cellular Component	7.5e-05	1.3e-06	7	12	224	6859	0.030303	0.00174647	OVER
GO:0010319	stromule	Cellular Component	0.014	0.00062	12	111	219	6760	0.0519481	0.0161549	OVER
GO:0055044	symplast	Cellular Component	3.2e-12	7e-15	110	1616	121	5255	0.47619	0.235191	OVER
GO:0009579	thylakoid	Cellular Component	2.2e-18	1.6e-21	69	542	162	6329	0.298701	0.0788823	OVER
GO:0005774	vacuolar membrane	Cellular Component	1.6e-05	2e-07	62	934	169	5937	0.268398	0.135934	OVER
GO:0044437	vacuolar part	Cellular Component	1.8e-05	2.2e-07	62	939	169	5932	0.268398	0.136661	OVER
GO:0005773	vacuole	Cellular Component	3.6e-07	2.2e-09	88	1417	143	5454	0.380952	0.206229	OVER
GO:0098805	whole membrane	Cellular Component	0.00023	4.7e-06	65	1097	166	5774	0.281385	0.159657	OVER
GO:0022625	cytosolic large ribosomal subunit	Cellular Component	0.038	0.002	0	201	231	6670	0	0.0292534	UNDER
GO:0016021	integral component of membrane	Cellular Component	0.002	6.8e-05	5	612	226	6259	0.021645	0.08907	UNDER
GO:0031224	intrinsic component of membrane	Cellular Component	0.0095	0.00041	8	679	223	6192	0.034632	0.0988211	UNDER
GO:0015934	large ribosomal subunit	Cellular Component	0.019	0.00088	0	223	231	6648	0	0.0324552	UNDER
GO:0046537	2,3-bisphosphoglycerate-independent phosphoglycerate mutase activity	Molecular Function	0.00056	1.6e-05	4	2	227	6869	0.017316	0.000291078	OVER
GO:0004316	3-oxoacyl-[acyl-carrier-protein] reductase (NADPH) activity	Molecular Function	0.022	0.0011	2	0	229	6871	0.00865801	0	OVER
GO:0051015	actin filament binding	Molecular Function	0.00038	9.7e-06	8	26	223	6845	0.034632	0.00378402	OVER
GO:0016832	aldehyde-lyase activity	Molecular Function	0.023	0.0011	4	11	227	6860	0.017316	0.00160093	OVER
GO:0016209	antioxidant activity	Molecular Function	0.00022	4.6e-06	16	115	215	6756	0.0692641	0.016737	OVER
GO:0044769	ATPase activity, coupled to transmembrane movement of ions, rotational mechanism	Molecular Function	0.011	0.00048	7	37	224	6834	0.030303	0.00538495	OVER
GO:0019829	cation-transporting ATPase activity	Molecular Function	0.037	0.002	9	78	222	6793	0.038961	0.0113521	OVER
GO:0050897	cobalt ion binding	Molecular Function	0.0021	7e-05	13	100	218	6771	0.0562771	0.0145539	OVER
GO:0005507	copper ion binding	Molecular Function	0.00036	8.9e-06	30	357	201	6514	0.12987	0.0519575	OVER
GO:0004008	copper-exporting ATPase activity	Molecular Function	0.022	0.0011	2	0	229	6871	0.00865801	0	OVER
GO:0043682	copper-transporting ATPase activity	Molecular Function	0.022	0.0011	2	0	229	6871	0.00865801	0	OVER
GO:0003677	DNA binding	Molecular Function	7.7e-05	1.3e-06	46	640	185	6231	0.199134	0.0931451	OVER
GO:0004866	endopeptidase inhibitor activity	Molecular Function	0.00031	7.7e-06	5	5	226	6866	0.021645	0.000727696	OVER
GO:0061135	endopeptidase regulator activity	Molecular Function	0.00031	7.7e-06	5	5	226	6866	0.021645	0.000727696	OVER
GO:0004857	enzyme inhibitor activity	Molecular Function	0.011	0.00049	6	26	225	6845	0.025974	0.00378402	OVER
GO:0004332	fructose-bisphosphate aldolase activity	Molecular Function	0.014	0.00062	4	9	227	6862	0.017316	0.00130985	OVER
GO:0070456	galactose-1-phosphate phosphatase activity	Molecular Function	0.022	0.0011	2	0	229	6871	0.00865801	0	OVER
GO:0043295	glutathione binding	Molecular Function	0.0021	7e-05	6	17	225	6854	0.025974	0.00247417	OVER
GO:0045174	glutathione dehydrogenase (ascorbate) activity	Molecular Function	0.0078	0.00032	3	2	228	6869	0.012987	0.000291078	OVER
GO:0015038	glutathione disulfide oxidoreductase activity	Molecular Function	0.023	0.0011	4	11	227	6860	0.017316	0.00160093	OVER
GO:0004364	glutathione transferase activity	Molecular Function	0.004	0.00015	6	20	225	6851	0.025974	0.00291078	OVER
GO:0004401	histidinol-phosphatase activity	Molecular Function	0.022	0.0011	2	0	229	6871	0.00865801	0	OVER
GO:0010347	L-galactose-1-phosphate phosphatase activity	Molecular Function	0.022	0.0011	2	0	229	6871	0.00865801	0	OVER
GO:0044877	macromolecular complex binding	Molecular Function	0.0015	4.8e-05	23	262	208	6609	0.0995671	0.0381313	OVER
GO:0030145	manganese ion binding	Molecular Function	0.018	0.00084	4	10	227	6861	0.017316	0.00145539	OVER
GO:0072341	modified amino acid binding	Molecular Function	0.0049	0.00018	6	21	225	6850	0.025974	0.00305632	OVER
GO:0045735	nutrient reservoir activity	Molecular Function	6.2e-09	2.6e-11	13	22	218	6849	0.0562771	0.00320186	OVER
GO:1900750	oligopeptide binding	Molecular Function	0.0021	7e-05	6	17	225	6854	0.025974	0.00247417	OVER
GO:0016672	oxidoreductase activity, acting on a sulfur group of donors, quinone or similar compound as acceptor	Molecular Function	0.0078	0.00032	3	2	228	6869	0.012987	0.000291078	OVER
GO:0016657	oxidoreductase activity, acting on NAD(P)H, nitrogenous group as acceptor	Molecular Function	0.014	0.00063	3	3	228	6868	0.012987	0.000436618	OVER
GO:0016684	oxidoreductase activity, acting on peroxide as acceptor	Molecular Function	0.01	0.00045	11	91	220	6780	0.047619	0.0132441	OVER
GO:0008233	peptidase activity	Molecular Function	0.049	0.0028	19	262	212	6609	0.0822511	0.0381313	OVER
GO:0070011	peptidase activity, acting on L-amino acid peptides	Molecular Function	0.041	0.0023	18	244	213	6627	0.0779221	0.0355116	OVER
GO:0030414	peptidase inhibitor activity	Molecular Function	0.0012	3.6e-05	5	8	226	6863	0.021645	0.00116431	OVER
GO:0061134	peptidase regulator activity	Molecular Function	0.0012	3.6e-05	5	8	226	6863	0.021645	0.00116431	OVER
GO:0042277	peptide binding	Molecular Function	0.026	0.0013	9	73	222	6798	0.038961	0.0106244	OVER
GO:0015037	peptide disulfide oxidoreductase activity	Molecular Function	0.023	0.0011	4	11	227	6860	0.017316	0.00160093	OVER
GO:0004601	peroxidase activity	Molecular Function	0.0096	0.00041	11	90	220	6781	0.047619	0.0130985	OVER
GO:0051920	peroxiredoxin activity	Molecular Function	3.3e-05	4.5e-07	6	5	225	6866	0.025974	0.000727696	OVER
GO:0004618	phosphoglycerate kinase activity	Molecular Function	0.0078	0.00032	3	2	228	6869	0.012987	0.000291078	OVER
GO:0004619	phosphoglycerate mutase activity	Molecular Function	0.0051	0.0002	4	6	227	6865	0.017316	0.000873235	OVER
GO:0004634	phosphopyruvate hydratase activity	Molecular Function	0.0005	1.4e-05	5	6	226	6865	0.021645	0.000873235	OVER
GO:0032403	protein complex binding	Molecular Function	0.013	0.00056	13	126	218	6745	0.0562771	0.0183379	OVER
GO:0046983	protein dimerization activity	Molecular Function	1.5e-08	6.7e-11	35	276	196	6595	0.151515	0.0401688	OVER
GO:0046982	protein heterodimerization activity	Molecular Function	3.1e-18	2.8e-21	34	104	197	6767	0.147186	0.0151361	OVER
GO:0046933	proton-transporting ATP synthase activity, rotational mechanism	Molecular Function	0.0018	5.9e-05	7	25	224	6846	0.030303	0.00363848	OVER
GO:0051903	S-(hydroxymethyl)glutathione dehydrogenase activity	Molecular Function	0.014	0.00063	3	3	228	6868	0.012987	0.000436618	OVER
GO:0017171	serine hydrolase activity	Molecular Function	0.037	0.002	9	78	222	6793	0.038961	0.0113521	OVER
GO:0004252	serine-type endopeptidase activity	Molecular Function	0.0078	0.00032	9	59	222	6812	0.038961	0.00858681	OVER
GO:0004867	serine-type endopeptidase inhibitor activity	Molecular Function	0.0036	0.00013	3	1	228	6870	0.012987	0.000145539	OVER
GO:0008236	serine-type peptidase activity	Molecular Function	0.037	0.002	9	78	222	6793	0.038961	0.0113521	OVER
GO:0080007	S-nitrosoglutathione reductase activity	Molecular Function	0.014	0.00063	3	3	228	6868	0.012987	0.000436618	OVER
GO:1901681	sulfur compound binding	Molecular Function	0.0042	0.00016	8	41	223	6830	0.034632	0.00596711	OVER
GO:0046914	transition metal ion binding	Molecular Function	0.0016	5.1e-05	56	964	175	5907	0.242424	0.1403	OVER
GO:0016301	kinase activity	Molecular Function	0.0013	4.1e-05	4	578	227	6293	0.017316	0.0841217	UNDER
GO:0016773	phosphotransferase activity, alcohol group as acceptor	Molecular Function	2.7e-05	3.6e-07	1	535	230	6336	0.004329	0.0778635	UNDER
GO:0004672	protein kinase activity	Molecular Function	5.1e-05	8e-07	0	435	231	6436	0	0.0633096	UNDER
GO:0004674	protein serine/threonine kinase activity	Molecular Function	0.0011	3.3e-05	0	322	231	6549	0	0.0468636	UNDER
GO:0003700	transcription factor activity, sequence-specific DNA binding	Molecular Function	0.017	0.00078	1	309	230	6562	0.004329	0.0449716	UNDER
GO:0016740	transferase activity	Molecular Function	0.00031	7.7e-06	21	1402	210	5469	0.0909091	0.204046	UNDER
GO:0016772	transferase activity, transferring phosphorus-containing groups	Molecular Function	0.00015	2.9e-06	4	665	227	6206	0.017316	0.0967836	UNDER

## Sheet: 0d-Vs-75d
Table S9. GO classification analysis of DEPs as compared with all identified proteins (0d-Vs-75d)
GO Term	Name	Type	FDR	single test p-Value	# in test group	# in reference group	# non annot test	# non annot reference group	% sequences in test group	% sequences in reference group	Over/Under
GO:0006085	acetyl-CoA biosynthetic process	Biological Process	9.4e-05	2.4e-06	8	26	184	6884	0.0416667	0.00376266	OVER
GO:0097439	acquisition of desiccation tolerance	Biological Process	2.3e-05	5.2e-07	4	0	188	6910	0.0208333	0	OVER
GO:0048700	acquisition of desiccation tolerance in seed	Biological Process	2.3e-05	5.2e-07	4	0	188	6910	0.0208333	0	OVER
GO:0071616	acyl-CoA biosynthetic process	Biological Process	0.00042	1.3e-05	8	34	184	6876	0.0416667	0.00492041	OVER
GO:0006637	acyl-CoA metabolic process	Biological Process	0.033	0.0023	11	138	181	6772	0.0572917	0.0199711	OVER
GO:0046031	ADP metabolic process	Biological Process	5.2e-09	2.8e-11	44	507	148	6403	0.229167	0.0733719	OVER
GO:0046184	aldehyde biosynthetic process	Biological Process	0.0067	0.00031	4	9	188	6901	0.0208333	0.00130246	OVER
GO:0046185	aldehyde catabolic process	Biological Process	0.002	7.9e-05	9	59	183	6851	0.046875	0.00853835	OVER
GO:0019405	alditol catabolic process	Biological Process	0.023	0.0014	3	6	189	6904	0.015625	0.000868307	OVER
GO:0019428	allantoin biosynthetic process	Biological Process	0.031	0.0021	2	1	190	6909	0.0104167	0.000144718	OVER
GO:1901607	alpha-amino acid biosynthetic process	Biological Process	0.0093	0.00048	27	473	165	6437	0.140625	0.0684515	OVER
GO:1901606	alpha-amino acid catabolic process	Biological Process	0.00094	3.4e-05	18	207	174	6703	0.09375	0.0299566	OVER
GO:1901605	alpha-amino acid metabolic process	Biological Process	0.0089	0.00045	34	653	158	6257	0.177083	0.0945007	OVER
GO:0009310	amine catabolic process	Biological Process	0.037	0.0026	10	120	182	6790	0.0520833	0.0173661	OVER
GO:0048532	anatomical structure arrangement	Biological Process	0.0045	0.00019	17	218	175	6692	0.0885417	0.0315485	OVER
GO:0009718	anthocyanin-containing compound biosynthetic process	Biological Process	0.00067	2.3e-05	8	37	184	6873	0.0416667	0.00535456	OVER
GO:0046283	anthocyanin-containing compound metabolic process	Biological Process	0.00055	1.8e-05	11	75	181	6835	0.0572917	0.0108538	OVER
GO:0009073	aromatic amino acid family biosynthetic process	Biological Process	0.04	0.0029	8	82	184	6828	0.0416667	0.0118669	OVER
GO:0009072	aromatic amino acid family metabolic process	Biological Process	9.8e-05	2.6e-06	21	225	171	6685	0.109375	0.0325615	OVER
GO:0006757	ATP generation from ADP	Biological Process	5.2e-09	2.5e-11	44	505	148	6405	0.229167	0.0730825	OVER
GO:0046034	ATP metabolic process	Biological Process	2.9e-08	1.9e-10	45	562	147	6348	0.234375	0.0813314	OVER
GO:0000045	autophagosome assembly	Biological Process	0.03	0.002	3	7	189	6903	0.015625	0.00101302	OVER
GO:0006816	calcium ion transport	Biological Process	0.00037	1.2e-05	18	190	174	6720	0.09375	0.0274964	OVER
GO:0016051	carbohydrate biosynthetic process	Biological Process	0.0067	0.00031	48	1028	144	5882	0.25	0.14877	OVER
GO:0016052	carbohydrate catabolic process	Biological Process	0.00014	3.8e-06	45	791	147	6119	0.234375	0.114472	OVER
GO:1901135	carbohydrate derivative metabolic process	Biological Process	0.00022	6.4e-06	68	1451	124	5459	0.354167	0.209986	OVER
GO:0009756	carbohydrate mediated signaling	Biological Process	2.7e-06	4.3e-08	16	96	176	6814	0.0833333	0.0138929	OVER
GO:0046394	carboxylic acid biosynthetic process	Biological Process	0.033	0.0023	46	1061	146	5849	0.239583	0.153546	OVER
GO:0046395	carboxylic acid catabolic process	Biological Process	0.015	0.00083	23	390	169	6520	0.119792	0.0564399	OVER
GO:0019752	carboxylic acid metabolic process	Biological Process	0.0052	0.00023	77	1908	115	5002	0.401042	0.276122	OVER
GO:0009056	catabolic process	Biological Process	0.00027	7.9e-06	81	1865	111	5045	0.421875	0.269899	OVER
GO:0044843	cell cycle G1/S phase transition	Biological Process	0.03	0.002	3	7	189	6903	0.015625	0.00101302	OVER
GO:0006081	cellular aldehyde metabolic process	Biological Process	2.4e-07	2.9e-09	40	502	152	6408	0.208333	0.0726483	OVER
GO:0009063	cellular amino acid catabolic process	Biological Process	0.0013	4.8e-05	18	213	174	6697	0.09375	0.0308249	OVER
GO:0006725	cellular aromatic compound metabolic process	Biological Process	0.011	0.00055	122	3511	70	3399	0.635417	0.508104	OVER
GO:0042402	cellular biogenic amine catabolic process	Biological Process	0.037	0.0026	10	120	182	6790	0.0520833	0.0173661	OVER
GO:0044248	cellular catabolic process	Biological Process	0.00024	6.9e-06	66	1391	126	5519	0.34375	0.201302	OVER
GO:0022607	cellular component assembly	Biological Process	5.8e-06	1.1e-07	60	1076	132	5834	0.3125	0.155716	OVER
GO:0044085	cellular component biogenesis	Biological Process	0.00021	6e-06	73	1602	119	5308	0.380208	0.231838	OVER
GO:0016043	cellular component organization	Biological Process	0.037	0.0026	114	3337	78	3573	0.59375	0.482923	OVER
GO:0071840	cellular component organization or biogenesis	Biological Process	0.03	0.002	122	3601	70	3309	0.635417	0.521129	OVER
GO:1990748	cellular detoxification	Biological Process	2.6e-06	4e-08	9	20	183	6890	0.046875	0.00289436	OVER
GO:0034622	cellular macromolecular complex assembly	Biological Process	0.00012	3.2e-06	47	831	145	6079	0.244792	0.12026	OVER
GO:0043094	cellular metabolic compound salvage	Biological Process	0.012	0.00064	20	309	172	6601	0.104167	0.0447178	OVER
GO:0034641	cellular nitrogen compound metabolic process	Biological Process	0.037	0.0026	118	3484	74	3426	0.614583	0.504197	OVER
GO:0044257	cellular protein catabolic process	Biological Process	0.036	0.0025	31	639	161	6271	0.161458	0.0924747	OVER
GO:0045333	cellular respiration	Biological Process	0.025	0.0016	12	152	180	6758	0.0625	0.0219971	OVER
GO:0071322	cellular response to carbohydrate stimulus	Biological Process	7.3e-09	4.2e-11	21	112	171	6798	0.109375	0.0162084	OVER
GO:0071280	cellular response to copper ion	Biological Process	0.00067	2.3e-05	5	9	187	6901	0.0260417	0.00130246	OVER
GO:0071324	cellular response to disaccharide stimulus	Biological Process	0.0017	6.5e-05	5	12	187	6898	0.0260417	0.00173661	OVER
GO:0071486	cellular response to high light intensity	Biological Process	0.00093	3.3e-05	5	10	187	6900	0.0260417	0.00144718	OVER
GO:0071241	cellular response to inorganic substance	Biological Process	0.025	0.0016	8	74	184	6836	0.0416667	0.0107091	OVER
GO:0071484	cellular response to light intensity	Biological Process	0.0013	4.7e-05	5	11	187	6899	0.0260417	0.0015919	OVER
GO:0071248	cellular response to metal ion	Biological Process	0.009	0.00045	8	60	184	6850	0.0416667	0.00868307	OVER
GO:0034599	cellular response to oxidative stress	Biological Process	0.001	3.8e-05	9	53	183	6857	0.046875	0.00767004	OVER
GO:0071450	cellular response to oxygen radical	Biological Process	2.6e-06	4e-08	9	20	183	6890	0.046875	0.00289436	OVER
GO:0071457	cellular response to ozone	Biological Process	0.0002	5.5e-06	5	6	187	6904	0.0260417	0.000868307	OVER
GO:0034614	cellular response to reactive oxygen species	Biological Process	0.00029	8.6e-06	9	43	183	6867	0.046875	0.00622287	OVER
GO:0071472	cellular response to salt stress	Biological Process	0.0078	0.00038	5	19	187	6891	0.0260417	0.00274964	OVER
GO:0071329	cellular response to sucrose stimulus	Biological Process	0.0017	6.5e-05	5	12	187	6898	0.0260417	0.00173661	OVER
GO:0071451	cellular response to superoxide	Biological Process	2.6e-06	4e-08	9	20	183	6890	0.046875	0.00289436	OVER
GO:0034644	cellular response to UV	Biological Process	0.0022	8.8e-05	5	13	187	6897	0.0260417	0.00188133	OVER
GO:0071493	cellular response to UV-B	Biological Process	0.0017	6.5e-05	5	12	187	6898	0.0260417	0.00173661	OVER
GO:0009658	chloroplast organization	Biological Process	0.023	0.0014	18	281	174	6629	0.09375	0.0406657	OVER
GO:0031497	chromatin assembly	Biological Process	1.2e-08	7.7e-11	12	24	180	6886	0.0625	0.00347323	OVER
GO:0006333	chromatin assembly or disassembly	Biological Process	7.7e-13	4.7e-16	22	65	170	6845	0.114583	0.00940666	OVER
GO:0006325	chromatin organization	Biological Process	0.00081	2.8e-05	32	519	160	6391	0.166667	0.0751085	OVER
GO:0006338	chromatin remodeling	Biological Process	5.3e-05	1.3e-06	9	33	183	6877	0.046875	0.00477569	OVER
GO:0006732	coenzyme metabolic process	Biological Process	9.3e-08	9e-10	58	891	134	6019	0.302083	0.128944	OVER
GO:0051186	cofactor metabolic process	Biological Process	4.1e-06	7.1e-08	59	1037	133	5873	0.307292	0.150072	OVER
GO:0048825	cotyledon development	Biological Process	0.0077	0.00038	11	109	181	6801	0.0572917	0.0157742	OVER
GO:0019344	cysteine biosynthetic process	Biological Process	0.0021	8.7e-05	21	289	171	6621	0.109375	0.0418234	OVER
GO:0006534	cysteine metabolic process	Biological Process	0.0026	0.00011	21	294	171	6616	0.109375	0.042547	OVER
GO:0042742	defense response to bacterium	Biological Process	0.014	0.00076	34	663	158	6247	0.177083	0.0959479	OVER
GO:0009582	detection of abiotic stimulus	Biological Process	0.002	7.9e-05	9	59	183	6851	0.046875	0.00853835	OVER
GO:0009581	detection of external stimulus	Biological Process	0.0048	0.00021	9	68	183	6842	0.046875	0.00984081	OVER
GO:0016048	detection of temperature stimulus	Biological Process	2e-07	2.3e-09	9	13	183	6897	0.046875	0.00188133	OVER
GO:0098754	detoxification	Biological Process	4.3e-05	1.1e-06	9	32	183	6878	0.046875	0.00463097	OVER
GO:0005984	disaccharide metabolic process	Biological Process	0.004	0.00017	15	174	177	6736	0.078125	0.0251809	OVER
GO:0072511	divalent inorganic cation transport	Biological Process	0.00011	3e-06	22	247	170	6663	0.114583	0.0357453	OVER
GO:0070838	divalent metal ion transport	Biological Process	0.00011	3e-06	22	247	170	6663	0.114583	0.0357453	OVER
GO:0006305	DNA alkylation	Biological Process	0.011	0.00056	12	134	180	6776	0.0625	0.0193922	OVER
GO:0071103	DNA conformation change	Biological Process	2.4e-05	5.5e-07	12	62	180	6848	0.0625	0.0089725	OVER
GO:0009294	DNA mediated transformation	Biological Process	0.00072	2.5e-05	9	50	183	6860	0.046875	0.00723589	OVER
GO:0006306	DNA methylation	Biological Process	0.011	0.00056	12	134	180	6776	0.0625	0.0193922	OVER
GO:0044728	DNA methylation or demethylation	Biological Process	0.011	0.00056	12	134	180	6776	0.0625	0.0193922	OVER
GO:0006304	DNA modification	Biological Process	0.011	0.00056	12	134	180	6776	0.0625	0.0193922	OVER
GO:0006323	DNA packaging	Biological Process	4.1e-08	3.1e-10	12	28	180	6882	0.0625	0.0040521	OVER
GO:0022611	dormancy process	Biological Process	0.00093	3.4e-05	15	149	177	6761	0.078125	0.021563	OVER
GO:0010256	endomembrane system organization	Biological Process	4.3e-06	7.7e-08	32	390	160	6520	0.166667	0.0564399	OVER
GO:0015980	energy derivation by oxidation of organic compounds	Biological Process	0.02	0.0011	13	167	179	6743	0.0677083	0.0241679	OVER
GO:0009813	flavonoid biosynthetic process	Biological Process	0.0016	6.1e-05	14	139	178	6771	0.0729167	0.0201158	OVER
GO:0009812	flavonoid metabolic process	Biological Process	0.012	0.00063	14	177	178	6733	0.0729167	0.0256151	OVER
GO:0048449	floral organ formation	Biological Process	0.026	0.0017	13	175	179	6735	0.0677083	0.0253256	OVER
GO:0048444	floral organ morphogenesis	Biological Process	0.047	0.0034	13	191	179	6719	0.0677083	0.0276411	OVER
GO:0009908	flower development	Biological Process	0.045	0.0032	40	897	152	6013	0.208333	0.129812	OVER
GO:0042044	fluid transport	Biological Process	0.0016	6.2e-05	22	304	170	6606	0.114583	0.0439942	OVER
GO:0046292	formaldehyde metabolic process	Biological Process	0.00053	1.7e-05	4	3	188	6907	0.0208333	0.000434153	OVER
GO:0006091	generation of precursor metabolites and energy	Biological Process	7.5e-07	1e-08	53	830	139	6080	0.276042	0.120116	OVER
GO:0009292	genetic transfer	Biological Process	0.00072	2.5e-05	9	50	183	6860	0.046875	0.00723589	OVER
GO:0006094	gluconeogenesis	Biological Process	5.2e-07	6.6e-09	38	474	154	6436	0.197917	0.0685962	OVER
GO:0051156	glucose 6-phosphate metabolic process	Biological Process	1.1e-05	2.4e-07	24	247	168	6663	0.125	0.0357453	OVER
GO:0006006	glucose metabolic process	Biological Process	3e-06	4.9e-08	43	627	149	6283	0.223958	0.0907381	OVER
GO:0046166	glyceraldehyde-3-phosphate biosynthetic process	Biological Process	0.023	0.0014	3	6	189	6904	0.015625	0.000868307	OVER
GO:0019682	glyceraldehyde-3-phosphate metabolic process	Biological Process	0.00023	6.5e-06	30	425	162	6485	0.15625	0.0615051	OVER
GO:0019563	glycerol catabolic process	Biological Process	0.023	0.0014	3	6	189	6904	0.015625	0.000868307	OVER
GO:0006546	glycine catabolic process	Biological Process	0.00017	4.7e-06	12	78	180	6832	0.0625	0.011288	OVER
GO:0006544	glycine metabolic process	Biological Process	0.00037	1.1e-05	12	86	180	6824	0.0625	0.0124457	OVER
GO:0006096	glycolytic process	Biological Process	5.2e-09	2.5e-11	44	505	148	6405	0.229167	0.0730825	OVER
GO:1901657	glycosyl compound metabolic process	Biological Process	4.3e-06	7.6e-08	49	784	143	6126	0.255208	0.113459	OVER
GO:0007030	Golgi organization	Biological Process	2.3e-06	3.5e-08	32	376	160	6534	0.166667	0.0544139	OVER
GO:0070828	heterochromatin organization	Biological Process	2.6e-06	4e-08	9	20	183	6890	0.046875	0.00289436	OVER
GO:0046483	heterocycle metabolic process	Biological Process	0.0084	0.00042	118	3344	74	3566	0.614583	0.483936	OVER
GO:0019319	hexose biosynthetic process	Biological Process	6.3e-07	8.2e-09	38	478	154	6432	0.197917	0.0691751	OVER
GO:0019318	hexose metabolic process	Biological Process	4.4e-06	8e-08	43	640	149	6270	0.223958	0.0926194	OVER
GO:0042744	hydrogen peroxide catabolic process	Biological Process	0.0011	4.1e-05	13	116	179	6794	0.0677083	0.0167873	OVER
GO:0006972	hyperosmotic response	Biological Process	0.023	0.0014	24	428	168	6482	0.125	0.0619392	OVER
GO:0009240	isopentenyl diphosphate biosynthetic process	Biological Process	0.0062	0.00028	19	270	173	6640	0.0989583	0.0390738	OVER
GO:0019288	isopentenyl diphosphate biosynthetic process, methylerythritol 4-phosphate pathway	Biological Process	0.0058	0.00026	19	268	173	6642	0.0989583	0.0387844	OVER
GO:0046490	isopentenyl diphosphate metabolic process	Biological Process	0.0062	0.00028	19	270	173	6640	0.0989583	0.0390738	OVER
GO:0008299	isoprenoid biosynthetic process	Biological Process	0.0026	0.00011	28	455	164	6455	0.145833	0.0658466	OVER
GO:0006720	isoprenoid metabolic process	Biological Process	0.0071	0.00034	28	488	164	6422	0.145833	0.0706223	OVER
GO:0009695	jasmonic acid biosynthetic process	Biological Process	0.043	0.0031	11	144	181	6766	0.0572917	0.0208394	OVER
GO:0042182	ketone catabolic process	Biological Process	0.0071	0.00033	8	57	184	6853	0.0416667	0.00824891	OVER
GO:0006089	lactate metabolic process	Biological Process	0.009	0.00045	8	60	184	6850	0.0416667	0.00868307	OVER
GO:0048366	leaf development	Biological Process	0.02	0.0012	29	553	163	6357	0.151042	0.0800289	OVER
GO:0008610	lipid biosynthetic process	Biological Process	0.019	0.0011	41	886	151	6024	0.213542	0.12822	OVER
GO:0010876	lipid localization	Biological Process	1.7e-05	3.7e-07	17	130	175	6780	0.0885417	0.0188133	OVER
GO:0019915	lipid storage	Biological Process	1.1e-08	6.8e-11	15	48	177	6862	0.078125	0.00694645	OVER
GO:0009106	lipoate metabolic process	Biological Process	0.014	0.00081	8	66	184	6844	0.0416667	0.00955137	OVER
GO:0010352	lithium ion export	Biological Process	0.013	0.00073	2	0	190	6910	0.0104167	0	OVER
GO:0051179	localization	Biological Process	0.0018	6.9e-05	97	2490	95	4420	0.505208	0.360347	OVER
GO:0016236	macroautophagy	Biological Process	0.03	0.002	3	7	189	6903	0.015625	0.00101302	OVER
GO:0065003	macromolecular complex assembly	Biological Process	4.5e-06	8.4e-08	54	913	138	5997	0.28125	0.132127	OVER
GO:0043933	macromolecular complex subunit organization	Biological Process	2.7e-05	6.4e-07	71	1449	121	5461	0.369792	0.209696	OVER
GO:0043414	macromolecule methylation	Biological Process	7.4e-06	1.5e-07	43	645	149	6265	0.223958	0.093343	OVER
GO:0051235	maintenance of location	Biological Process	5.4e-07	7.1e-09	15	71	177	6839	0.078125	0.010275	OVER
GO:0000023	maltose metabolic process	Biological Process	0.0016	6.2e-05	15	158	177	6752	0.078125	0.0228654	OVER
GO:0009933	meristem structural organization	Biological Process	0.0021	8.7e-05	17	203	175	6707	0.0885417	0.0293777	OVER
GO:0030001	metal ion transport	Biological Process	0.037	0.0026	24	440	168	6470	0.125	0.0636758	OVER
GO:0032259	methylation	Biological Process	2.1e-05	4.6e-07	44	701	148	6209	0.229167	0.101447	OVER
GO:0051596	methylglyoxal catabolic process	Biological Process	0.0071	0.00033	8	57	184	6853	0.0416667	0.00824891	OVER
GO:0019243	methylglyoxal catabolic process to D-lactate via S-lactoyl-glutathione	Biological Process	0.0071	0.00033	8	57	184	6853	0.0416667	0.00824891	OVER
GO:0061727	methylglyoxal catabolic process to lactate	Biological Process	0.0071	0.00033	8	57	184	6853	0.0416667	0.00824891	OVER
GO:0009438	methylglyoxal metabolic process	Biological Process	0.0071	0.00033	8	57	184	6853	0.0416667	0.00824891	OVER
GO:0061726	mitochondrion disassembly	Biological Process	0.023	0.0014	3	6	189	6904	0.015625	0.000868307	OVER
GO:0000422	mitophagy	Biological Process	0.023	0.0014	3	6	189	6904	0.015625	0.000868307	OVER
GO:0043632	modification-dependent macromolecule catabolic process	Biological Process	0.026	0.0017	23	405	169	6505	0.119792	0.0586107	OVER
GO:0019941	modification-dependent protein catabolic process	Biological Process	0.026	0.0017	23	405	169	6505	0.119792	0.0586107	OVER
GO:0032787	monocarboxylic acid metabolic process	Biological Process	3.4e-05	8.1e-07	69	1405	123	5505	0.359375	0.203329	OVER
GO:0046364	monosaccharide biosynthetic process	Biological Process	8.7e-07	1.2e-08	38	485	154	6425	0.197917	0.0701881	OVER
GO:0005996	monosaccharide metabolic process	Biological Process	4.4e-05	1.1e-06	43	704	149	6206	0.223958	0.101881	OVER
GO:0044764	multi-organism cellular process	Biological Process	0.049	0.0036	9	105	183	6805	0.046875	0.0151954	OVER
GO:0006739	NADP metabolic process	Biological Process	2.4e-05	5.6e-07	24	260	168	6650	0.125	0.0376266	OVER
GO:0034470	ncRNA processing	Biological Process	0.0095	0.00049	21	327	171	6583	0.109375	0.0473227	OVER
GO:0046496	nicotinamide nucleotide metabolic process	Biological Process	6.7e-10	1.5e-12	54	674	138	6236	0.28125	0.0975398	OVER
GO:0051170	nuclear import	Biological Process	4e-06	6.8e-08	17	114	175	6796	0.0885417	0.0164978	OVER
GO:0051169	nuclear transport	Biological Process	0.0027	0.00011	17	208	175	6702	0.0885417	0.0301013	OVER
GO:0006139	nucleobase-containing compound metabolic process	Biological Process	0.0021	8.5e-05	111	2995	81	3915	0.578125	0.43343	OVER
GO:0055086	nucleobase-containing small molecule metabolic process	Biological Process	8.4e-08	7.7e-10	63	1026	129	5884	0.328125	0.14848	OVER
GO:0006913	nucleocytoplasmic transport	Biological Process	0.0027	0.00011	17	208	175	6702	0.0885417	0.0301013	OVER
GO:0044804	nucleophagy	Biological Process	0.023	0.0014	3	6	189	6904	0.015625	0.000868307	OVER
GO:0009132	nucleoside diphosphate metabolic process	Biological Process	7.3e-09	4.3e-11	44	514	148	6396	0.229167	0.0743849	OVER
GO:0006165	nucleoside diphosphate phosphorylation	Biological Process	6.9e-09	3.8e-11	44	512	148	6398	0.229167	0.0740955	OVER
GO:0009116	nucleoside metabolic process	Biological Process	3.9e-07	5e-09	45	626	147	6284	0.234375	0.0905933	OVER
GO:0009123	nucleoside monophosphate metabolic process	Biological Process	1.2e-07	1.2e-09	45	597	147	6313	0.234375	0.0863965	OVER
GO:0006753	nucleoside phosphate metabolic process	Biological Process	3.3e-07	4.2e-09	61	1014	131	5896	0.317708	0.146744	OVER
GO:0009141	nucleoside triphosphate metabolic process	Biological Process	4.1e-08	3.5e-10	45	573	147	6337	0.234375	0.0829233	OVER
GO:0006334	nucleosome assembly	Biological Process	2.4e-11	2.6e-14	12	9	180	6901	0.0625	0.00130246	OVER
GO:0034728	nucleosome organization	Biological Process	1.2e-09	3.8e-12	12	17	180	6893	0.0625	0.0024602	OVER
GO:0009117	nucleotide metabolic process	Biological Process	3.3e-07	4.2e-09	61	1014	131	5896	0.317708	0.146744	OVER
GO:0046939	nucleotide phosphorylation	Biological Process	8.8e-09	5.4e-11	44	518	148	6392	0.229167	0.0749638	OVER
GO:0009311	oligosaccharide metabolic process	Biological Process	0.0083	0.00041	15	190	177	6720	0.078125	0.0274964	OVER
GO:0048513	organ development	Biological Process	0.019	0.0011	70	1771	122	5139	0.364583	0.256295	OVER
GO:0070925	organelle assembly	Biological Process	0.041	0.0029	11	143	181	6767	0.0572917	0.0206946	OVER
GO:1903008	organelle disassembly	Biological Process	0.023	0.0014	3	6	189	6904	0.015625	0.000868307	OVER
GO:0006996	organelle organization	Biological Process	0.0028	0.00012	87	2198	105	4712	0.453125	0.31809	OVER
GO:0016053	organic acid biosynthetic process	Biological Process	0.033	0.0023	46	1061	146	5849	0.239583	0.153546	OVER
GO:0016054	organic acid catabolic process	Biological Process	0.015	0.00083	23	390	169	6520	0.119792	0.0564399	OVER
GO:0006082	organic acid metabolic process	Biological Process	0.021	0.0012	77	2004	115	4906	0.401042	0.290014	OVER
GO:1901360	organic cyclic compound metabolic process	Biological Process	0.03	0.002	124	3677	68	3233	0.645833	0.532127	OVER
GO:1901575	organic substance catabolic process	Biological Process	0.0075	0.00035	70	1703	122	5207	0.364583	0.246454	OVER
GO:1901565	organonitrogen compound catabolic process	Biological Process	0.009	0.00046	21	325	171	6585	0.109375	0.0470333	OVER
GO:1901564	organonitrogen compound metabolic process	Biological Process	0.00096	3.5e-05	91	2265	101	4645	0.473958	0.327786	OVER
GO:0019637	organophosphate metabolic process	Biological Process	5.3e-06	1e-07	67	1275	125	5635	0.348958	0.184515	OVER
GO:0055114	oxidation-reduction process	Biological Process	0.021	0.0013	42	921	150	5989	0.21875	0.133285	OVER
GO:0006733	oxidoreduction coenzyme metabolic process	Biological Process	2.9e-09	9.6e-12	55	731	137	6179	0.286458	0.105789	OVER
GO:0043436	oxoacid metabolic process	Biological Process	0.021	0.0012	77	2004	115	4906	0.401042	0.290014	OVER
GO:0006098	pentose-phosphate shunt	Biological Process	1.1e-05	2.4e-07	24	247	168	6663	0.125	0.0357453	OVER
GO:0009640	photomorphogenesis	Biological Process	0.012	0.00065	16	221	176	6689	0.0833333	0.0319826	OVER
GO:0009853	photorespiration	Biological Process	0.005	0.00022	20	287	172	6623	0.104167	0.041534	OVER
GO:0010207	photosystem II assembly	Biological Process	0.019	0.0011	11	125	181	6785	0.0572917	0.0180897	OVER
GO:0009668	plastid membrane organization	Biological Process	0.00016	4.4e-06	17	158	175	6752	0.0885417	0.0228654	OVER
GO:0009657	plastid organization	Biological Process	0.04	0.0029	24	450	168	6460	0.125	0.065123	OVER
GO:0048563	post-embryonic organ morphogenesis	Biological Process	0.047	0.0034	13	191	179	6719	0.0677083	0.0276411	OVER
GO:0043248	proteasome assembly	Biological Process	5.7e-05	1.4e-06	23	255	169	6655	0.119792	0.036903	OVER
GO:0080129	proteasome core complex assembly	Biological Process	4e-06	6.9e-08	23	212	169	6698	0.119792	0.0306802	OVER
GO:0006461	protein complex assembly	Biological Process	5.1e-06	9.7e-08	49	792	143	6118	0.255208	0.114616	OVER
GO:0070271	protein complex biogenesis	Biological Process	8.5e-06	1.7e-07	49	797	143	6113	0.255208	0.11534	OVER
GO:0071822	protein complex subunit organization	Biological Process	0.00055	1.8e-05	49	943	143	5967	0.255208	0.136469	OVER
GO:0010731	protein glutathionylation	Biological Process	0.017	0.00099	3	5	189	6905	0.015625	0.000723589	OVER
GO:0051260	protein homooligomerization	Biological Process	0.016	0.00093	4	13	188	6897	0.0208333	0.00188133	OVER
GO:0051289	protein homotetramerization	Biological Process	0.0016	5.9e-05	4	5	188	6905	0.0208333	0.000723589	OVER
GO:0017038	protein import	Biological Process	0.00055	1.8e-05	20	237	172	6673	0.104167	0.0342981	OVER
GO:0006606	protein import into nucleus	Biological Process	2.3e-06	3.4e-08	17	108	175	6802	0.0885417	0.0156295	OVER
GO:0034504	protein localization to nucleus	Biological Process	2.3e-06	3.4e-08	17	108	175	6802	0.0885417	0.0156295	OVER
GO:0051604	protein maturation	Biological Process	3e-09	1.1e-11	16	50	176	6860	0.0833333	0.00723589	OVER
GO:0019538	protein metabolic process	Biological Process	0.0062	0.00028	108	2967	84	3943	0.5625	0.429378	OVER
GO:0051259	protein oligomerization	Biological Process	0.0075	0.00035	7	43	185	6867	0.0364583	0.00622287	OVER
GO:0044744	protein targeting to nucleus	Biological Process	2.3e-06	3.4e-08	17	108	175	6802	0.0885417	0.0156295	OVER
GO:0051262	protein tetramerization	Biological Process	0.011	0.00056	4	11	188	6899	0.0208333	0.0015919	OVER
GO:0065004	protein-DNA complex assembly	Biological Process	7.7e-10	1.9e-12	14	28	178	6882	0.0729167	0.0040521	OVER
GO:0071824	protein-DNA complex subunit organization	Biological Process	5.2e-09	2.8e-11	14	36	178	6874	0.0729167	0.00520984	OVER
GO:0006508	proteolysis	Biological Process	0.011	0.00058	43	917	149	5993	0.223958	0.132706	OVER
GO:0010304	PSII associated light-harvesting complex II catabolic process	Biological Process	0.0001	2.6e-06	11	60	181	6850	0.0572917	0.00868307	OVER
GO:0009135	purine nucleoside diphosphate metabolic process	Biological Process	5.2e-09	2.8e-11	44	507	148	6403	0.229167	0.0733719	OVER
GO:0042278	purine nucleoside metabolic process	Biological Process	1.4e-07	1.5e-09	45	601	147	6309	0.234375	0.0869754	OVER
GO:0009126	purine nucleoside monophosphate metabolic process	Biological Process	4.1e-08	3.5e-10	45	573	147	6337	0.234375	0.0829233	OVER
GO:0009144	purine nucleoside triphosphate metabolic process	Biological Process	3.8e-08	2.8e-10	45	569	147	6341	0.234375	0.0823444	OVER
GO:0006163	purine nucleotide metabolic process	Biological Process	4.1e-08	3.2e-10	48	639	144	6271	0.25	0.0924747	OVER
GO:0009179	purine ribonucleoside diphosphate metabolic process	Biological Process	5.2e-09	2.8e-11	44	507	148	6403	0.229167	0.0733719	OVER
GO:0046128	purine ribonucleoside metabolic process	Biological Process	1.4e-07	1.5e-09	45	601	147	6309	0.234375	0.0869754	OVER
GO:0009167	purine ribonucleoside monophosphate metabolic process	Biological Process	4.1e-08	3.5e-10	45	573	147	6337	0.234375	0.0829233	OVER
GO:0009205	purine ribonucleoside triphosphate metabolic process	Biological Process	3.8e-08	2.8e-10	45	569	147	6341	0.234375	0.0823444	OVER
GO:0009150	purine ribonucleotide metabolic process	Biological Process	1.5e-07	1.6e-09	45	603	147	6307	0.234375	0.0872648	OVER
GO:0072521	purine-containing compound metabolic process	Biological Process	9.2e-09	5.8e-11	50	651	142	6259	0.260417	0.0942113	OVER
GO:0019362	pyridine nucleotide metabolic process	Biological Process	6.7e-10	1.5e-12	54	674	138	6236	0.28125	0.0975398	OVER
GO:0072524	pyridine-containing compound metabolic process	Biological Process	9.8e-10	2.8e-12	54	685	138	6225	0.28125	0.0991317	OVER
GO:0006090	pyruvate metabolic process	Biological Process	7.6e-08	6.7e-10	51	716	141	6194	0.265625	0.103618	OVER
GO:0072593	reactive oxygen species metabolic process	Biological Process	0.00048	1.5e-05	28	399	164	6511	0.145833	0.0577424	OVER
GO:0001560	regulation of cell growth by extracellular stimulus	Biological Process	0.031	0.0021	2	1	190	6909	0.0104167	0.000144718	OVER
GO:0035303	regulation of dephosphorylation	Biological Process	0.02	0.0012	9	88	183	6822	0.046875	0.0127352	OVER
GO:0051052	regulation of DNA metabolic process	Biological Process	0.012	0.00067	12	137	180	6773	0.0625	0.0198263	OVER
GO:0044030	regulation of DNA methylation	Biological Process	6.8e-07	9e-09	9	16	183	6894	0.046875	0.00231548	OVER
GO:1900384	regulation of flavonol biosynthetic process	Biological Process	0.012	0.00063	3	4	189	6906	0.015625	0.000578871	OVER
GO:0009909	regulation of flower development	Biological Process	4.5e-06	8.2e-08	29	329	163	6581	0.151042	0.0476122	OVER
GO:0048580	regulation of post-embryonic development	Biological Process	0.011	0.00058	29	531	163	6379	0.151042	0.0768452	OVER
GO:0035304	regulation of protein dephosphorylation	Biological Process	0.02	0.0012	9	88	183	6822	0.046875	0.0127352	OVER
GO:2000241	regulation of reproductive process	Biological Process	0.0003	9.1e-06	30	439	162	6471	0.15625	0.0635311	OVER
GO:0048831	regulation of shoot system development	Biological Process	1.9e-05	4.2e-07	29	357	163	6553	0.151042	0.0516643	OVER
GO:0019430	removal of superoxide radicals	Biological Process	2.6e-06	4e-08	9	20	183	6890	0.046875	0.00289436	OVER
GO:0090567	reproductive shoot system development	Biological Process	0.049	0.0036	40	913	152	5997	0.208333	0.132127	OVER
GO:0009628	response to abiotic stimulus	Biological Process	4.5e-06	8.4e-08	121	3002	71	3908	0.630208	0.434443	OVER
GO:0001101	response to acid chemical	Biological Process	0.0052	0.00023	69	1654	123	5256	0.359375	0.239363	OVER
GO:0009617	response to bacterium	Biological Process	0.045	0.0032	35	752	157	6158	0.182292	0.108828	OVER
GO:0046686	response to cadmium ion	Biological Process	1.8e-10	3.1e-13	73	1097	119	5813	0.380208	0.158755	OVER
GO:0009743	response to carbohydrate	Biological Process	1e-07	1e-09	43	549	149	6361	0.223958	0.0794501	OVER
GO:0042221	response to chemical	Biological Process	1.1e-07	1.1e-09	140	3521	52	3389	0.729167	0.509551	OVER
GO:0009409	response to cold	Biological Process	0.0052	0.00023	38	737	154	6173	0.197917	0.106657	OVER
GO:0046688	response to copper ion	Biological Process	0.0078	0.00038	5	19	187	6891	0.0260417	0.00274964	OVER
GO:0009735	response to cytokinin	Biological Process	2.1e-07	2.6e-09	42	544	150	6366	0.21875	0.0787265	OVER
GO:0036293	response to decreased oxygen levels	Biological Process	0.00035	1.1e-05	15	134	177	6776	0.078125	0.0193922	OVER
GO:0034285	response to disaccharide	Biological Process	3.3e-06	5.5e-08	26	264	166	6646	0.135417	0.0382055	OVER
GO:0050826	response to freezing	Biological Process	6.9e-06	1.4e-07	14	78	178	6832	0.0729167	0.011288	OVER
GO:0009750	response to fructose	Biological Process	0.037	0.0026	16	247	176	6663	0.0833333	0.0357453	OVER
GO:0009749	response to glucose	Biological Process	1.7e-06	2.4e-08	22	182	170	6728	0.114583	0.0263386	OVER
GO:0009746	response to hexose	Biological Process	0.0024	9.7e-05	22	314	170	6596	0.114583	0.0454414	OVER
GO:0001666	response to hypoxia	Biological Process	0.0012	4.2e-05	14	134	178	6776	0.0729167	0.0193922	OVER
GO:0010035	response to inorganic substance	Biological Process	1.2e-10	1.7e-13	102	1890	90	5020	0.53125	0.273517	OVER
GO:0010039	response to iron ion	Biological Process	0.006	0.00027	8	55	184	6855	0.0416667	0.00795948	OVER
GO:0080167	response to karrikin	Biological Process	0.0057	0.00025	13	141	179	6769	0.0677083	0.0204052	OVER
GO:0010226	response to lithium ion	Biological Process	0.00058	1.9e-05	3	0	189	6910	0.015625	0	OVER
GO:0010038	response to metal ion	Biological Process	5.2e-11	6.4e-14	79	1216	113	5694	0.411458	0.175977	OVER
GO:0051788	response to misfolded protein	Biological Process	2.3e-05	5e-07	23	239	169	6671	0.119792	0.0345876	OVER
GO:0034284	response to monosaccharide	Biological Process	0.0043	0.00019	22	318	170	6592	0.114583	0.0460203	OVER
GO:0006970	response to osmotic stress	Biological Process	7.1e-05	1.8e-06	67	1379	125	5531	0.348958	0.199566	OVER
GO:0006979	response to oxidative stress	Biological Process	0.0003	9e-06	42	732	150	6178	0.21875	0.105933	OVER
GO:0070482	response to oxygen levels	Biological Process	0.00035	1.1e-05	15	134	177	6776	0.078125	0.0193922	OVER
GO:0000305	response to oxygen radical	Biological Process	0.00057	1.9e-05	9	48	183	6862	0.046875	0.00694645	OVER
GO:1901700	response to oxygen-containing compound	Biological Process	1.5e-05	3.1e-07	102	2394	90	4516	0.53125	0.346454	OVER
GO:0009639	response to red or far red light	Biological Process	0.018	0.001	27	495	165	6415	0.140625	0.0716353	OVER
GO:0009651	response to salt stress	Biological Process	0.00016	4.4e-06	64	1316	128	5594	0.333333	0.190449	OVER
GO:0050896	response to stimulus	Biological Process	1.7e-05	3.7e-07	162	4694	30	2216	0.84375	0.679305	OVER
GO:0006950	response to stress	Biological Process	1.6e-07	1.8e-09	137	3423	55	3487	0.713542	0.495369	OVER
GO:0009744	response to sucrose	Biological Process	3.3e-06	5.5e-08	26	264	166	6646	0.135417	0.0382055	OVER
GO:0000303	response to superoxide	Biological Process	0.00057	1.9e-05	9	48	183	6862	0.046875	0.00694645	OVER
GO:0009266	response to temperature stimulus	Biological Process	1e-11	9.3e-15	80	1201	112	5709	0.416667	0.173806	OVER
GO:0035966	response to topologically incorrect protein	Biological Process	0.00072	2.4e-05	25	351	167	6559	0.130208	0.0507959	OVER
GO:0009636	response to toxic substance	Biological Process	4.1e-05	9.8e-07	12	66	180	6844	0.0625	0.00955137	OVER
GO:1990267	response to transition metal nanoparticle	Biological Process	3.1e-06	5e-08	23	208	169	6702	0.119792	0.0301013	OVER
GO:0010043	response to zinc ion	Biological Process	0.0004	1.2e-05	15	136	177	6774	0.078125	0.0196816	OVER
GO:0022613	ribonucleoprotein complex biogenesis	Biological Process	0.025	0.0016	24	435	168	6475	0.125	0.0629522	OVER
GO:0009185	ribonucleoside diphosphate metabolic process	Biological Process	5.2e-09	2.8e-11	44	507	148	6403	0.229167	0.0733719	OVER
GO:0009119	ribonucleoside metabolic process	Biological Process	3.3e-07	4.1e-09	45	622	147	6288	0.234375	0.0900145	OVER
GO:0009161	ribonucleoside monophosphate metabolic process	Biological Process	9.5e-08	9.5e-10	45	592	147	6318	0.234375	0.0856729	OVER
GO:0009199	ribonucleoside triphosphate metabolic process	Biological Process	4.1e-08	3.5e-10	45	573	147	6337	0.234375	0.0829233	OVER
GO:0009259	ribonucleotide metabolic process	Biological Process	9.2e-08	8.8e-10	51	726	141	6184	0.265625	0.105065	OVER
GO:0019693	ribose phosphate metabolic process	Biological Process	5.2e-09	2.1e-11	60	865	132	6045	0.3125	0.125181	OVER
GO:0000028	ribosomal small subunit assembly	Biological Process	0.02	0.0011	5	25	187	6885	0.0260417	0.00361795	OVER
GO:0042254	ribosome biogenesis	Biological Process	0.0097	0.0005	24	399	168	6511	0.125	0.0577424	OVER
GO:0001510	RNA methylation	Biological Process	4.3e-10	8.6e-13	37	323	155	6587	0.192708	0.0467438	OVER
GO:0009451	RNA modification	Biological Process	1.8e-10	3.1e-13	46	479	146	6431	0.239583	0.0693198	OVER
GO:0016072	rRNA metabolic process	Biological Process	0.023	0.0014	18	282	174	6628	0.09375	0.0408104	OVER
GO:0006364	rRNA processing	Biological Process	0.023	0.0014	18	282	174	6628	0.09375	0.0408104	OVER
GO:0006556	S-adenosylmethionine biosynthetic process	Biological Process	0.0075	0.00037	3	3	189	6907	0.015625	0.000434153	OVER
GO:0046500	S-adenosylmethionine metabolic process	Biological Process	0.0075	0.00037	3	3	189	6907	0.015625	0.000434153	OVER
GO:0019748	secondary metabolic process	Biological Process	0.00015	4.2e-06	42	715	150	6195	0.21875	0.103473	OVER
GO:0090487	secondary metabolite catabolic process	Biological Process	6.3e-06	1.2e-07	21	184	171	6726	0.109375	0.0266281	OVER
GO:0010162	seed dormancy process	Biological Process	0.00093	3.4e-05	15	149	177	6761	0.078125	0.021563	OVER
GO:0010431	seed maturation	Biological Process	0.021	0.0012	15	213	177	6697	0.078125	0.0308249	OVER
GO:0010344	seed oilbody biogenesis	Biological Process	0.00025	7.4e-06	4	2	188	6908	0.0208333	0.000289436	OVER
GO:0009070	serine family amino acid biosynthetic process	Biological Process	0.0063	0.00029	21	306	171	6604	0.109375	0.0442836	OVER
GO:0009071	serine family amino acid catabolic process	Biological Process	0.00019	5.3e-06	12	79	180	6831	0.0625	0.0114327	OVER
GO:0009069	serine family amino acid metabolic process	Biological Process	0.014	0.00081	22	356	170	6554	0.114583	0.0515195	OVER
GO:0048367	shoot system development	Biological Process	0.023	0.0014	57	1375	135	5535	0.296875	0.198987	OVER
GO:0044711	single-organism biosynthetic process	Biological Process	0.02	0.0012	96	2645	96	4265	0.5	0.382779	OVER
GO:0044724	single-organism carbohydrate catabolic process	Biological Process	5.2e-06	9.9e-08	45	691	147	6219	0.234375	0.1	OVER
GO:0044712	single-organism catabolic process	Biological Process	7.7e-08	6.9e-10	73	1292	119	5618	0.380208	0.186975	OVER
GO:1902593	single-organism nuclear import	Biological Process	2.3e-06	3.4e-08	17	108	175	6802	0.0885417	0.0156295	OVER
GO:0044283	small molecule biosynthetic process	Biological Process	0.0025	0.0001	67	1541	125	5369	0.348958	0.22301	OVER
GO:0044282	small molecule catabolic process	Biological Process	0.0084	0.00042	36	702	156	6208	0.1875	0.101592	OVER
GO:0019252	starch biosynthetic process	Biological Process	0.0068	0.00032	15	185	177	6725	0.078125	0.0267728	OVER
GO:0010182	sugar mediated signaling pathway	Biological Process	2.7e-06	4.3e-08	16	96	176	6814	0.0833333	0.0138929	OVER
GO:0000097	sulfur amino acid biosynthetic process	Biological Process	0.02	0.0012	22	376	170	6534	0.114583	0.0544139	OVER
GO:0006801	superoxide metabolic process	Biological Process	2.6e-06	4e-08	9	20	183	6890	0.046875	0.00289436	OVER
GO:0035384	thioester biosynthetic process	Biological Process	0.00042	1.3e-05	8	34	184	6876	0.0416667	0.00492041	OVER
GO:0035383	thioester metabolic process	Biological Process	0.033	0.0023	11	138	181	6772	0.0572917	0.0199711	OVER
GO:0010027	thylakoid membrane organization	Biological Process	0.00016	4.4e-06	17	158	175	6752	0.0885417	0.0228654	OVER
GO:0009407	toxin catabolic process	Biological Process	6.3e-06	1.2e-07	21	184	171	6726	0.109375	0.0266281	OVER
GO:0009404	toxin metabolic process	Biological Process	4.1e-05	9.9e-07	21	211	171	6699	0.109375	0.0305355	OVER
GO:0006642	triglyceride mobilization	Biological Process	0.023	0.0014	3	6	189	6904	0.015625	0.000868307	OVER
GO:0030488	tRNA methylation	Biological Process	0.0019	7.6e-05	3	1	189	6909	0.015625	0.000144718	OVER
GO:0006511	ubiquitin-dependent protein catabolic process	Biological Process	0.026	0.0016	23	403	169	6507	0.119792	0.0583213	OVER
GO:0009099	valine biosynthetic process	Biological Process	0.031	0.0021	2	1	190	6909	0.0104167	0.000144718	OVER
GO:0006766	vitamin metabolic process	Biological Process	0.0035	0.00015	11	97	181	6813	0.0572917	0.0140376	OVER
GO:0006833	water transport	Biological Process	0.0016	6.2e-05	22	304	170	6606	0.114583	0.0439942	OVER
GO:0009738	abscisic acid-activated signaling pathway	Biological Process	0.016	0.00089	0	274	192	6636	0	0.0396527	UNDER
GO:0071395	cellular response to jasmonic acid stimulus	Biological Process	0.022	0.0013	0	259	192	6651	0	0.0374819	UNDER
GO:0007059	chromosome segregation	Biological Process	0.022	0.0013	0	257	192	6653	0	0.0371925	UNDER
GO:0035556	intracellular signal transduction	Biological Process	9.6e-05	2.5e-06	0	473	192	6437	0	0.0684515	UNDER
GO:0009867	jasmonic acid mediated signaling pathway	Biological Process	0.022	0.0013	0	258	192	6652	0	0.0373372	UNDER
GO:0051321	meiotic cell cycle	Biological Process	0.004	0.00017	0	331	192	6579	0	0.0479016	UNDER
GO:1903046	meiotic cell cycle process	Biological Process	0.0078	0.00038	0	299	192	6611	0	0.0432706	UNDER
GO:0007126	meiotic nuclear division	Biological Process	0.012	0.00062	0	294	192	6616	0	0.042547	UNDER
GO:0048585	negative regulation of response to stimulus	Biological Process	0.0079	0.00039	0	302	192	6608	0	0.0437048	UNDER
GO:0098813	nuclear chromosome segregation	Biological Process	0.042	0.0031	0	233	192	6677	0	0.0337192	UNDER
GO:0012501	programmed cell death	Biological Process	0.035	0.0024	3	451	189	6459	0.015625	0.0652677	UNDER
GO:0031347	regulation of defense response	Biological Process	0.03	0.0019	4	528	188	6382	0.0208333	0.076411	UNDER
GO:0048583	regulation of response to stimulus	Biological Process	0.00081	2.8e-05	5	764	187	6146	0.0260417	0.110564	UNDER
GO:0080134	regulation of response to stress	Biological Process	0.012	0.00067	4	569	188	6341	0.0208333	0.0823444	UNDER
GO:0010200	response to chitin	Biological Process	0.011	0.0006	0	292	192	6618	0	0.0422576	UNDER
GO:0009723	response to ethylene	Biological Process	0.025	0.0016	1	335	191	6575	0.00520833	0.0484805	UNDER
GO:1901698	response to nitrogen compound	Biological Process	0.038	0.0027	6	618	186	6292	0.03125	0.0894356	UNDER
GO:0010243	response to organonitrogen compound	Biological Process	0.034	0.0023	1	323	191	6587	0.00520833	0.0467438	UNDER
GO:0008380	RNA splicing	Biological Process	0.043	0.0031	0	236	192	6674	0	0.0341534	UNDER
GO:0016192	vesicle-mediated transport	Biological Process	0.03	0.002	6	641	186	6269	0.03125	0.0927641	UNDER
GO:0048046	apoplast	Cellular Component	8.7e-08	8.2e-10	53	776	139	6134	0.276042	0.112301	OVER
GO:0030054	cell junction	Cellular Component	2.3e-05	5.4e-07	78	1652	114	5258	0.40625	0.239074	OVER
GO:0071944	cell periphery	Cellular Component	1.7e-05	3.6e-07	115	2854	77	4056	0.598958	0.413025	OVER
GO:0005618	cell wall	Cellular Component	3.8e-08	2.7e-10	61	942	131	5968	0.317708	0.136324	OVER
GO:0005911	cell-cell junction	Cellular Component	2.3e-05	5.4e-07	78	1652	114	5258	0.40625	0.239074	OVER
GO:0009507	chloroplast	Cellular Component	0.0023	9.6e-05	104	2755	88	4155	0.541667	0.398698	OVER
GO:0009941	chloroplast envelope	Cellular Component	3.9e-05	9.4e-07	46	776	146	6134	0.239583	0.112301	OVER
GO:0044434	chloroplast part	Cellular Component	6.4e-05	1.6e-06	69	1434	123	5476	0.359375	0.207525	OVER
GO:0009570	chloroplast stroma	Cellular Component	2.1e-05	4.5e-07	55	991	137	5919	0.286458	0.143415	OVER
GO:0000785	chromatin	Cellular Component	3e-09	1e-11	21	103	171	6807	0.109375	0.0149059	OVER
GO:0044427	chromosomal part	Cellular Component	7.1e-08	6.2e-10	21	132	171	6778	0.109375	0.0191027	OVER
GO:0098687	chromosomal region	Cellular Component	0.00093	3.3e-05	9	52	183	6858	0.046875	0.00752533	OVER
GO:0005694	chromosome	Cellular Component	1.8e-06	2.5e-08	21	166	171	6744	0.109375	0.0240232	OVER
GO:0000775	chromosome, centromeric region	Cellular Component	0.00018	5.2e-06	9	40	183	6870	0.046875	0.00578871	OVER
GO:0005737	cytoplasm	Cellular Component	0.0091	0.00047	174	5600	18	1310	0.90625	0.81042	OVER
GO:0044444	cytoplasmic part	Cellular Component	0.00094	3.4e-05	169	5238	23	1672	0.880208	0.758032	OVER
GO:0005829	cytosol	Cellular Component	8.1e-10	2.1e-12	124	2692	68	4218	0.645833	0.38958	OVER
GO:0044815	DNA packaging complex	Cellular Component	5.1e-13	2.3e-16	21	54	171	6856	0.109375	0.00781476	OVER
GO:0031975	envelope	Cellular Component	5.9e-05	1.5e-06	54	1001	138	5909	0.28125	0.144863	OVER
GO:0030312	external encapsulating structure	Cellular Component	3.8e-08	2.8e-10	61	944	131	5966	0.317708	0.136614	OVER
GO:0070062	extracellular exosome	Cellular Component	0.03	0.002	3	7	189	6903	0.015625	0.00101302	OVER
GO:0065010	extracellular membrane-bounded organelle	Cellular Component	0.03	0.002	3	7	189	6903	0.015625	0.00101302	OVER
GO:0043230	extracellular organelle	Cellular Component	0.03	0.002	3	7	189	6903	0.015625	0.00101302	OVER
GO:0005576	extracellular region	Cellular Component	9.9e-08	1e-09	67	1136	125	5774	0.348958	0.164399	OVER
GO:1903561	extracellular vesicle	Cellular Component	0.03	0.002	3	7	189	6903	0.015625	0.00101302	OVER
GO:0000792	heterochromatin	Cellular Component	2e-07	2.3e-09	9	13	183	6897	0.046875	0.00188133	OVER
GO:0043232	intracellular non-membrane-bounded organelle	Cellular Component	0.0017	6.5e-05	63	1408	129	5502	0.328125	0.203763	OVER
GO:0070013	intracellular organelle lumen	Cellular Component	4.3e-06	7.5e-08	61	1091	131	5819	0.317708	0.157887	OVER
GO:0044446	intracellular organelle part	Cellular Component	3.3e-05	7.9e-07	127	3328	65	3582	0.661458	0.481621	OVER
GO:0005811	lipid particle	Cellular Component	0.0084	0.00042	4	10	188	6900	0.0208333	0.00144718	OVER
GO:0031974	membrane-enclosed lumen	Cellular Component	4.9e-06	9.3e-08	61	1104	131	5806	0.317708	0.159768	OVER
GO:0042579	microbody	Cellular Component	0.02	0.0012	21	340	171	6570	0.109375	0.0492041	OVER
GO:0005740	mitochondrial envelope	Cellular Component	0.00084	2.9e-05	17	185	175	6725	0.0885417	0.0267728	OVER
GO:0044429	mitochondrial part	Cellular Component	0.00055	1.8e-05	24	322	168	6588	0.125	0.0465991	OVER
GO:0005739	mitochondrion	Cellular Component	0.0067	0.00031	65	1542	127	5368	0.338542	0.223155	OVER
GO:0043228	non-membrane-bounded organelle	Cellular Component	0.0017	6.5e-05	63	1408	129	5502	0.328125	0.203763	OVER
GO:0031981	nuclear lumen	Cellular Component	7.2e-06	1.4e-07	55	953	137	5957	0.286458	0.137916	OVER
GO:0044428	nuclear part	Cellular Component	0.00036	1.1e-05	56	1119	136	5791	0.291667	0.161939	OVER
GO:0005730	nucleolus	Cellular Component	7.5e-07	1e-08	51	785	141	6125	0.265625	0.113603	OVER
GO:0000786	nucleosome	Cellular Component	5.1e-13	9.1e-17	21	51	171	6859	0.109375	0.00738061	OVER
GO:0031967	organelle envelope	Cellular Component	5.7e-05	1.4e-06	54	999	138	5911	0.28125	0.144573	OVER
GO:0043233	organelle lumen	Cellular Component	4.3e-06	7.5e-08	61	1091	131	5819	0.317708	0.157887	OVER
GO:0044422	organelle part	Cellular Component	4.5e-05	1.1e-06	127	3340	65	3570	0.661458	0.483357	OVER
GO:0005721	pericentric heterochromatin	Cellular Component	2e-07	2.3e-09	9	13	183	6897	0.046875	0.00188133	OVER
GO:0005777	peroxisome	Cellular Component	0.012	0.00065	21	336	171	6574	0.109375	0.0486252	OVER
GO:0005886	plasma membrane	Cellular Component	0.04	0.0028	88	2434	104	4476	0.458333	0.352243	OVER
GO:0009506	plasmodesma	Cellular Component	2.3e-05	5.3e-07	78	1648	114	5262	0.40625	0.238495	OVER
GO:0009536	plastid	Cellular Component	0.009	0.00046	104	2852	88	4058	0.541667	0.412735	OVER
GO:0009526	plastid envelope	Cellular Component	1.6e-05	3.4e-07	48	797	144	6113	0.25	0.11534	OVER
GO:0044435	plastid part	Cellular Component	0.00011	2.9e-06	69	1456	123	5454	0.359375	0.210709	OVER
GO:0009532	plastid stroma	Cellular Component	1.6e-05	3.4e-07	56	1011	136	5899	0.291667	0.14631	OVER
GO:0010287	plastoglobule	Cellular Component	0.032	0.0022	8	78	184	6832	0.0416667	0.011288	OVER
GO:0000407	pre-autophagosomal structure	Cellular Component	0.023	0.0014	3	6	189	6904	0.015625	0.000868307	OVER
GO:0008541	proteasome regulatory particle, lid subcomplex	Cellular Component	0.023	0.0014	3	6	189	6904	0.015625	0.000868307	OVER
GO:0042735	protein body	Cellular Component	4.1e-08	3.3e-10	7	2	185	6908	0.0364583	0.000289436	OVER
GO:0032993	protein-DNA complex	Cellular Component	5.1e-13	2.3e-16	21	54	171	6856	0.109375	0.00781476	OVER
GO:0010319	stromule	Cellular Component	0.027	0.0017	10	113	182	6797	0.0520833	0.0163531	OVER
GO:0055044	symplast	Cellular Component	2.3e-05	5.3e-07	78	1648	114	5262	0.40625	0.238495	OVER
GO:0009579	thylakoid	Cellular Component	5.6e-12	4.3e-15	53	558	139	6352	0.276042	0.0807525	OVER
GO:0031977	thylakoid lumen	Cellular Component	7.6e-05	2e-06	13	85	179	6825	0.0677083	0.012301	OVER
GO:0005774	vacuolar membrane	Cellular Component	0.0088	0.00044	45	951	147	5959	0.234375	0.137627	OVER
GO:0044437	vacuolar part	Cellular Component	0.009	0.00045	45	956	147	5954	0.234375	0.13835	OVER
GO:0005773	vacuole	Cellular Component	8.7e-08	8.2e-10	78	1427	114	5483	0.40625	0.206512	OVER
GO:0005768	endosome	Cellular Component	0.0028	0.00012	0	350	192	6560	0	0.0506512	UNDER
GO:0044431	Golgi apparatus part	Cellular Component	0.0013	4.9e-05	0	375	192	6535	0	0.0542692	UNDER
GO:0098791	Golgi subcompartment	Cellular Component	0.012	0.00063	0	296	192	6614	0	0.0428365	UNDER
GO:0005802	trans-Golgi network	Cellular Component	0.016	0.00089	0	275	192	6635	0	0.0397974	UNDER
GO:0046537	2,3-bisphosphoglycerate-independent phosphoglycerate mutase activity	Molecular Function	0.00025	7.4e-06	4	2	188	6908	0.0208333	0.000289436	OVER
GO:0051997	2-oxo-4-hydroxy-4-carboxy-5-ureidoimidazoline decarboxylase activity	Molecular Function	0.031	0.0021	2	1	190	6909	0.0104167	0.000144718	OVER
GO:0004022	alcohol dehydrogenase (NAD) activity	Molecular Function	0.048	0.0036	3	9	189	6901	0.015625	0.00130246	OVER
GO:0016832	aldehyde-lyase activity	Molecular Function	1.3e-07	1.4e-09	8	7	184	6903	0.0416667	0.00101302	OVER
GO:0016209	antioxidant activity	Molecular Function	1.2e-09	3.9e-12	22	109	170	6801	0.114583	0.0157742	OVER
GO:2001147	camalexin binding	Molecular Function	0.038	0.0027	3	8	189	6902	0.015625	0.00115774	OVER
GO:0016830	carbon-carbon lyase activity	Molecular Function	3.5e-06	5.9e-08	15	85	177	6825	0.078125	0.012301	OVER
GO:0043169	cation binding	Molecular Function	0.00074	2.6e-05	70	1569	122	5341	0.364583	0.227062	OVER
GO:0050897	cobalt ion binding	Molecular Function	0.046	0.0034	9	104	183	6806	0.046875	0.0150507	OVER
GO:0005507	copper ion binding	Molecular Function	1.9e-10	3.5e-13	39	348	153	6562	0.203125	0.0503618	OVER
GO:0097243	flavonoid binding	Molecular Function	0.038	0.0027	3	8	189	6902	0.015625	0.00115774	OVER
GO:0004332	fructose-bisphosphate aldolase activity	Molecular Function	3.8e-08	2.8e-10	8	5	184	6905	0.0416667	0.000723589	OVER
GO:0043295	glutathione binding	Molecular Function	0.00072	2.5e-05	6	17	186	6893	0.03125	0.0024602	OVER
GO:0045174	glutathione dehydrogenase (ascorbate) activity	Molecular Function	0.0043	0.00019	3	2	189	6908	0.015625	0.000289436	OVER
GO:0015038	glutathione disulfide oxidoreductase activity	Molecular Function	0.011	0.00056	4	11	188	6899	0.0208333	0.0015919	OVER
GO:0004602	glutathione peroxidase activity	Molecular Function	0.048	0.0036	3	9	189	6901	0.015625	0.00130246	OVER
GO:0004364	glutathione transferase activity	Molecular Function	0.0014	5.3e-05	6	20	186	6890	0.03125	0.00289436	OVER
GO:0016812	hydrolase activity, acting on carbon-nitrogen (but not peptide) bonds, in cyclic amides	Molecular Function	0.012	0.00063	3	4	189	6906	0.015625	0.000578871	OVER
GO:0033971	hydroxyisourate hydrolase activity	Molecular Function	0.031	0.0021	2	1	190	6909	0.0104167	0.000144718	OVER
GO:0016868	intramolecular transferase activity, phosphotransferases	Molecular Function	0.023	0.0015	4	15	188	6895	0.0208333	0.00217077	OVER
GO:0004455	ketol-acid reductoisomerase activity	Molecular Function	0.031	0.0021	2	1	190	6909	0.0104167	0.000144718	OVER
GO:0010348	lithium:proton antiporter activity	Molecular Function	0.013	0.00073	2	0	190	6910	0.0104167	0	OVER
GO:0016829	lyase activity	Molecular Function	0.00089	3.1e-05	19	226	173	6684	0.0989583	0.0327062	OVER
GO:0030145	manganese ion binding	Molecular Function	0.00067	2.3e-05	5	9	187	6901	0.0260417	0.00130246	OVER
GO:0046872	metal ion binding	Molecular Function	0.00048	1.5e-05	70	1542	122	5368	0.364583	0.223155	OVER
GO:0008235	metalloexopeptidase activity	Molecular Function	0.016	0.00093	4	13	188	6897	0.0208333	0.00188133	OVER
GO:0008237	metallopeptidase activity	Molecular Function	0.00044	1.4e-05	10	59	182	6851	0.0520833	0.00853835	OVER
GO:0004478	methionine adenosyltransferase activity	Molecular Function	0.0075	0.00037	3	3	189	6907	0.015625	0.000434153	OVER
GO:0072341	modified amino acid binding	Molecular Function	0.0017	6.7e-05	6	21	186	6889	0.03125	0.00303907	OVER
GO:0045735	nutrient reservoir activity	Molecular Function	8.8e-10	2.4e-12	13	22	179	6888	0.0677083	0.00318379	OVER
GO:1900750	oligopeptide binding	Molecular Function	0.00072	2.5e-05	6	17	186	6893	0.03125	0.0024602	OVER
GO:0016491	oxidoreductase activity	Molecular Function	0.023	0.0014	36	746	156	6164	0.1875	0.107959	OVER
GO:0016672	oxidoreductase activity, acting on a sulfur group of donors, quinone or similar compound as acceptor	Molecular Function	0.0043	0.00019	3	2	189	6908	0.015625	0.000289436	OVER
GO:0016657	oxidoreductase activity, acting on NAD(P)H, nitrogenous group as acceptor	Molecular Function	0.0075	0.00037	3	3	189	6907	0.015625	0.000434153	OVER
GO:0016684	oxidoreductase activity, acting on peroxide as acceptor	Molecular Function	0.026	0.0017	9	93	183	6817	0.046875	0.0134588	OVER
GO:0016721	oxidoreductase activity, acting on superoxide radicals as acceptor	Molecular Function	5.2e-09	2.8e-11	9	6	183	6904	0.046875	0.000868307	OVER
GO:0016616	oxidoreductase activity, acting on the CH-OH group of donors, NAD or NADP as acceptor	Molecular Function	0.037	0.0027	11	141	181	6769	0.0572917	0.0204052	OVER
GO:0070011	peptidase activity, acting on L-amino acid peptides	Molecular Function	0.036	0.0025	16	246	176	6664	0.0833333	0.0356006	OVER
GO:0015037	peptide disulfide oxidoreductase activity	Molecular Function	0.011	0.00056	4	11	188	6899	0.0208333	0.0015919	OVER
GO:0004601	peroxidase activity	Molecular Function	0.025	0.0016	9	92	183	6818	0.046875	0.013314	OVER
GO:0051920	peroxiredoxin activity	Molecular Function	0.0035	0.00015	4	7	188	6903	0.0208333	0.00101302	OVER
GO:0004618	phosphoglycerate kinase activity	Molecular Function	0.0043	0.00019	3	2	189	6908	0.015625	0.000289436	OVER
GO:0004619	phosphoglycerate mutase activity	Molecular Function	0.0023	9.6e-05	4	6	188	6904	0.0208333	0.000868307	OVER
GO:0046983	protein dimerization activity	Molecular Function	3.5e-06	5.8e-08	27	284	165	6626	0.140625	0.0410999	OVER
GO:0046982	protein heterodimerization activity	Molecular Function	3e-09	1.1e-11	22	116	170	6794	0.114583	0.0167873	OVER
GO:2001227	quercitrin binding	Molecular Function	0.038	0.0027	3	8	189	6902	0.015625	0.00115774	OVER
GO:0008173	RNA methyltransferase activity	Molecular Function	0.038	0.0027	3	8	189	6902	0.015625	0.00115774	OVER
GO:0051903	S-(hydroxymethyl)glutathione dehydrogenase activity	Molecular Function	0.0075	0.00037	3	3	189	6907	0.015625	0.000434153	OVER
GO:0080007	S-nitrosoglutathione reductase activity	Molecular Function	0.0075	0.00037	3	3	189	6907	0.015625	0.000434153	OVER
GO:0015385	sodium:proton antiporter activity	Molecular Function	0.031	0.0021	2	1	190	6909	0.0104167	0.000144718	OVER
GO:1901681	sulfur compound binding	Molecular Function	0.0012	4.3e-05	8	41	184	6869	0.0416667	0.00593343	OVER
GO:0004784	superoxide dismutase activity	Molecular Function	5.2e-09	2.8e-11	9	6	183	6904	0.046875	0.000868307	OVER
GO:0016765	transferase activity, transferring alkyl or aryl (other than methyl) groups	Molecular Function	0.0005	1.6e-05	9	47	183	6863	0.046875	0.00680174	OVER
GO:0046914	transition metal ion binding	Molecular Function	7.6e-09	4.5e-11	63	957	129	5953	0.328125	0.138495	OVER
GO:0004807	triose-phosphate isomerase activity	Molecular Function	0.023	0.0014	3	6	189	6904	0.015625	0.000868307	OVER
GO:0016423	tRNA (guanine) methyltransferase activity	Molecular Function	0.0019	7.6e-05	3	1	189	6909	0.015625	0.000144718	OVER
GO:0009019	tRNA (guanine-N1-)-methyltransferase activity	Molecular Function	0.0019	7.6e-05	3	1	189	6909	0.015625	0.000144718	OVER
GO:0008175	tRNA methyltransferase activity	Molecular Function	0.012	0.00063	3	4	189	6906	0.015625	0.000578871	OVER
GO:0008270	zinc ion binding	Molecular Function	0.04	0.0029	26	501	166	6409	0.135417	0.0725036	OVER
GO:0019899	enzyme binding	Molecular Function	0.03	0.002	0	247	192	6663	0	0.0357453	UNDER
GO:0016301	kinase activity	Molecular Function	0.013	0.00069	4	578	188	6332	0.0208333	0.0836469	UNDER
GO:0001882	nucleoside binding	Molecular Function	0.03	0.002	23	1448	169	5462	0.119792	0.209551	UNDER
GO:0016773	phosphotransferase activity, alcohol group as acceptor	Molecular Function	0.00031	9.5e-06	1	535	191	6375	0.00520833	0.077424	UNDER
GO:0004672	protein kinase activity	Molecular Function	0.00031	9.3e-06	0	435	192	6475	0	0.0629522	UNDER
GO:0004674	protein serine/threonine kinase activity	Molecular Function	0.006	0.00027	0	322	192	6588	0	0.0465991	UNDER
GO:0001883	purine nucleoside binding	Molecular Function	0.03	0.002	23	1446	169	5464	0.119792	0.209262	UNDER
GO:0017076	purine nucleotide binding	Molecular Function	0.025	0.0015	23	1456	169	5454	0.119792	0.210709	UNDER
GO:0032550	purine ribonucleoside binding	Molecular Function	0.03	0.002	23	1446	169	5464	0.119792	0.209262	UNDER
GO:0032555	purine ribonucleotide binding	Molecular Function	0.03	0.002	23	1446	169	5464	0.119792	0.209262	UNDER
GO:0032549	ribonucleoside binding	Molecular Function	0.03	0.002	23	1447	169	5463	0.119792	0.209407	UNDER
GO:0032553	ribonucleotide binding	Molecular Function	0.02	0.0012	23	1469	169	5441	0.119792	0.21259	UNDER
GO:0016772	transferase activity, transferring phosphorus-containing groups	Molecular Function	0.0075	0.00037	5	664	187	6246	0.0260417	0.0960926	UNDER
